# Supplementary material for: Determining the Genetic Characteristics of Resistance and Virulence of the “Epidermidis Cluster Group” Through Pan-Genome Analysis
Source: Front Cell Infect Microbiol. 2020 Jun 12;10:274. doi: 10.3389/fcimb.2020.00274 (PMC7303328; doi:10.3389/fcimb.2020.00274)
Supplement: Supplementary Table 1 — Gene presence/absence matrix produced by Roary. [file Table_1.XLSX]

## Sheet: S. capitis
Gene	Non-unique Gene name	Annotation	No. isolates	No. sequences	Avg sequences per isolate	Genome Fragment	Order within Fragment	Accessory Fragment	Accessory Order with Fragment	QC	Min group size nuc	Max group size nuc	Avg group size nuc	capitis_104_SEPI	capitis_129_SAUR	capitis_1341_SEPI	capitis_245_SAUR	capitis_441_SEPI	capitis_505_SAUR	capitis_562_SWAR	capitis_619_SEPI	capitis_622_SHAE	capitis_645_SEPI	capitis_658_SEPI	capitis_664_rep2_SAUR	capitis_AYP1020	capitis_C0756	capitis_C2784	capitis_C87	capitis_CR01	capitis_CR03	capitis_DSM_6717	capitis_FDAARGOS_378	capitis_NCTC_11045	capitis_TW2795
ebh		Extracellular matrix-binding protein ebh	22	22	1	1	3137				1082	29417	19300	MNLCFBOG_00001	APCDCEBA_00398	LFFCJEHP_00001	GOHFFEIP_02193	KKFCDDGP_00210	LCOPNDKF_00477	JEBKBIAM_02072	EGFJGOMM_00141	PLMLIHJO_01923	OGKBHDJD_00467	GECPNADO_00584	HADPLDBH_00877	ECPLKIGL_00749	GCJCDEBK_01502	KBDFKBDC_02005	AAMBPGOF_00927	INDEFMMF_01484	MKDNEMDO_00207	FNDICJOM_02251	KEOHMDFO_01265	PMOHMGFA_01803	DOLNGCLP_01326
group_1014		hypothetical protein	22	22	1	1	2437				239	602	585	MNLCFBOG_01548	APCDCEBA_00062	LFFCJEHP_00154	GOHFFEIP_00896	KKFCDDGP_02297	LCOPNDKF_02398	JEBKBIAM_00097	EGFJGOMM_00413	PLMLIHJO_00039	OGKBHDJD_01297	GECPNADO_02440	HADPLDBH_01960	ECPLKIGL_00281	GCJCDEBK_01979	KBDFKBDC_01529	AAMBPGOF_00524	INDEFMMF_01965	MKDNEMDO_02056	FNDICJOM_00480	KEOHMDFO_01670	PMOHMGFA_02203	DOLNGCLP_01808
yfkN_2		Trifunctional nucleotide phosphoesterase protein YfkN	22	22	1	1	2436				1508	1508	1508	MNLCFBOG_01549	APCDCEBA_00061	LFFCJEHP_00153	GOHFFEIP_00895	KKFCDDGP_02298	LCOPNDKF_02399	JEBKBIAM_00096	EGFJGOMM_00412	PLMLIHJO_00038	OGKBHDJD_01298	GECPNADO_02441	HADPLDBH_01959	ECPLKIGL_00280	GCJCDEBK_01980	KBDFKBDC_01528	AAMBPGOF_00523	INDEFMMF_01966	MKDNEMDO_02057	FNDICJOM_00479	KEOHMDFO_01671	PMOHMGFA_02204	DOLNGCLP_01809
murE		UDP-N-acetylmuramoyl-L-alanyl-D-glutamate--L-lysine ligase	22	22	1	1	2429				1484	1484	1484	MNLCFBOG_01555	APCDCEBA_00055	LFFCJEHP_00147	GOHFFEIP_00889	KKFCDDGP_02304	LCOPNDKF_02405	JEBKBIAM_00090	EGFJGOMM_00406	PLMLIHJO_00032	OGKBHDJD_01304	GECPNADO_02447	HADPLDBH_01953	ECPLKIGL_00274	GCJCDEBK_01986	KBDFKBDC_01522	AAMBPGOF_00517	INDEFMMF_01972	MKDNEMDO_02063	FNDICJOM_00473	KEOHMDFO_01677	PMOHMGFA_02210	DOLNGCLP_01815
group_1019		hypothetical protein	22	22	1	1	336				500	500	500	MNLCFBOG_01567	APCDCEBA_00879	LFFCJEHP_00832	GOHFFEIP_00843	KKFCDDGP_00413	LCOPNDKF_01287	JEBKBIAM_00538	EGFJGOMM_00818	PLMLIHJO_00182	OGKBHDJD_01592	GECPNADO_00935	HADPLDBH_00594	ECPLKIGL_01262	GCJCDEBK_00564	KBDFKBDC_00901	AAMBPGOF_01495	INDEFMMF_00979	MKDNEMDO_01884	FNDICJOM_00130	KEOHMDFO_00672	PMOHMGFA_02342	DOLNGCLP_00804
murF_1		UDP-N-acetylmuramoyl-tripeptide--D-alanyl-D-alanine ligase	22	22	1	1	340				503	1355	1316	MNLCFBOG_01571	APCDCEBA_00883	LFFCJEHP_00828	GOHFFEIP_00847	KKFCDDGP_00409	LCOPNDKF_01283	JEBKBIAM_00534	EGFJGOMM_00814	PLMLIHJO_00186	OGKBHDJD_01588	GECPNADO_00931	HADPLDBH_00590	ECPLKIGL_01266	GCJCDEBK_00568	KBDFKBDC_00897	AAMBPGOF_01499	INDEFMMF_00975	MKDNEMDO_01888	FNDICJOM_00126	KEOHMDFO_00668	PMOHMGFA_02346	DOLNGCLP_00800
leuD		3-isopropylmalate dehydratase small subunit	22	22	1	1	3518				569	569	569	MNLCFBOG_01588	APCDCEBA_02023	LFFCJEHP_00922	GOHFFEIP_01302	KKFCDDGP_00707	LCOPNDKF_02499	JEBKBIAM_01356	EGFJGOMM_01618	PLMLIHJO_01820	OGKBHDJD_01777	GECPNADO_00695	HADPLDBH_00429	ECPLKIGL_01245	GCJCDEBK_00993	KBDFKBDC_02389	AAMBPGOF_01479	INDEFMMF_00994	MKDNEMDO_01437	FNDICJOM_00706	KEOHMDFO_00689	PMOHMGFA_01189	DOLNGCLP_00821
group_1022		hypothetical protein	22	22	1	1	3524				164	233	223	MNLCFBOG_01593	APCDCEBA_02028	LFFCJEHP_00917	GOHFFEIP_01307	KKFCDDGP_00702	LCOPNDKF_02494	JEBKBIAM_01361	EGFJGOMM_01613	PLMLIHJO_01815	OGKBHDJD_01782	GECPNADO_00690	HADPLDBH_00424	ECPLKIGL_01240	GCJCDEBK_00988	KBDFKBDC_02394	AAMBPGOF_01474	INDEFMMF_00999	MKDNEMDO_01442	FNDICJOM_00701	KEOHMDFO_00694	PMOHMGFA_01184	DOLNGCLP_00827
tsaD		tRNA N6-adenosine threonylcarbamoyltransferase	22	22	1	1	3530				1043	1043	1043	MNLCFBOG_01599	APCDCEBA_02034	LFFCJEHP_00911	GOHFFEIP_01313	KKFCDDGP_00696	LCOPNDKF_02488	JEBKBIAM_01367	EGFJGOMM_01607	PLMLIHJO_01809	OGKBHDJD_01788	GECPNADO_00684	HADPLDBH_00418	ECPLKIGL_01234	GCJCDEBK_00982	KBDFKBDC_02400	AAMBPGOF_01468	INDEFMMF_01005	MKDNEMDO_01448	FNDICJOM_00695	KEOHMDFO_00700	PMOHMGFA_01178	DOLNGCLP_00833
yheS		putative ABC transporter ATP-binding protein YheS	22	22	1	1	3532				1937	1937	1937	MNLCFBOG_01601	APCDCEBA_02036	LFFCJEHP_00909	GOHFFEIP_01315	KKFCDDGP_00694	LCOPNDKF_02486	JEBKBIAM_01369	EGFJGOMM_01605	PLMLIHJO_01807	OGKBHDJD_01790	GECPNADO_00682	HADPLDBH_00416	ECPLKIGL_01232	GCJCDEBK_00980	KBDFKBDC_02402	AAMBPGOF_01466	INDEFMMF_01007	MKDNEMDO_01450	FNDICJOM_00693	KEOHMDFO_00702	PMOHMGFA_01176	DOLNGCLP_00835
rex		Redox-sensing transcriptional repressor Rex	22	22	1	1	3533				641	641	641	MNLCFBOG_01602	APCDCEBA_02037	LFFCJEHP_00908	GOHFFEIP_01316	KKFCDDGP_00693	LCOPNDKF_02485	JEBKBIAM_01370	EGFJGOMM_01604	PLMLIHJO_01806	OGKBHDJD_01791	GECPNADO_00681	HADPLDBH_00415	ECPLKIGL_01231	GCJCDEBK_00979	KBDFKBDC_02403	AAMBPGOF_01465	INDEFMMF_01008	MKDNEMDO_01451	FNDICJOM_00692	KEOHMDFO_00703	PMOHMGFA_01175	DOLNGCLP_00836
yeeD		Putative sulfur carrier protein YeeD	22	22	1	1	3536				224	224	224	MNLCFBOG_01605	APCDCEBA_02040	LFFCJEHP_00905	GOHFFEIP_01278	KKFCDDGP_00690	LCOPNDKF_02482	JEBKBIAM_01373	EGFJGOMM_01601	PLMLIHJO_01803	OGKBHDJD_01794	GECPNADO_00678	HADPLDBH_00412	ECPLKIGL_01228	GCJCDEBK_00976	KBDFKBDC_02406	AAMBPGOF_01462	INDEFMMF_01011	MKDNEMDO_01454	FNDICJOM_00689	KEOHMDFO_00706	PMOHMGFA_01172	DOLNGCLP_00839
nrgA		Ammonium transporter	22	22	1	1	3537				1247	1250	1249	MNLCFBOG_01606	APCDCEBA_02041	LFFCJEHP_00904	GOHFFEIP_01279	KKFCDDGP_00689	LCOPNDKF_02481	JEBKBIAM_01374	EGFJGOMM_01600	PLMLIHJO_01802	OGKBHDJD_01795	GECPNADO_00677	HADPLDBH_00411	ECPLKIGL_01227	GCJCDEBK_00975	KBDFKBDC_02407	AAMBPGOF_01461	INDEFMMF_01012	MKDNEMDO_01455	FNDICJOM_00688	KEOHMDFO_00707	PMOHMGFA_01171	DOLNGCLP_00840
group_1028		hypothetical protein	22	22	1	1	3550				626	626	626	MNLCFBOG_01615	APCDCEBA_02050	LFFCJEHP_00895	GOHFFEIP_01288	KKFCDDGP_00680	LCOPNDKF_02472	JEBKBIAM_01383	EGFJGOMM_01591	PLMLIHJO_01793	OGKBHDJD_01804	GECPNADO_00668	HADPLDBH_00402	ECPLKIGL_01218	GCJCDEBK_00966	KBDFKBDC_02416	AAMBPGOF_01452	INDEFMMF_01021	MKDNEMDO_01464	FNDICJOM_00679	KEOHMDFO_00716	PMOHMGFA_01162	DOLNGCLP_00849
groL		60 kDa chaperonin	22	22	1	1	3604				764	1619	1580	MNLCFBOG_01619	APCDCEBA_00901	LFFCJEHP_01874	GOHFFEIP_00466	KKFCDDGP_01850	LCOPNDKF_02468	JEBKBIAM_01387	EGFJGOMM_01229	PLMLIHJO_00028	OGKBHDJD_01808	GECPNADO_02237	HADPLDBH_00782	ECPLKIGL_01214	GCJCDEBK_00962	KBDFKBDC_01166	AAMBPGOF_01448	INDEFMMF_01025	MKDNEMDO_01468	FNDICJOM_00675	KEOHMDFO_00720	PMOHMGFA_01158	DOLNGCLP_00853
ygaZ		Inner membrane protein YgaZ	22	22	1	1	1758				686	692	691	MNLCFBOG_01638	APCDCEBA_00294	LFFCJEHP_00292	GOHFFEIP_02416	KKFCDDGP_01673	LCOPNDKF_01662	JEBKBIAM_00295	EGFJGOMM_00133	PLMLIHJO_01466	OGKBHDJD_01373	GECPNADO_01653	HADPLDBH_01814	ECPLKIGL_02049	GCJCDEBK_00684	KBDFKBDC_00672	AAMBPGOF_02324	INDEFMMF_00138	MKDNEMDO_01093	FNDICJOM_00643	KEOHMDFO_02271	PMOHMGFA_00350	DOLNGCLP_00010
yknX		Putative efflux system component YknX	22	22	1	1	1783				845	1115	1090	MNLCFBOG_01661	APCDCEBA_00271	LFFCJEHP_00269	GOHFFEIP_00788	KKFCDDGP_01650	LCOPNDKF_01685	JEBKBIAM_00272	EGFJGOMM_00110	PLMLIHJO_01443	OGKBHDJD_01396	GECPNADO_01630	HADPLDBH_01837	ECPLKIGL_02072	GCJCDEBK_00707	KBDFKBDC_00695	AAMBPGOF_02347	INDEFMMF_00115	MKDNEMDO_01116	FNDICJOM_00666	KEOHMDFO_02248	PMOHMGFA_00327	DOLNGCLP_02417
group_1033		hypothetical protein	22	22	1	1	1790			Hypothetical protein with no hits to refseq/uniprot/clusters/cdd/tigrfams/pfam overlapping another protein with hits	215	215	215	MNLCFBOG_01666	APCDCEBA_00266	LFFCJEHP_00264	GOHFFEIP_00783	KKFCDDGP_01645	LCOPNDKF_01690	JEBKBIAM_00266	EGFJGOMM_00105	PLMLIHJO_01438	OGKBHDJD_01401	GECPNADO_01625	HADPLDBH_01842	ECPLKIGL_02077	GCJCDEBK_00712	KBDFKBDC_00702	AAMBPGOF_02353	INDEFMMF_00110	MKDNEMDO_01121	FNDICJOM_00188	KEOHMDFO_02243	PMOHMGFA_00322	DOLNGCLP_02411
group_1034		hypothetical protein	22	22	1	1	1792				194	194	194	MNLCFBOG_01668	APCDCEBA_00264	LFFCJEHP_00262	GOHFFEIP_00781	KKFCDDGP_01642	LCOPNDKF_01692	JEBKBIAM_00264	EGFJGOMM_00103	PLMLIHJO_01436	OGKBHDJD_01403	GECPNADO_01623	HADPLDBH_01844	ECPLKIGL_02079	GCJCDEBK_00714	KBDFKBDC_00704	AAMBPGOF_02355	INDEFMMF_00108	MKDNEMDO_01124	FNDICJOM_01843	KEOHMDFO_02241	PMOHMGFA_00320	DOLNGCLP_02409
bceB_2		Bacitracin export permease protein BceB	22	22	1	1	1793				1880	1880	1880	MNLCFBOG_01669	APCDCEBA_00263	LFFCJEHP_00261	GOHFFEIP_00780	KKFCDDGP_01641	LCOPNDKF_01693	JEBKBIAM_00263	EGFJGOMM_00102	PLMLIHJO_01435	OGKBHDJD_01404	GECPNADO_01622	HADPLDBH_01845	ECPLKIGL_02080	GCJCDEBK_00715	KBDFKBDC_00705	AAMBPGOF_02356	INDEFMMF_00107	MKDNEMDO_01125	FNDICJOM_01842	KEOHMDFO_02240	PMOHMGFA_00319	DOLNGCLP_02408
yxeA_1		putative protein YxeA	22	22	1	1	1796				401	401	401	MNLCFBOG_01672	APCDCEBA_00260	LFFCJEHP_00258	GOHFFEIP_00777	KKFCDDGP_01638	LCOPNDKF_01696	JEBKBIAM_00260	EGFJGOMM_00099	PLMLIHJO_01432	OGKBHDJD_01407	GECPNADO_01619	HADPLDBH_01848	ECPLKIGL_02083	GCJCDEBK_00718	KBDFKBDC_00708	AAMBPGOF_02359	INDEFMMF_00104	MKDNEMDO_01128	FNDICJOM_01839	KEOHMDFO_02237	PMOHMGFA_00316	DOLNGCLP_02405
group_1037		hypothetical protein	22	22	1	1	1797				380	380	380	MNLCFBOG_01673	APCDCEBA_00259	LFFCJEHP_00257	GOHFFEIP_00776	KKFCDDGP_01637	LCOPNDKF_01697	JEBKBIAM_00258	EGFJGOMM_00098	PLMLIHJO_01431	OGKBHDJD_01408	GECPNADO_01618	HADPLDBH_01849	ECPLKIGL_02085	GCJCDEBK_00719	KBDFKBDC_00710	AAMBPGOF_02361	INDEFMMF_00103	MKDNEMDO_01129	FNDICJOM_01838	KEOHMDFO_02235	PMOHMGFA_00315	DOLNGCLP_02403
group_1038		hypothetical protein	22	22	1	1	1799				161	161	161	MNLCFBOG_01675	APCDCEBA_00257	LFFCJEHP_00255	GOHFFEIP_00774	KKFCDDGP_01635	LCOPNDKF_01699	JEBKBIAM_00256	EGFJGOMM_00096	PLMLIHJO_01429	OGKBHDJD_01410	GECPNADO_01616	HADPLDBH_01851	ECPLKIGL_02087	GCJCDEBK_00721	KBDFKBDC_00712	AAMBPGOF_02363	INDEFMMF_00101	MKDNEMDO_01131	FNDICJOM_01836	KEOHMDFO_02233	PMOHMGFA_00313	DOLNGCLP_02401
group_1039		putative acetyl-CoA acyltransferase	22	22	1	1	1822				1187	1187	1187	MNLCFBOG_01685	APCDCEBA_00247	LFFCJEHP_00245	GOHFFEIP_01191	KKFCDDGP_01618	LCOPNDKF_01709	JEBKBIAM_00245	EGFJGOMM_00086	PLMLIHJO_01419	OGKBHDJD_01420	GECPNADO_01606	HADPLDBH_01861	ECPLKIGL_02104	GCJCDEBK_00731	KBDFKBDC_00723	AAMBPGOF_02374	INDEFMMF_00091	MKDNEMDO_01141	FNDICJOM_01825	KEOHMDFO_02221	PMOHMGFA_00296	DOLNGCLP_02390
kynB		Kynurenine formamidase	22	22	1	1	1825				743	743	743	MNLCFBOG_01688	APCDCEBA_00244	LFFCJEHP_00242	GOHFFEIP_01194	KKFCDDGP_01615	LCOPNDKF_01712	JEBKBIAM_00242	EGFJGOMM_00083	PLMLIHJO_01416	OGKBHDJD_01423	GECPNADO_01603	HADPLDBH_01864	ECPLKIGL_02107	GCJCDEBK_00734	KBDFKBDC_00726	AAMBPGOF_02377	INDEFMMF_00088	MKDNEMDO_01144	FNDICJOM_01822	KEOHMDFO_02218	PMOHMGFA_00292	DOLNGCLP_02387
mutT2		Putative 8-oxo-dGTP diphosphatase 2	22	22	1	1	1840				365	383	380	MNLCFBOG_01702	APCDCEBA_00230	LFFCJEHP_00228	GOHFFEIP_01208	KKFCDDGP_01601	LCOPNDKF_01726	JEBKBIAM_00228	EGFJGOMM_00069	PLMLIHJO_01714	OGKBHDJD_01437	GECPNADO_01589	HADPLDBH_01878	ECPLKIGL_02121	GCJCDEBK_00748	KBDFKBDC_00741	AAMBPGOF_02391	INDEFMMF_00074	MKDNEMDO_01158	FNDICJOM_01808	KEOHMDFO_02204	PMOHMGFA_00278	DOLNGCLP_02373
group_1042		hypothetical protein	22	22	1	1	1851				257	257	257	MNLCFBOG_01712	APCDCEBA_00220	LFFCJEHP_00218	GOHFFEIP_01218	KKFCDDGP_01589	LCOPNDKF_01736	JEBKBIAM_00218	EGFJGOMM_00059	PLMLIHJO_01724	OGKBHDJD_01447	GECPNADO_01579	HADPLDBH_01888	ECPLKIGL_02131	GCJCDEBK_00758	KBDFKBDC_00750	AAMBPGOF_02403	INDEFMMF_00064	MKDNEMDO_01168	FNDICJOM_01798	KEOHMDFO_02194	PMOHMGFA_00265	DOLNGCLP_02363
mdtH_1		Multidrug resistance protein MdtH	22	22	1	1	1879				1031	1175	1168	MNLCFBOG_01740	APCDCEBA_00192	LFFCJEHP_00190	GOHFFEIP_01246	KKFCDDGP_01562	LCOPNDKF_01764	JEBKBIAM_00192	EGFJGOMM_00031	PLMLIHJO_01752	OGKBHDJD_01475	GECPNADO_01551	HADPLDBH_01916	ECPLKIGL_02157	GCJCDEBK_00787	KBDFKBDC_00775	AAMBPGOF_02451	INDEFMMF_00036	MKDNEMDO_01196	FNDICJOM_02206	KEOHMDFO_02166	PMOHMGFA_00238	DOLNGCLP_02316
splF		Serine protease SplF	22	22	1	1	1883				878	878	878	MNLCFBOG_01744	APCDCEBA_00188	LFFCJEHP_00186	GOHFFEIP_01250	KKFCDDGP_01558	LCOPNDKF_01768	JEBKBIAM_00188	EGFJGOMM_00027	PLMLIHJO_01756	OGKBHDJD_01479	GECPNADO_01547	HADPLDBH_01920	ECPLKIGL_02161	GCJCDEBK_00791	KBDFKBDC_00779	AAMBPGOF_02455	INDEFMMF_00032	MKDNEMDO_01200	FNDICJOM_01224	KEOHMDFO_02162	PMOHMGFA_00234	DOLNGCLP_02312
group_1045		hypothetical protein	22	22	1	1	1889				683	683	683	MNLCFBOG_01750	APCDCEBA_00182	LFFCJEHP_00180	GOHFFEIP_01256	KKFCDDGP_01552	LCOPNDKF_01774	JEBKBIAM_00182	EGFJGOMM_00021	PLMLIHJO_01762	OGKBHDJD_01485	GECPNADO_01541	HADPLDBH_01926	ECPLKIGL_02167	GCJCDEBK_00797	KBDFKBDC_00785	AAMBPGOF_02461	INDEFMMF_00026	MKDNEMDO_01206	FNDICJOM_01218	KEOHMDFO_02156	PMOHMGFA_00228	DOLNGCLP_02306
group_1046		hypothetical protein	22	22	1	1	1906				269	353	326	MNLCFBOG_01763	APCDCEBA_00169	LFFCJEHP_00167	GOHFFEIP_01269	KKFCDDGP_01534	LCOPNDKF_01787	JEBKBIAM_01754	EGFJGOMM_00008	PLMLIHJO_01775	OGKBHDJD_01498	GECPNADO_01528	HADPLDBH_01939	ECPLKIGL_02189	GCJCDEBK_00810	KBDFKBDC_00801	AAMBPGOF_02479	INDEFMMF_00013	MKDNEMDO_01219	FNDICJOM_01197	KEOHMDFO_02142	PMOHMGFA_00210	DOLNGCLP_02290
rppH		RNA pyrophosphohydrolase	22	22	1	1	1907				395	395	395	MNLCFBOG_01764	APCDCEBA_00168	LFFCJEHP_00166	GOHFFEIP_01270	KKFCDDGP_01533	LCOPNDKF_01788	JEBKBIAM_01753	EGFJGOMM_00007	PLMLIHJO_01776	OGKBHDJD_01499	GECPNADO_01527	HADPLDBH_01940	ECPLKIGL_02190	GCJCDEBK_00811	KBDFKBDC_00802	AAMBPGOF_02480	INDEFMMF_00012	MKDNEMDO_01220	FNDICJOM_01196	KEOHMDFO_02141	PMOHMGFA_00209	DOLNGCLP_02289
gltC_2		HTH-type transcriptional regulator GltC	22	22	1	1	1911				881	881	881	MNLCFBOG_01768	APCDCEBA_00164	LFFCJEHP_00162	GOHFFEIP_01274	KKFCDDGP_01529	LCOPNDKF_01792	JEBKBIAM_01749	EGFJGOMM_00003	PLMLIHJO_01780	OGKBHDJD_01503	GECPNADO_01523	HADPLDBH_01944	ECPLKIGL_02194	GCJCDEBK_00815	KBDFKBDC_00806	AAMBPGOF_02484	INDEFMMF_00008	MKDNEMDO_01224	FNDICJOM_01192	KEOHMDFO_02137	PMOHMGFA_00205	DOLNGCLP_02285
group_1049		hypothetical protein	22	22	1	1	3718				179	179	179	MNLCFBOG_01817	APCDCEBA_02207	LFFCJEHP_00107	GOHFFEIP_00440	KKFCDDGP_00876	LCOPNDKF_01620	JEBKBIAM_01300	EGFJGOMM_01314	PLMLIHJO_01175	OGKBHDJD_00696	GECPNADO_02077	HADPLDBH_01094	ECPLKIGL_01097	GCJCDEBK_01154	KBDFKBDC_02353	AAMBPGOF_01334	INDEFMMF_01138	MKDNEMDO_02227	FNDICJOM_01559	KEOHMDFO_00837	PMOHMGFA_01451	DOLNGCLP_00970
moaD		Molybdopterin synthase sulfur carrier subunit	22	22	1	1	515				233	233	233	MNLCFBOG_01843	APCDCEBA_01351	LFFCJEHP_01376	GOHFFEIP_02089	KKFCDDGP_00579	LCOPNDKF_01604	JEBKBIAM_01537	EGFJGOMM_00242	PLMLIHJO_00853	OGKBHDJD_01320	GECPNADO_00789	HADPLDBH_01998	ECPLKIGL_01442	GCJCDEBK_00089	KBDFKBDC_00089	AAMBPGOF_01676	INDEFMMF_00803	MKDNEMDO_01783	FNDICJOM_00921	KEOHMDFO_00493	PMOHMGFA_00963	DOLNGCLP_00626
moeB_1		Molybdopterin-synthase adenylyltransferase	22	22	1	1	521				1004	1004	1004	MNLCFBOG_01849	APCDCEBA_01357	LFFCJEHP_01382	GOHFFEIP_02095	KKFCDDGP_00585	LCOPNDKF_01598	JEBKBIAM_01543	EGFJGOMM_00236	PLMLIHJO_00847	OGKBHDJD_01326	GECPNADO_00795	HADPLDBH_01992	ECPLKIGL_01448	GCJCDEBK_00095	KBDFKBDC_00095	AAMBPGOF_01682	INDEFMMF_00797	MKDNEMDO_01777	FNDICJOM_00915	KEOHMDFO_00487	PMOHMGFA_00957	DOLNGCLP_00620
group_1052		hypothetical protein	22	22	1	1	526				755	755	755	MNLCFBOG_01854	APCDCEBA_01362	LFFCJEHP_01387	GOHFFEIP_02100	KKFCDDGP_00590	LCOPNDKF_01593	JEBKBIAM_01548	EGFJGOMM_00231	PLMLIHJO_00842	OGKBHDJD_01331	GECPNADO_00800	HADPLDBH_01987	ECPLKIGL_01453	GCJCDEBK_00100	KBDFKBDC_00100	AAMBPGOF_01687	INDEFMMF_00792	MKDNEMDO_01772	FNDICJOM_00910	KEOHMDFO_00482	PMOHMGFA_00952	DOLNGCLP_00615
rihB		Pyrimidine-specific ribonucleoside hydrolase RihB	22	22	1	1	528				935	935	935	MNLCFBOG_01856	APCDCEBA_01364	LFFCJEHP_01389	GOHFFEIP_02102	KKFCDDGP_00592	LCOPNDKF_01591	JEBKBIAM_01550	EGFJGOMM_00229	PLMLIHJO_00840	OGKBHDJD_01333	GECPNADO_00802	HADPLDBH_01985	ECPLKIGL_01455	GCJCDEBK_00102	KBDFKBDC_00102	AAMBPGOF_01689	INDEFMMF_00790	MKDNEMDO_01770	FNDICJOM_00908	KEOHMDFO_00480	PMOHMGFA_00950	DOLNGCLP_00613
group_1054		Urea transporter	22	22	1	1	531				899	899	899	MNLCFBOG_01859	APCDCEBA_01367	LFFCJEHP_01392	GOHFFEIP_02105	KKFCDDGP_00595	LCOPNDKF_01588	JEBKBIAM_01553	EGFJGOMM_00226	PLMLIHJO_00837	OGKBHDJD_01336	GECPNADO_00805	HADPLDBH_01982	ECPLKIGL_01458	GCJCDEBK_00105	KBDFKBDC_00105	AAMBPGOF_01692	INDEFMMF_00787	MKDNEMDO_01767	FNDICJOM_00905	KEOHMDFO_00477	PMOHMGFA_00947	DOLNGCLP_00610
menC		o-succinylbenzoate synthase	22	22	1	1	3470				689	1001	986	MNLCFBOG_01878	APCDCEBA_02445	LFFCJEHP_01821	GOHFFEIP_00087	KKFCDDGP_01012	LCOPNDKF_01572	JEBKBIAM_00611	EGFJGOMM_00487	PLMLIHJO_00771	OGKBHDJD_00380	GECPNADO_00841	HADPLDBH_01385	ECPLKIGL_01065	GCJCDEBK_01186	KBDFKBDC_02321	AAMBPGOF_01248	INDEFMMF_01170	MKDNEMDO_02195	FNDICJOM_01339	KEOHMDFO_00947	PMOHMGFA_01483	DOLNGCLP_01002
pckA		Phosphoenolpyruvate carboxykinase (ATP)	22	22	1	1	3466				998	1592	1565	MNLCFBOG_01882	APCDCEBA_02449	LFFCJEHP_01817	GOHFFEIP_00091	KKFCDDGP_01008	LCOPNDKF_01568	JEBKBIAM_00607	EGFJGOMM_00491	PLMLIHJO_00767	OGKBHDJD_00376	GECPNADO_00837	HADPLDBH_01389	ECPLKIGL_01061	GCJCDEBK_01190	KBDFKBDC_02317	AAMBPGOF_01244	INDEFMMF_01174	MKDNEMDO_02191	FNDICJOM_01343	KEOHMDFO_00951	PMOHMGFA_01487	DOLNGCLP_01006
crcB_2		Putative fluoride ion transporter CrcB	22	22	1	1	3462				356	356	356	MNLCFBOG_01886	APCDCEBA_02453	LFFCJEHP_01813	GOHFFEIP_00428	KKFCDDGP_01004	LCOPNDKF_01564	JEBKBIAM_00603	EGFJGOMM_00495	PLMLIHJO_00763	OGKBHDJD_00372	GECPNADO_00833	HADPLDBH_01393	ECPLKIGL_01057	GCJCDEBK_01194	KBDFKBDC_02313	AAMBPGOF_01240	INDEFMMF_01178	MKDNEMDO_02187	FNDICJOM_01347	KEOHMDFO_00955	PMOHMGFA_01491	DOLNGCLP_01010
crcB_1		Putative fluoride ion transporter CrcB	22	22	1	1	3461				362	362	362	MNLCFBOG_01887	APCDCEBA_02454	LFFCJEHP_01812	GOHFFEIP_00427	KKFCDDGP_01003	LCOPNDKF_01563	JEBKBIAM_00602	EGFJGOMM_00496	PLMLIHJO_00762	OGKBHDJD_00371	GECPNADO_00832	HADPLDBH_01394	ECPLKIGL_01056	GCJCDEBK_01195	KBDFKBDC_02312	AAMBPGOF_01239	INDEFMMF_01179	MKDNEMDO_02186	FNDICJOM_01348	KEOHMDFO_00956	PMOHMGFA_01492	DOLNGCLP_01011
ribE		Riboflavin synthase	22	22	1	1	3451				632	638	636	MNLCFBOG_01897	APCDCEBA_02464	LFFCJEHP_01802	GOHFFEIP_00417	KKFCDDGP_00993	LCOPNDKF_01553	JEBKBIAM_00592	EGFJGOMM_00506	PLMLIHJO_00752	OGKBHDJD_00361	GECPNADO_00822	HADPLDBH_01404	ECPLKIGL_01046	GCJCDEBK_01205	KBDFKBDC_02302	AAMBPGOF_01229	INDEFMMF_01188	MKDNEMDO_01433	FNDICJOM_00276	KEOHMDFO_00966	PMOHMGFA_01502	DOLNGCLP_01021
group_1063	sle1_1	N-acetylmuramoyl-L-alanine amidase sle1	22	22	1	1	549				662	674	672	MNLCFBOG_01906	APCDCEBA_01159	LFFCJEHP_01408	GOHFFEIP_01971	KKFCDDGP_01171	LCOPNDKF_01304	JEBKBIAM_01569	EGFJGOMM_00834	PLMLIHJO_02019	OGKBHDJD_01258	GECPNADO_01376	HADPLDBH_00103	ECPLKIGL_01475	GCJCDEBK_00121	KBDFKBDC_00121	AAMBPGOF_01709	INDEFMMF_00771	MKDNEMDO_00480	FNDICJOM_01855	KEOHMDFO_00461	PMOHMGFA_00930	DOLNGCLP_00594
group_1064		hypothetical protein	22	22	1	1	560				335	698	681	MNLCFBOG_01917	APCDCEBA_01170	LFFCJEHP_01419	GOHFFEIP_01982	KKFCDDGP_01182	LCOPNDKF_01315	JEBKBIAM_01580	EGFJGOMM_00845	PLMLIHJO_02030	OGKBHDJD_01247	GECPNADO_00320	HADPLDBH_00114	ECPLKIGL_01486	GCJCDEBK_00132	KBDFKBDC_00132	AAMBPGOF_01720	INDEFMMF_00760	MKDNEMDO_00491	FNDICJOM_00533	KEOHMDFO_00450	PMOHMGFA_00919	DOLNGCLP_00583
group_1065		hypothetical protein	22	22	1	1	563				395	1076	1045	MNLCFBOG_01920	APCDCEBA_01173	LFFCJEHP_01422	GOHFFEIP_01985	KKFCDDGP_01184	LCOPNDKF_01318	JEBKBIAM_01583	EGFJGOMM_00848	PLMLIHJO_02033	OGKBHDJD_01244	GECPNADO_00317	HADPLDBH_00117	ECPLKIGL_01489	GCJCDEBK_00135	KBDFKBDC_00135	AAMBPGOF_01723	INDEFMMF_00757	MKDNEMDO_00494	FNDICJOM_00536	KEOHMDFO_00447	PMOHMGFA_00916	DOLNGCLP_00580
ybbH		putative HTH-type transcriptional regulator YbbH	22	22	1	1	566				767	881	792	MNLCFBOG_01923	APCDCEBA_01176	LFFCJEHP_01425	GOHFFEIP_01988	KKFCDDGP_01187	LCOPNDKF_01321	JEBKBIAM_01586	EGFJGOMM_00851	PLMLIHJO_02036	OGKBHDJD_01241	GECPNADO_00314	HADPLDBH_00120	ECPLKIGL_01492	GCJCDEBK_00138	KBDFKBDC_00138	AAMBPGOF_01726	INDEFMMF_00754	MKDNEMDO_00497	FNDICJOM_00539	KEOHMDFO_00444	PMOHMGFA_00913	DOLNGCLP_00577
group_1067		hypothetical protein	22	22	1	1	568				353	353	353	MNLCFBOG_01925	APCDCEBA_01178	LFFCJEHP_01427	GOHFFEIP_01990	KKFCDDGP_01189	LCOPNDKF_01323	JEBKBIAM_01588	EGFJGOMM_00853	PLMLIHJO_02038	OGKBHDJD_01239	GECPNADO_00312	HADPLDBH_00122	ECPLKIGL_01494	GCJCDEBK_00140	KBDFKBDC_00140	AAMBPGOF_01728	INDEFMMF_00752	MKDNEMDO_00499	FNDICJOM_00541	KEOHMDFO_00442	PMOHMGFA_00911	DOLNGCLP_00575
group_1068		Phosphorylated carbohydrates phosphatase	22	22	1	1	571				638	638	638	MNLCFBOG_01928	APCDCEBA_01181	LFFCJEHP_01430	GOHFFEIP_01993	KKFCDDGP_01192	LCOPNDKF_01326	JEBKBIAM_01591	EGFJGOMM_00856	PLMLIHJO_02041	OGKBHDJD_01236	GECPNADO_00309	HADPLDBH_00125	ECPLKIGL_01497	GCJCDEBK_00143	KBDFKBDC_00143	AAMBPGOF_01731	INDEFMMF_00749	MKDNEMDO_00502	FNDICJOM_00544	KEOHMDFO_00439	PMOHMGFA_00908	DOLNGCLP_00572
yghA		putative oxidoreductase YghA	22	22	1	1	580				884	884	884	MNLCFBOG_01935	APCDCEBA_01188	LFFCJEHP_01437	GOHFFEIP_02000	KKFCDDGP_01201	LCOPNDKF_01333	JEBKBIAM_01599	EGFJGOMM_00863	PLMLIHJO_02048	OGKBHDJD_01229	GECPNADO_00302	HADPLDBH_00132	ECPLKIGL_01505	GCJCDEBK_00150	KBDFKBDC_00150	AAMBPGOF_01740	INDEFMMF_00742	MKDNEMDO_00509	FNDICJOM_00552	KEOHMDFO_00432	PMOHMGFA_00900	DOLNGCLP_00564
lyrA		Lysostaphin resistance protein A	22	22	1	1	589				1046	1076	1073	MNLCFBOG_01942	APCDCEBA_01195	LFFCJEHP_01444	GOHFFEIP_02007	KKFCDDGP_01208	LCOPNDKF_01340	JEBKBIAM_01606	EGFJGOMM_00870	PLMLIHJO_02055	OGKBHDJD_01222	GECPNADO_00295	HADPLDBH_00139	ECPLKIGL_01512	GCJCDEBK_00157	KBDFKBDC_00157	AAMBPGOF_01749	INDEFMMF_00735	MKDNEMDO_00516	FNDICJOM_00559	KEOHMDFO_00425	PMOHMGFA_00891	DOLNGCLP_00557
group_1071		hypothetical protein	22	22	1	1	592				326	326	326	MNLCFBOG_01945	APCDCEBA_02438	LFFCJEHP_01447	GOHFFEIP_02010	KKFCDDGP_01211	LCOPNDKF_01343	JEBKBIAM_01609	EGFJGOMM_00873	PLMLIHJO_02058	OGKBHDJD_01219	GECPNADO_00292	HADPLDBH_00142	ECPLKIGL_01515	GCJCDEBK_00160	KBDFKBDC_00160	AAMBPGOF_01752	INDEFMMF_00732	MKDNEMDO_00519	FNDICJOM_00562	KEOHMDFO_00422	PMOHMGFA_00888	DOLNGCLP_00554
emrK		putative multidrug resistance protein EmrK	22	22	1	1	614				359	647	633	MNLCFBOG_01965	APCDCEBA_02418	LFFCJEHP_01466	GOHFFEIP_02030	KKFCDDGP_01230	LCOPNDKF_01363	JEBKBIAM_01629	EGFJGOMM_00893	PLMLIHJO_02078	OGKBHDJD_01199	GECPNADO_00272	HADPLDBH_00162	ECPLKIGL_01534	GCJCDEBK_00179	KBDFKBDC_00179	AAMBPGOF_01772	INDEFMMF_00712	MKDNEMDO_00539	FNDICJOM_00581	KEOHMDFO_00402	PMOHMGFA_00869	DOLNGCLP_00533
group_1073		hypothetical protein	22	22	1	1	620				962	962	962	MNLCFBOG_01970	APCDCEBA_02413	LFFCJEHP_01472	GOHFFEIP_02035	KKFCDDGP_01235	LCOPNDKF_01368	JEBKBIAM_01635	EGFJGOMM_00898	PLMLIHJO_02083	OGKBHDJD_01194	GECPNADO_00267	HADPLDBH_00167	ECPLKIGL_01539	GCJCDEBK_00184	KBDFKBDC_00184	AAMBPGOF_01777	INDEFMMF_00707	MKDNEMDO_00544	FNDICJOM_00586	KEOHMDFO_00397	PMOHMGFA_00864	DOLNGCLP_00527
pglH		GalNAc-alpha-(1->4)-GalNAc-alpha-(1->3)-diNAcBac-PP-undecaprenol alpha-1,4-N-acetyl-D-galactosaminyltransferase	22	22	1	1	626				1145	1145	1145	MNLCFBOG_01976	APCDCEBA_02407	LFFCJEHP_01478	GOHFFEIP_02041	KKFCDDGP_01241	LCOPNDKF_01374	JEBKBIAM_01641	EGFJGOMM_00904	PLMLIHJO_02089	OGKBHDJD_01188	GECPNADO_00261	HADPLDBH_00173	ECPLKIGL_01545	GCJCDEBK_00190	KBDFKBDC_00190	AAMBPGOF_01783	INDEFMMF_00701	MKDNEMDO_00550	FNDICJOM_00592	KEOHMDFO_00391	PMOHMGFA_00858	DOLNGCLP_00521
tatC2		Sec-independent protein translocase protein TatCy	22	22	1	1	633				665	779	680	MNLCFBOG_01983	APCDCEBA_02400	LFFCJEHP_01485	GOHFFEIP_02048	KKFCDDGP_01248	LCOPNDKF_01381	JEBKBIAM_01648	EGFJGOMM_00911	PLMLIHJO_02096	OGKBHDJD_01181	GECPNADO_00254	HADPLDBH_00180	ECPLKIGL_01552	GCJCDEBK_00197	KBDFKBDC_00197	AAMBPGOF_01790	INDEFMMF_00694	MKDNEMDO_00557	FNDICJOM_02209	KEOHMDFO_00384	PMOHMGFA_00851	DOLNGCLP_00514
group_1076		hypothetical protein	22	22	1	1	639				401	401	401	MNLCFBOG_01988	APCDCEBA_02395	LFFCJEHP_01490	GOHFFEIP_02053	KKFCDDGP_01253	LCOPNDKF_01386	JEBKBIAM_01653	EGFJGOMM_00916	PLMLIHJO_02101	OGKBHDJD_01176	GECPNADO_00249	HADPLDBH_00185	ECPLKIGL_01557	GCJCDEBK_00202	KBDFKBDC_00202	AAMBPGOF_01796	INDEFMMF_00688	MKDNEMDO_00563	FNDICJOM_02214	KEOHMDFO_00379	PMOHMGFA_00846	DOLNGCLP_00509
ycnJ		Copper transport protein YcnJ	22	22	1	1	643				1250	1292	1251	MNLCFBOG_01992	APCDCEBA_02391	LFFCJEHP_01494	GOHFFEIP_02057	KKFCDDGP_01257	LCOPNDKF_01390	JEBKBIAM_01657	EGFJGOMM_00920	PLMLIHJO_02105	OGKBHDJD_01172	GECPNADO_00245	HADPLDBH_00189	ECPLKIGL_01561	GCJCDEBK_00206	KBDFKBDC_00206	AAMBPGOF_01800	INDEFMMF_00684	MKDNEMDO_00567	FNDICJOM_02218	KEOHMDFO_00375	PMOHMGFA_00842	DOLNGCLP_00505
group_1078		hypothetical protein	22	22	1	1	651				308	350	348	MNLCFBOG_02000	APCDCEBA_02383	LFFCJEHP_01502	GOHFFEIP_02065	KKFCDDGP_01266	LCOPNDKF_01398	JEBKBIAM_01665	EGFJGOMM_00928	PLMLIHJO_02113	OGKBHDJD_01164	GECPNADO_00237	HADPLDBH_00197	ECPLKIGL_01569	GCJCDEBK_00214	KBDFKBDC_00214	AAMBPGOF_01808	INDEFMMF_00675	MKDNEMDO_00575	FNDICJOM_00218	KEOHMDFO_00367	PMOHMGFA_00834	DOLNGCLP_00497
sarZ		HTH-type transcriptional regulator SarZ	22	22	1	1	655				314	446	440	MNLCFBOG_02004	APCDCEBA_02379	LFFCJEHP_02311	GOHFFEIP_02315	KKFCDDGP_01270	LCOPNDKF_01402	JEBKBIAM_01669	EGFJGOMM_00932	PLMLIHJO_02117	OGKBHDJD_01160	GECPNADO_00233	HADPLDBH_00201	ECPLKIGL_01573	GCJCDEBK_00218	KBDFKBDC_00218	AAMBPGOF_01812	INDEFMMF_00671	MKDNEMDO_00579	FNDICJOM_00214	KEOHMDFO_00363	PMOHMGFA_00830	DOLNGCLP_00493
narG		Respiratory nitrate reductase 1 alpha chain	22	22	1	1	665				3590	3683	3678	MNLCFBOG_02013	APCDCEBA_02370	LFFCJEHP_02302	GOHFFEIP_02306	KKFCDDGP_01279	LCOPNDKF_01411	JEBKBIAM_01679	EGFJGOMM_00941	PLMLIHJO_02126	OGKBHDJD_01151	GECPNADO_00224	HADPLDBH_00210	ECPLKIGL_01582	GCJCDEBK_00227	KBDFKBDC_00227	AAMBPGOF_01821	INDEFMMF_00662	MKDNEMDO_00588	FNDICJOM_02361	KEOHMDFO_00354	PMOHMGFA_00821	DOLNGCLP_00484
nasE		Assimilatory nitrite reductase [NAD(P)H] small subunit	22	22	1	1	667				314	359	316	MNLCFBOG_02015	APCDCEBA_02368	LFFCJEHP_02300	GOHFFEIP_02304	KKFCDDGP_01281	LCOPNDKF_01413	JEBKBIAM_01681	EGFJGOMM_00943	PLMLIHJO_02128	OGKBHDJD_01149	GECPNADO_00222	HADPLDBH_00212	ECPLKIGL_01584	GCJCDEBK_00229	KBDFKBDC_00229	AAMBPGOF_01823	INDEFMMF_00660	MKDNEMDO_00590	FNDICJOM_02359	KEOHMDFO_00352	PMOHMGFA_00819	DOLNGCLP_00482
group_1083		hypothetical protein	22	22	1	1	674				176	176	176	MNLCFBOG_02021	APCDCEBA_02362	LFFCJEHP_02294	GOHFFEIP_02298	KKFCDDGP_01287	LCOPNDKF_01419	JEBKBIAM_01688	EGFJGOMM_00949	PLMLIHJO_02134	OGKBHDJD_01143	GECPNADO_00216	HADPLDBH_00218	ECPLKIGL_01590	GCJCDEBK_00235	KBDFKBDC_00235	AAMBPGOF_01829	INDEFMMF_00654	MKDNEMDO_00596	FNDICJOM_02353	KEOHMDFO_00346	PMOHMGFA_00813	DOLNGCLP_00476
group_1084		hypothetical protein	22	22	1	1	675				272	467	449	MNLCFBOG_02022	APCDCEBA_02361	LFFCJEHP_02293	GOHFFEIP_02297	KKFCDDGP_01288	LCOPNDKF_01420	JEBKBIAM_01689	EGFJGOMM_00950	PLMLIHJO_02135	OGKBHDJD_01142	GECPNADO_00215	HADPLDBH_00219	ECPLKIGL_01591	GCJCDEBK_00236	KBDFKBDC_00236	AAMBPGOF_01830	INDEFMMF_00653	MKDNEMDO_00597	FNDICJOM_02352	KEOHMDFO_00345	PMOHMGFA_00812	DOLNGCLP_00475
fcl		GDP-L-fucose synthase	22	22	1	1	704				797	851	843	MNLCFBOG_02049	APCDCEBA_02334	LFFCJEHP_02267	GOHFFEIP_00926	KKFCDDGP_01317	LCOPNDKF_01447	JEBKBIAM_01716	EGFJGOMM_00977	PLMLIHJO_02162	OGKBHDJD_01115	GECPNADO_00188	HADPLDBH_00246	ECPLKIGL_01618	GCJCDEBK_00262	KBDFKBDC_00263	AAMBPGOF_01859	INDEFMMF_00626	MKDNEMDO_00625	FNDICJOM_01414	KEOHMDFO_00318	PMOHMGFA_00783	DOLNGCLP_00448
yagU		Inner membrane protein YagU	22	22	1	1	705				473	476	475	MNLCFBOG_02050	APCDCEBA_02333	LFFCJEHP_02266	GOHFFEIP_00927	KKFCDDGP_01318	LCOPNDKF_01448	JEBKBIAM_01717	EGFJGOMM_00978	PLMLIHJO_02163	OGKBHDJD_01114	GECPNADO_00187	HADPLDBH_00247	ECPLKIGL_01619	GCJCDEBK_00263	KBDFKBDC_00264	AAMBPGOF_01860	INDEFMMF_00625	MKDNEMDO_00626	FNDICJOM_01413	KEOHMDFO_00317	PMOHMGFA_00782	DOLNGCLP_00447
opuCD_2		Glycine betaine/carnitine/choline transport system permease protein OpuCD	22	22	1	1	710				689	695	694	MNLCFBOG_02055	APCDCEBA_02328	LFFCJEHP_02261	GOHFFEIP_00932	KKFCDDGP_01323	LCOPNDKF_01453	JEBKBIAM_01722	EGFJGOMM_00983	PLMLIHJO_02168	OGKBHDJD_01109	GECPNADO_00182	HADPLDBH_00252	ECPLKIGL_01624	GCJCDEBK_00268	KBDFKBDC_00269	AAMBPGOF_01865	INDEFMMF_00620	MKDNEMDO_00631	FNDICJOM_02062	KEOHMDFO_00312	PMOHMGFA_00777	DOLNGCLP_00442
group_1088		hypothetical protein	22	22	1	1	728				191	191	191	MNLCFBOG_02071	APCDCEBA_02312	LFFCJEHP_02245	GOHFFEIP_00948	KKFCDDGP_01339	LCOPNDKF_01469	JEBKBIAM_01738	EGFJGOMM_00999	PLMLIHJO_02184	OGKBHDJD_01093	GECPNADO_00166	HADPLDBH_00268	ECPLKIGL_01641	GCJCDEBK_00285	KBDFKBDC_00285	AAMBPGOF_01881	INDEFMMF_00604	MKDNEMDO_00647	FNDICJOM_02078	KEOHMDFO_00296	PMOHMGFA_00761	DOLNGCLP_00426
lvr		Levodione reductase	22	22	1	1	729				488	818	803	MNLCFBOG_02072	APCDCEBA_02311	LFFCJEHP_02244	GOHFFEIP_00949	KKFCDDGP_01340	LCOPNDKF_01470	JEBKBIAM_01739	EGFJGOMM_01000	PLMLIHJO_02185	OGKBHDJD_01092	GECPNADO_00165	HADPLDBH_00269	ECPLKIGL_01642	GCJCDEBK_00286	KBDFKBDC_00286	AAMBPGOF_01882	INDEFMMF_00603	MKDNEMDO_00648	FNDICJOM_02079	KEOHMDFO_00295	PMOHMGFA_00760	DOLNGCLP_00425
abgT		p-aminobenzoyl-glutamate transport protein	22	22	1	1	730				1472	1535	1532	MNLCFBOG_02073	APCDCEBA_02310	LFFCJEHP_02243	GOHFFEIP_00602	KKFCDDGP_01341	LCOPNDKF_01471	JEBKBIAM_01740	EGFJGOMM_01001	PLMLIHJO_02186	OGKBHDJD_01091	GECPNADO_00164	HADPLDBH_00270	ECPLKIGL_01643	GCJCDEBK_00287	KBDFKBDC_00287	AAMBPGOF_01883	INDEFMMF_00602	MKDNEMDO_00649	FNDICJOM_02080	KEOHMDFO_00294	PMOHMGFA_00759	DOLNGCLP_00424
group_1091		putative oxidoreductase	22	22	1	1	734				692	692	692	MNLCFBOG_02077	APCDCEBA_02306	LFFCJEHP_02239	GOHFFEIP_00606	KKFCDDGP_01345	LCOPNDKF_01475	JEBKBIAM_01172	EGFJGOMM_01005	PLMLIHJO_02190	OGKBHDJD_01087	GECPNADO_00160	HADPLDBH_00274	ECPLKIGL_01647	GCJCDEBK_00291	KBDFKBDC_00291	AAMBPGOF_01887	INDEFMMF_00598	MKDNEMDO_00653	FNDICJOM_02084	KEOHMDFO_00290	PMOHMGFA_00755	DOLNGCLP_00420
group_1092		hypothetical protein	22	22	1	1	735				302	302	302	MNLCFBOG_02078	APCDCEBA_02305	LFFCJEHP_02238	GOHFFEIP_00607	KKFCDDGP_01346	LCOPNDKF_01476	JEBKBIAM_01171	EGFJGOMM_01006	PLMLIHJO_02191	OGKBHDJD_01086	GECPNADO_00159	HADPLDBH_00275	ECPLKIGL_01648	GCJCDEBK_00292	KBDFKBDC_00292	AAMBPGOF_01888	INDEFMMF_00597	MKDNEMDO_00654	FNDICJOM_02085	KEOHMDFO_00289	PMOHMGFA_00754	DOLNGCLP_00419
gntT		High-affinity gluconate transporter	22	22	1	1	740				1286	1358	1348	MNLCFBOG_02082	APCDCEBA_02301	LFFCJEHP_02234	GOHFFEIP_00611	KKFCDDGP_01352	LCOPNDKF_01480	JEBKBIAM_01167	EGFJGOMM_01010	PLMLIHJO_02195	OGKBHDJD_01082	GECPNADO_00155	HADPLDBH_00279	ECPLKIGL_01652	GCJCDEBK_00296	KBDFKBDC_00296	AAMBPGOF_01894	INDEFMMF_00593	MKDNEMDO_00658	FNDICJOM_01291	KEOHMDFO_00285	PMOHMGFA_00748	DOLNGCLP_00415
gntR		putative D-xylose utilization operon transcriptional repressor	22	22	1	1	742				203	680	658	MNLCFBOG_02084	APCDCEBA_02299	LFFCJEHP_02232	GOHFFEIP_00613	KKFCDDGP_01354	LCOPNDKF_01482	JEBKBIAM_01165	EGFJGOMM_01012	PLMLIHJO_02197	OGKBHDJD_01080	GECPNADO_00153	HADPLDBH_00281	ECPLKIGL_01654	GCJCDEBK_00298	KBDFKBDC_00298	AAMBPGOF_01896	INDEFMMF_00591	MKDNEMDO_00660	FNDICJOM_01289	KEOHMDFO_00283	PMOHMGFA_00746	DOLNGCLP_00413
group_1097		hypothetical protein	22	22	1	1	746				413	413	413	MNLCFBOG_02088	APCDCEBA_02011	LFFCJEHP_02228	GOHFFEIP_00617	KKFCDDGP_01357	LCOPNDKF_01486	JEBKBIAM_01162	EGFJGOMM_01016	PLMLIHJO_02201	OGKBHDJD_01076	GECPNADO_00149	HADPLDBH_00285	ECPLKIGL_01657	GCJCDEBK_00302	KBDFKBDC_00302	AAMBPGOF_01899	INDEFMMF_00587	MKDNEMDO_00664	FNDICJOM_01286	KEOHMDFO_00279	PMOHMGFA_00743	DOLNGCLP_00410
ldhD_1		D-lactate dehydrogenase	22	22	1	1	765				839	992	985	MNLCFBOG_02107	APCDCEBA_01992	LFFCJEHP_02209	GOHFFEIP_00636	KKFCDDGP_01381	LCOPNDKF_01505	JEBKBIAM_01141	EGFJGOMM_01035	PLMLIHJO_02220	OGKBHDJD_01057	GECPNADO_00130	HADPLDBH_00304	ECPLKIGL_01676	GCJCDEBK_00321	KBDFKBDC_00321	AAMBPGOF_01923	INDEFMMF_00568	MKDNEMDO_00683	FNDICJOM_01267	KEOHMDFO_00260	PMOHMGFA_00719	DOLNGCLP_00389
pitA_1		L-methionine sulfoximine/L-methionine sulfone acetyltransferase	22	22	1	1	768				491	491	491	MNLCFBOG_02110	APCDCEBA_01989	LFFCJEHP_02206	GOHFFEIP_00639	KKFCDDGP_01384	LCOPNDKF_01508	JEBKBIAM_01138	EGFJGOMM_01038	PLMLIHJO_02223	OGKBHDJD_01054	GECPNADO_00127	HADPLDBH_00307	ECPLKIGL_01679	GCJCDEBK_00324	KBDFKBDC_00324	AAMBPGOF_01926	INDEFMMF_00565	MKDNEMDO_00686	FNDICJOM_01264	KEOHMDFO_00257	PMOHMGFA_00716	DOLNGCLP_00386
rbsK/rbiA		Bifunctional ribokinase/ribose-5-phosphate isomerase A	22	22	1	1	775				923	923	923	MNLCFBOG_02117	APCDCEBA_01982	LFFCJEHP_02199	GOHFFEIP_00244	KKFCDDGP_01392	LCOPNDKF_01515	JEBKBIAM_01131	EGFJGOMM_01045	PLMLIHJO_02230	OGKBHDJD_01047	GECPNADO_00120	HADPLDBH_00314	ECPLKIGL_01686	GCJCDEBK_00331	KBDFKBDC_00332	AAMBPGOF_01934	INDEFMMF_00558	MKDNEMDO_00693	FNDICJOM_01257	KEOHMDFO_00250	PMOHMGFA_00708	DOLNGCLP_00379
adh		Alcohol dehydrogenase	22	22	1	1	790				743	1055	1040	MNLCFBOG_02132	APCDCEBA_01967	LFFCJEHP_02184	GOHFFEIP_00259	KKFCDDGP_01408	LCOPNDKF_01530	JEBKBIAM_01116	EGFJGOMM_01060	PLMLIHJO_02245	OGKBHDJD_01032	GECPNADO_00105	HADPLDBH_00329	ECPLKIGL_01702	GCJCDEBK_00346	KBDFKBDC_00347	AAMBPGOF_01950	INDEFMMF_00543	MKDNEMDO_00708	FNDICJOM_01241	KEOHMDFO_00235	PMOHMGFA_00692	DOLNGCLP_00364
group_1102		hypothetical protein	22	22	1	1	791				596	758	691	MNLCFBOG_02133	APCDCEBA_01966	LFFCJEHP_02183	GOHFFEIP_00260	KKFCDDGP_01409	LCOPNDKF_01531	JEBKBIAM_01115	EGFJGOMM_01061	PLMLIHJO_02246	OGKBHDJD_01031	GECPNADO_00104	HADPLDBH_00330	ECPLKIGL_01703	GCJCDEBK_00347	KBDFKBDC_00348	AAMBPGOF_01951	INDEFMMF_00542	MKDNEMDO_00709	FNDICJOM_01240	KEOHMDFO_00234	PMOHMGFA_00691	DOLNGCLP_00363
group_1103		hypothetical protein	22	22	1	1	797				218	218	218	MNLCFBOG_02139	APCDCEBA_01960	LFFCJEHP_02177	GOHFFEIP_00266	KKFCDDGP_01415	LCOPNDKF_01537	JEBKBIAM_01109	EGFJGOMM_01067	PLMLIHJO_02252	OGKBHDJD_01025	GECPNADO_00098	HADPLDBH_00336	ECPLKIGL_01709	GCJCDEBK_00353	KBDFKBDC_00354	AAMBPGOF_01957	INDEFMMF_00536	MKDNEMDO_00715	FNDICJOM_01234	KEOHMDFO_00228	PMOHMGFA_00685	DOLNGCLP_00357
ogt		Methylated-DNA--protein-cysteine methyltransferase	22	22	1	1	801				518	518	518	MNLCFBOG_02143	APCDCEBA_01956	LFFCJEHP_02173	GOHFFEIP_00270	KKFCDDGP_01419	LCOPNDKF_01541	JEBKBIAM_01105	EGFJGOMM_01071	PLMLIHJO_02256	OGKBHDJD_01021	GECPNADO_00094	HADPLDBH_00340	ECPLKIGL_01713	GCJCDEBK_00357	KBDFKBDC_00358	AAMBPGOF_01961	INDEFMMF_00532	MKDNEMDO_00719	FNDICJOM_01230	KEOHMDFO_00224	PMOHMGFA_00681	DOLNGCLP_00353
group_1105		hypothetical protein	22	22	1	1	802				314	317	316	MNLCFBOG_02144	APCDCEBA_01955	LFFCJEHP_02172	GOHFFEIP_00271	KKFCDDGP_01420	LCOPNDKF_01542	JEBKBIAM_01104	EGFJGOMM_01072	PLMLIHJO_02257	OGKBHDJD_01020	GECPNADO_00093	HADPLDBH_00341	ECPLKIGL_01714	GCJCDEBK_00358	KBDFKBDC_00359	AAMBPGOF_01962	INDEFMMF_00531	MKDNEMDO_00720	FNDICJOM_01229	KEOHMDFO_00223	PMOHMGFA_00680	DOLNGCLP_00352
group_1106		hypothetical protein	22	22	1	1	807				551	551	551	MNLCFBOG_02148	APCDCEBA_01951	LFFCJEHP_02168	GOHFFEIP_00275	KKFCDDGP_01425	LCOPNDKF_01546	JEBKBIAM_01100	EGFJGOMM_01076	PLMLIHJO_02261	OGKBHDJD_01016	GECPNADO_00089	HADPLDBH_00345	ECPLKIGL_01718	GCJCDEBK_00362	KBDFKBDC_00363	AAMBPGOF_01966	INDEFMMF_00527	MKDNEMDO_00724	FNDICJOM_02394	KEOHMDFO_00219	PMOHMGFA_00676	DOLNGCLP_00348
group_1107		Putative acetyltransferase	22	22	1	1	812				560	560	560	MNLCFBOG_02151	APCDCEBA_01948	LFFCJEHP_02165	GOHFFEIP_00278	KKFCDDGP_01427	LCOPNDKF_00927	JEBKBIAM_01097	EGFJGOMM_01079	PLMLIHJO_02264	OGKBHDJD_01013	GECPNADO_00086	HADPLDBH_00348	ECPLKIGL_01721	GCJCDEBK_00365	KBDFKBDC_00367	AAMBPGOF_01969	INDEFMMF_00524	MKDNEMDO_00727	FNDICJOM_02391	KEOHMDFO_00216	PMOHMGFA_00674	DOLNGCLP_00345
group_1109		hypothetical protein	22	22	1	1	835				485	485	485	MNLCFBOG_02164	APCDCEBA_01935	LFFCJEHP_02152	GOHFFEIP_00291	KKFCDDGP_01443	LCOPNDKF_00914	JEBKBIAM_01085	EGFJGOMM_01091	PLMLIHJO_02277	OGKBHDJD_01000	GECPNADO_00073	HADPLDBH_00361	ECPLKIGL_01733	GCJCDEBK_00378	KBDFKBDC_00381	AAMBPGOF_01985	INDEFMMF_00511	MKDNEMDO_00740	FNDICJOM_02052	KEOHMDFO_00203	PMOHMGFA_00658	DOLNGCLP_00333
isaA_1		putative transglycosylase IsaA	22	22	1	1	837				701	701	701	MNLCFBOG_02165	APCDCEBA_01934	LFFCJEHP_02151	GOHFFEIP_00292	KKFCDDGP_01444	LCOPNDKF_00913	JEBKBIAM_01084	EGFJGOMM_01092	PLMLIHJO_02278	OGKBHDJD_00999	GECPNADO_00072	HADPLDBH_00362	ECPLKIGL_01734	GCJCDEBK_00379	KBDFKBDC_00382	AAMBPGOF_01986	INDEFMMF_00510	MKDNEMDO_00741	FNDICJOM_02051	KEOHMDFO_00202	PMOHMGFA_00657	DOLNGCLP_00332
group_1111		hypothetical protein	22	22	1	1	846				299	299	299	MNLCFBOG_02172	APCDCEBA_01927	LFFCJEHP_02144	GOHFFEIP_00299	KKFCDDGP_01453	LCOPNDKF_00906	JEBKBIAM_01077	EGFJGOMM_01099	PLMLIHJO_02285	OGKBHDJD_00992	GECPNADO_00065	HADPLDBH_00369	ECPLKIGL_01741	GCJCDEBK_00386	KBDFKBDC_00389	AAMBPGOF_01996	INDEFMMF_00503	MKDNEMDO_00748	FNDICJOM_02044	KEOHMDFO_00195	PMOHMGFA_00647	DOLNGCLP_00325
cpnA		Cyclopentanol dehydrogenase	22	22	1	1	848				704	704	704	MNLCFBOG_02174	APCDCEBA_01925	LFFCJEHP_02142	GOHFFEIP_00301	KKFCDDGP_01455	LCOPNDKF_00904	JEBKBIAM_01075	EGFJGOMM_01101	PLMLIHJO_02287	OGKBHDJD_00990	GECPNADO_00063	HADPLDBH_00371	ECPLKIGL_01743	GCJCDEBK_00388	KBDFKBDC_00391	AAMBPGOF_01998	INDEFMMF_00501	MKDNEMDO_00750	FNDICJOM_02042	KEOHMDFO_00193	PMOHMGFA_00645	DOLNGCLP_00323
group_1113		hypothetical protein	22	22	1	1	852				944	944	944	MNLCFBOG_02178	APCDCEBA_01921	LFFCJEHP_02138	GOHFFEIP_00305	KKFCDDGP_01459	LCOPNDKF_00900	JEBKBIAM_01071	EGFJGOMM_01105	PLMLIHJO_02291	OGKBHDJD_00986	GECPNADO_00059	HADPLDBH_00375	ECPLKIGL_01747	GCJCDEBK_00392	KBDFKBDC_00395	AAMBPGOF_02002	INDEFMMF_00497	MKDNEMDO_00754	FNDICJOM_02038	KEOHMDFO_00189	PMOHMGFA_00641	DOLNGCLP_00319
group_1114		hypothetical protein	22	22	1	1	853				857	857	857	MNLCFBOG_02179	APCDCEBA_01920	LFFCJEHP_02137	GOHFFEIP_00306	KKFCDDGP_01460	LCOPNDKF_00899	JEBKBIAM_01070	EGFJGOMM_01106	PLMLIHJO_02292	OGKBHDJD_00985	GECPNADO_00058	HADPLDBH_00376	ECPLKIGL_01748	GCJCDEBK_00393	KBDFKBDC_00396	AAMBPGOF_02003	INDEFMMF_00496	MKDNEMDO_00755	FNDICJOM_02037	KEOHMDFO_00188	PMOHMGFA_00640	DOLNGCLP_00318
panC		Pantothenate synthetase	22	22	1	1	866				854	854	854	MNLCFBOG_02190	APCDCEBA_01909	LFFCJEHP_02126	GOHFFEIP_01588	KKFCDDGP_01472	LCOPNDKF_00888	JEBKBIAM_01059	EGFJGOMM_01117	PLMLIHJO_02303	OGKBHDJD_00974	GECPNADO_00047	HADPLDBH_00387	ECPLKIGL_01761	GCJCDEBK_00404	KBDFKBDC_00409	AAMBPGOF_02016	INDEFMMF_00485	MKDNEMDO_00766	FNDICJOM_02023	KEOHMDFO_00173	PMOHMGFA_00628	DOLNGCLP_00307
group_1116		hypothetical protein	22	22	1	1	874				641	695	687	MNLCFBOG_02197	APCDCEBA_01902	LFFCJEHP_02119	GOHFFEIP_01595	KKFCDDGP_01479	LCOPNDKF_00881	JEBKBIAM_01052	EGFJGOMM_01124	PLMLIHJO_02310	OGKBHDJD_00967	GECPNADO_00040	HADPLDBH_00394	ECPLKIGL_01768	GCJCDEBK_00411	KBDFKBDC_00416	AAMBPGOF_02023	INDEFMMF_00478	MKDNEMDO_00773	FNDICJOM_02015	KEOHMDFO_00166	PMOHMGFA_00621	DOLNGCLP_00300
yhdG_1		putative amino acid permease YhdG	22	22	1	1	875				1235	1448	1418	MNLCFBOG_02198	APCDCEBA_01901	LFFCJEHP_02118	GOHFFEIP_01596	KKFCDDGP_01480	LCOPNDKF_00880	JEBKBIAM_01051	EGFJGOMM_01125	PLMLIHJO_02311	OGKBHDJD_00966	GECPNADO_00039	HADPLDBH_00395	ECPLKIGL_01769	GCJCDEBK_00412	KBDFKBDC_00417	AAMBPGOF_02024	INDEFMMF_00477	MKDNEMDO_00774	FNDICJOM_02014	KEOHMDFO_00165	PMOHMGFA_00620	DOLNGCLP_00299
group_1118		hypothetical protein	22	22	1	1	877				428	428	428	MNLCFBOG_02200	APCDCEBA_01899	LFFCJEHP_02116	GOHFFEIP_01598	KKFCDDGP_01482	LCOPNDKF_00878	JEBKBIAM_01049	EGFJGOMM_01127	PLMLIHJO_02313	OGKBHDJD_00964	GECPNADO_00037	HADPLDBH_00397	ECPLKIGL_01771	GCJCDEBK_00414	KBDFKBDC_00419	AAMBPGOF_02026	INDEFMMF_00475	MKDNEMDO_00776	FNDICJOM_02012	KEOHMDFO_00163	PMOHMGFA_00618	DOLNGCLP_00297
group_1119		hypothetical protein	22	22	1	1	892				212	212	212	MNLCFBOG_02214	APCDCEBA_01885	LFFCJEHP_02102	GOHFFEIP_01612	KKFCDDGP_00441	LCOPNDKF_00864	JEBKBIAM_01035	EGFJGOMM_00295	PLMLIHJO_00060	OGKBHDJD_00950	GECPNADO_01923	HADPLDBH_01307	ECPLKIGL_01785	GCJCDEBK_00428	KBDFKBDC_00433	AAMBPGOF_02040	INDEFMMF_00460	MKDNEMDO_00791	FNDICJOM_01998	KEOHMDFO_00148	PMOHMGFA_00604	DOLNGCLP_00283
opcR		HTH-type transcriptional repressor OpcR	22	22	1	1	898				554	554	554	MNLCFBOG_02219	APCDCEBA_01880	LFFCJEHP_02097	GOHFFEIP_01617	KKFCDDGP_00446	LCOPNDKF_00859	JEBKBIAM_01030	EGFJGOMM_00290	PLMLIHJO_00065	OGKBHDJD_00945	GECPNADO_01928	HADPLDBH_01302	ECPLKIGL_01790	GCJCDEBK_00434	KBDFKBDC_00439	AAMBPGOF_02045	INDEFMMF_00455	MKDNEMDO_00796	FNDICJOM_01993	KEOHMDFO_00143	PMOHMGFA_00599	DOLNGCLP_00278
sirC		Precorrin-2 dehydrogenase	22	22	1	1	910				608	608	608	MNLCFBOG_02230	APCDCEBA_01869	LFFCJEHP_02086	GOHFFEIP_01628	KKFCDDGP_00457	LCOPNDKF_00848	JEBKBIAM_01019	EGFJGOMM_00279	PLMLIHJO_00076	OGKBHDJD_00934	GECPNADO_01939	HADPLDBH_01291	ECPLKIGL_01801	GCJCDEBK_00445	KBDFKBDC_00450	AAMBPGOF_02056	INDEFMMF_00444	MKDNEMDO_00807	FNDICJOM_01982	KEOHMDFO_00132	PMOHMGFA_00587	DOLNGCLP_00267
cysI		Sulfite reductase [NADPH] hemoprotein beta-component	22	22	1	1	912				1586	1718	1706	MNLCFBOG_02232	APCDCEBA_01867	LFFCJEHP_02084	GOHFFEIP_01630	KKFCDDGP_00459	LCOPNDKF_00846	JEBKBIAM_01017	EGFJGOMM_00277	PLMLIHJO_00078	OGKBHDJD_00932	GECPNADO_01941	HADPLDBH_01289	ECPLKIGL_01803	GCJCDEBK_00447	KBDFKBDC_00452	AAMBPGOF_02058	INDEFMMF_00442	MKDNEMDO_00809	FNDICJOM_01980	KEOHMDFO_00130	PMOHMGFA_00585	DOLNGCLP_00265
cysJ		Sulfite reductase [NADPH] flavoprotein alpha-component	22	22	1	1	913				1865	1865	1865	MNLCFBOG_02233	APCDCEBA_01866	LFFCJEHP_02083	GOHFFEIP_01631	KKFCDDGP_00460	LCOPNDKF_00845	JEBKBIAM_01016	EGFJGOMM_00276	PLMLIHJO_00079	OGKBHDJD_00931	GECPNADO_01942	HADPLDBH_01288	ECPLKIGL_01804	GCJCDEBK_00448	KBDFKBDC_00453	AAMBPGOF_02059	INDEFMMF_00441	MKDNEMDO_00810	FNDICJOM_01979	KEOHMDFO_00129	PMOHMGFA_00584	DOLNGCLP_00264
cysH		Phosphoadenosine phosphosulfate reductase	22	22	1	1	914				731	731	731	MNLCFBOG_02234	APCDCEBA_01865	LFFCJEHP_02082	GOHFFEIP_01632	KKFCDDGP_00461	LCOPNDKF_00844	JEBKBIAM_01015	EGFJGOMM_00275	PLMLIHJO_00080	OGKBHDJD_00930	GECPNADO_01943	HADPLDBH_01287	ECPLKIGL_01805	GCJCDEBK_00449	KBDFKBDC_00454	AAMBPGOF_02060	INDEFMMF_00440	MKDNEMDO_00811	FNDICJOM_01978	KEOHMDFO_00128	PMOHMGFA_00583	DOLNGCLP_00263
yxdL		ABC transporter ATP-binding protein YxdL	22	22	1	1	924				749	752	749	MNLCFBOG_02242	APCDCEBA_01857	LFFCJEHP_02074	GOHFFEIP_01640	KKFCDDGP_00469	LCOPNDKF_00836	JEBKBIAM_01007	EGFJGOMM_00267	PLMLIHJO_00088	OGKBHDJD_00922	GECPNADO_01951	HADPLDBH_01279	ECPLKIGL_01813	GCJCDEBK_00457	KBDFKBDC_00462	AAMBPGOF_02068	INDEFMMF_00432	MKDNEMDO_00819	FNDICJOM_01970	KEOHMDFO_00120	PMOHMGFA_00575	DOLNGCLP_00255
isaB_3		Immunodominant staphylococcal antigen B	22	22	1	1	976				542	542	542	MNLCFBOG_02274	APCDCEBA_01825	LFFCJEHP_02042	GOHFFEIP_02186	KKFCDDGP_00626	LCOPNDKF_02053	JEBKBIAM_00973	EGFJGOMM_01740	PLMLIHJO_00120	OGKBHDJD_00890	GECPNADO_01983	HADPLDBH_01247	ECPLKIGL_01844	GCJCDEBK_00489	KBDFKBDC_00493	AAMBPGOF_02111	INDEFMMF_00398	MKDNEMDO_00851	FNDICJOM_00243	KEOHMDFO_00088	PMOHMGFA_00534	DOLNGCLP_00220
butA		Diacetyl reductase [(S)-acetoin forming]	22	22	1	1	978				725	779	771	MNLCFBOG_02277	APCDCEBA_01822	LFFCJEHP_02039	GOHFFEIP_02189	KKFCDDGP_00628	LCOPNDKF_02050	JEBKBIAM_00971	EGFJGOMM_01737	PLMLIHJO_00123	OGKBHDJD_00887	GECPNADO_01986	HADPLDBH_01244	ECPLKIGL_01846	GCJCDEBK_00492	KBDFKBDC_00495	AAMBPGOF_02113	INDEFMMF_00395	MKDNEMDO_00854	FNDICJOM_00241	KEOHMDFO_00086	PMOHMGFA_00532	DOLNGCLP_00218
group_1133		hypothetical protein	22	22	1	1	1008				176	176	176	MNLCFBOG_02303	APCDCEBA_01796	LFFCJEHP_02013	GOHFFEIP_01446	KKFCDDGP_00655	LCOPNDKF_02024	JEBKBIAM_00954	EGFJGOMM_01711	PLMLIHJO_00149	OGKBHDJD_00861	GECPNADO_02012	HADPLDBH_01218	ECPLKIGL_01868	GCJCDEBK_00518	KBDFKBDC_00513	AAMBPGOF_02142	INDEFMMF_00369	MKDNEMDO_00881	FNDICJOM_00860	KEOHMDFO_00066	PMOHMGFA_00503	DOLNGCLP_00201
luxA_2		Alkanal monooxygenase alpha chain	22	22	1	1	1016				842	1052	1042	MNLCFBOG_02311	APCDCEBA_01788	LFFCJEHP_02005	GOHFFEIP_01454	KKFCDDGP_00664	LCOPNDKF_02016	JEBKBIAM_00946	EGFJGOMM_01703	PLMLIHJO_00157	OGKBHDJD_00853	GECPNADO_02020	HADPLDBH_01210	ECPLKIGL_01876	GCJCDEBK_00526	KBDFKBDC_00521	AAMBPGOF_02150	INDEFMMF_00361	MKDNEMDO_00889	FNDICJOM_00852	KEOHMDFO_00057	PMOHMGFA_00494	DOLNGCLP_00193
gtf2_2		Glycosyltransferase-stabilizing protein Gtf2	22	22	1	1	1022				1337	1337	1337	MNLCFBOG_02317	APCDCEBA_01782	LFFCJEHP_01999	GOHFFEIP_01460	KKFCDDGP_00670	LCOPNDKF_02010	JEBKBIAM_00940	EGFJGOMM_01697	PLMLIHJO_00163	OGKBHDJD_00847	GECPNADO_02026	HADPLDBH_01204	ECPLKIGL_01881	GCJCDEBK_00532	KBDFKBDC_00526	AAMBPGOF_02156	INDEFMMF_00355	MKDNEMDO_00895	FNDICJOM_00847	KEOHMDFO_00052	PMOHMGFA_00488	DOLNGCLP_00187
secA		Protein translocase subunit SecA	22	22	1	1	1024				2210	2390	2324	MNLCFBOG_02319	APCDCEBA_01780	LFFCJEHP_01997	GOHFFEIP_01462	KKFCDDGP_00672	LCOPNDKF_02008	JEBKBIAM_00938	EGFJGOMM_01695	PLMLIHJO_00165	OGKBHDJD_00845	GECPNADO_02028	HADPLDBH_01202	ECPLKIGL_01883	GCJCDEBK_00534	KBDFKBDC_00528	AAMBPGOF_02158	INDEFMMF_00353	MKDNEMDO_00897	FNDICJOM_00845	KEOHMDFO_00050	PMOHMGFA_00486	DOLNGCLP_00185
ftsH		ATP-dependent zinc metalloprotease FtsH	22	22	1	1	1950				2015	2135	2118	MNLCFBOG_02335	APCDCEBA_02177	LFFCJEHP_00967	GOHFFEIP_00676	KKFCDDGP_00740	LCOPNDKF_01083	JEBKBIAM_01440	EGFJGOMM_01823	PLMLIHJO_01629	OGKBHDJD_01553	GECPNADO_00364	HADPLDBH_02471	ECPLKIGL_02236	GCJCDEBK_01090	KBDFKBDC_01014	AAMBPGOF_00033	INDEFMMF_02382	MKDNEMDO_02319	FNDICJOM_00832	KEOHMDFO_02095	PMOHMGFA_01406	DOLNGCLP_02243
ispE		4-diphosphocytidyl-2-C-methyl-D-erythritol kinase	22	22	1	1	1934				848	953	857	MNLCFBOG_02351	APCDCEBA_02161	LFFCJEHP_00983	GOHFFEIP_00660	KKFCDDGP_00724	LCOPNDKF_01067	JEBKBIAM_01424	EGFJGOMM_01807	PLMLIHJO_01613	OGKBHDJD_01537	GECPNADO_00348	HADPLDBH_02455	ECPLKIGL_02220	GCJCDEBK_01106	KBDFKBDC_01030	AAMBPGOF_00017	INDEFMMF_02398	MKDNEMDO_02335	FNDICJOM_00816	KEOHMDFO_02111	PMOHMGFA_01390	DOLNGCLP_02259
speA		Arginine decarboxylase	22	22	1	1	1920				581	1340	1303	MNLCFBOG_02365	APCDCEBA_02147	LFFCJEHP_00997	GOHFFEIP_00646	KKFCDDGP_00710	LCOPNDKF_01053	JEBKBIAM_01410	EGFJGOMM_01793	PLMLIHJO_01599	OGKBHDJD_01523	GECPNADO_00334	HADPLDBH_02441	ECPLKIGL_02206	GCJCDEBK_01120	KBDFKBDC_01044	AAMBPGOF_00003	INDEFMMF_02412	MKDNEMDO_02349	FNDICJOM_00802	KEOHMDFO_02125	PMOHMGFA_01376	DOLNGCLP_02273
tcaA_2		Membrane-associated protein TcaA	22	22	1	1	863				1169	1454	1431	MNLCFBOG_02187	APCDCEBA_01912	LFFCJEHP_02129	GOHFFEIP_01585	KKFCDDGP_01469	LCOPNDKF_00891	JEBKBIAM_01062	EGFJGOMM_01114	PLMLIHJO_02300	OGKBHDJD_00977	GECPNADO_00050	HADPLDBH_00384	ECPLKIGL_01758	GCJCDEBK_00401	KBDFKBDC_00406	AAMBPGOF_02013	INDEFMMF_00488	MKDNEMDO_00763	FNDICJOM_02026	KEOHMDFO_00176	PMOHMGFA_00631	DOLNGCLP_00310
group_1142		putative N-acetyltransferase	22	22	1	1	2817				440	440	440	MNLCFBOG_02407	APCDCEBA_01437	LFFCJEHP_02347	GOHFFEIP_00165	KKFCDDGP_02102	LCOPNDKF_02127	JEBKBIAM_01800	EGFJGOMM_01189	PLMLIHJO_01531	OGKBHDJD_02464	GECPNADO_01727	HADPLDBH_02163	ECPLKIGL_00483	GCJCDEBK_01768	KBDFKBDC_01740	AAMBPGOF_00662	INDEFMMF_01752	MKDNEMDO_00476	FNDICJOM_00018	KEOHMDFO_01531	PMOHMGFA_02068	DOLNGCLP_01603
pbpB		Penicillin-binding protein 2B	22	22	1	1	2823				2345	2345	2345	MNLCFBOG_02412	APCDCEBA_01432	LFFCJEHP_02352	GOHFFEIP_00170	KKFCDDGP_02107	LCOPNDKF_02122	JEBKBIAM_01805	EGFJGOMM_01184	PLMLIHJO_01536	OGKBHDJD_02459	GECPNADO_01722	HADPLDBH_02158	ECPLKIGL_00488	GCJCDEBK_01763	KBDFKBDC_01745	AAMBPGOF_00667	INDEFMMF_01747	MKDNEMDO_00471	FNDICJOM_00013	KEOHMDFO_01526	PMOHMGFA_02063	DOLNGCLP_01598
murD		UDP-N-acetylmuramoylalanine--D-glutamate ligase	22	22	1	1	2825				1349	1349	1349	MNLCFBOG_02414	APCDCEBA_01430	LFFCJEHP_02354	GOHFFEIP_00172	KKFCDDGP_02109	LCOPNDKF_02120	JEBKBIAM_01807	EGFJGOMM_01182	PLMLIHJO_01538	OGKBHDJD_02457	GECPNADO_01720	HADPLDBH_02156	ECPLKIGL_00490	GCJCDEBK_01761	KBDFKBDC_01747	AAMBPGOF_00669	INDEFMMF_01745	MKDNEMDO_00469	FNDICJOM_00011	KEOHMDFO_01524	PMOHMGFA_02061	DOLNGCLP_01596
group_1146		Pyridoxal phosphate homeostasis protein	22	22	1	1	2832				674	674	674	MNLCFBOG_02419	APCDCEBA_01425	LFFCJEHP_02359	GOHFFEIP_00177	KKFCDDGP_02114	LCOPNDKF_02115	JEBKBIAM_01812	EGFJGOMM_01177	PLMLIHJO_01543	OGKBHDJD_02452	GECPNADO_01715	HADPLDBH_02151	ECPLKIGL_00495	GCJCDEBK_01756	KBDFKBDC_01752	AAMBPGOF_00674	INDEFMMF_01740	MKDNEMDO_00464	FNDICJOM_00006	KEOHMDFO_01519	PMOHMGFA_02056	DOLNGCLP_01591
sepF		Cell division protein SepF	22	22	1	1	2833				611	611	611	MNLCFBOG_02420	APCDCEBA_01424	LFFCJEHP_02360	GOHFFEIP_00178	KKFCDDGP_02115	LCOPNDKF_02114	JEBKBIAM_01813	EGFJGOMM_01176	PLMLIHJO_01544	OGKBHDJD_02451	GECPNADO_01714	HADPLDBH_02150	ECPLKIGL_00496	GCJCDEBK_01755	KBDFKBDC_01753	AAMBPGOF_00675	INDEFMMF_01739	MKDNEMDO_00463	FNDICJOM_00005	KEOHMDFO_01518	PMOHMGFA_02055	DOLNGCLP_01590
group_1148		hypothetical protein	22	22	1	1	2834				290	290	290	MNLCFBOG_02421	APCDCEBA_01423	LFFCJEHP_02361	GOHFFEIP_00179	KKFCDDGP_02116	LCOPNDKF_02113	JEBKBIAM_01814	EGFJGOMM_01175	PLMLIHJO_01545	OGKBHDJD_02450	GECPNADO_01713	HADPLDBH_02149	ECPLKIGL_00497	GCJCDEBK_01754	KBDFKBDC_01754	AAMBPGOF_00676	INDEFMMF_01738	MKDNEMDO_00462	FNDICJOM_00004	KEOHMDFO_01517	PMOHMGFA_02054	DOLNGCLP_01589
divIVA		Septum site-determining protein DivIVA	22	22	1	1	2836				653	653	653	MNLCFBOG_02423	APCDCEBA_01421	LFFCJEHP_02363	GOHFFEIP_00181	KKFCDDGP_02118	LCOPNDKF_02111	JEBKBIAM_01816	EGFJGOMM_01173	PLMLIHJO_01547	OGKBHDJD_02448	GECPNADO_01711	HADPLDBH_02147	ECPLKIGL_00499	GCJCDEBK_01752	KBDFKBDC_01756	AAMBPGOF_00678	INDEFMMF_01736	MKDNEMDO_00460	FNDICJOM_00002	KEOHMDFO_01515	PMOHMGFA_02052	DOLNGCLP_01587
rluD_2		Ribosomal large subunit pseudouridine synthase D	22	22	1	1	2840				917	917	917	MNLCFBOG_02427	APCDCEBA_01417	LFFCJEHP_02367	GOHFFEIP_00185	KKFCDDGP_02122	LCOPNDKF_02107	JEBKBIAM_01820	EGFJGOMM_01169	PLMLIHJO_01551	OGKBHDJD_02444	GECPNADO_01707	HADPLDBH_02143	ECPLKIGL_00503	GCJCDEBK_01748	KBDFKBDC_01760	AAMBPGOF_00682	INDEFMMF_01732	MKDNEMDO_00456	FNDICJOM_01550	KEOHMDFO_01511	PMOHMGFA_02048	DOLNGCLP_01583
pyrR		Bifunctional protein PyrR	22	22	1	1	2841				527	527	527	MNLCFBOG_02428	APCDCEBA_01416	LFFCJEHP_02368	GOHFFEIP_00186	KKFCDDGP_02123	LCOPNDKF_02106	JEBKBIAM_01821	EGFJGOMM_01168	PLMLIHJO_01552	OGKBHDJD_02443	GECPNADO_01706	HADPLDBH_02142	ECPLKIGL_00504	GCJCDEBK_01747	KBDFKBDC_01761	AAMBPGOF_00683	INDEFMMF_01731	MKDNEMDO_00455	FNDICJOM_01549	KEOHMDFO_01510	PMOHMGFA_02047	DOLNGCLP_01582
pyrF		Orotidine 5'-phosphate decarboxylase	22	22	1	1	2847				692	692	692	MNLCFBOG_02434	APCDCEBA_01410	LFFCJEHP_02374	GOHFFEIP_00192	KKFCDDGP_02129	LCOPNDKF_02100	JEBKBIAM_01827	EGFJGOMM_01162	PLMLIHJO_01558	OGKBHDJD_02437	GECPNADO_01700	HADPLDBH_02136	ECPLKIGL_00510	GCJCDEBK_01741	KBDFKBDC_01767	AAMBPGOF_00689	INDEFMMF_01725	MKDNEMDO_00449	FNDICJOM_01543	KEOHMDFO_01504	PMOHMGFA_02041	DOLNGCLP_01576
pyrE		Orotate phosphoribosyltransferase	22	22	1	1	2848				611	611	611	MNLCFBOG_02435	APCDCEBA_01409	LFFCJEHP_02375	GOHFFEIP_00193	KKFCDDGP_02130	LCOPNDKF_02099	JEBKBIAM_01828	EGFJGOMM_01161	PLMLIHJO_01559	OGKBHDJD_02436	GECPNADO_01699	HADPLDBH_02135	ECPLKIGL_00511	GCJCDEBK_01740	KBDFKBDC_01768	AAMBPGOF_00690	INDEFMMF_01724	MKDNEMDO_00448	FNDICJOM_01542	KEOHMDFO_01503	PMOHMGFA_02040	DOLNGCLP_01575
priA		Primosomal protein N'	22	22	1	1	2856				2408	2408	2408	MNLCFBOG_02442	APCDCEBA_01402	LFFCJEHP_02382	GOHFFEIP_00200	KKFCDDGP_02137	LCOPNDKF_02092	JEBKBIAM_01835	EGFJGOMM_01154	PLMLIHJO_01566	OGKBHDJD_02429	GECPNADO_01692	HADPLDBH_02128	ECPLKIGL_00518	GCJCDEBK_01733	KBDFKBDC_01775	AAMBPGOF_00697	INDEFMMF_01717	MKDNEMDO_00441	FNDICJOM_01535	KEOHMDFO_01496	PMOHMGFA_02033	DOLNGCLP_01568
group_1155		hypothetical protein	22	22	1	1	2857				203	203	203	MNLCFBOG_02443	APCDCEBA_01401	LFFCJEHP_02383	GOHFFEIP_00201	KKFCDDGP_02138	LCOPNDKF_02091	JEBKBIAM_01836	EGFJGOMM_01153	PLMLIHJO_01567	OGKBHDJD_02428	GECPNADO_01691	HADPLDBH_02127	ECPLKIGL_00519	GCJCDEBK_01732	KBDFKBDC_01776	AAMBPGOF_00698	INDEFMMF_01716	MKDNEMDO_00440	FNDICJOM_01534	KEOHMDFO_01495	PMOHMGFA_02032	DOLNGCLP_01567
stp		Serine/threonine phosphatase stp	22	22	1	1	2865				743	743	743	MNLCFBOG_02448	APCDCEBA_01396	LFFCJEHP_02388	GOHFFEIP_00206	KKFCDDGP_02143	LCOPNDKF_02086	JEBKBIAM_01841	EGFJGOMM_01148	PLMLIHJO_01572	OGKBHDJD_02423	GECPNADO_01686	HADPLDBH_02122	ECPLKIGL_00524	GCJCDEBK_01727	KBDFKBDC_01781	AAMBPGOF_00703	INDEFMMF_01711	MKDNEMDO_00435	FNDICJOM_01529	KEOHMDFO_01490	PMOHMGFA_02027	DOLNGCLP_01562
prkC		Serine/threonine-protein kinase PrkC	22	22	1	1	2866				2003	2003	2003	MNLCFBOG_02449	APCDCEBA_01395	LFFCJEHP_02389	GOHFFEIP_00207	KKFCDDGP_02144	LCOPNDKF_02085	JEBKBIAM_01842	EGFJGOMM_01147	PLMLIHJO_01573	OGKBHDJD_02422	GECPNADO_01685	HADPLDBH_02121	ECPLKIGL_00525	GCJCDEBK_01726	KBDFKBDC_01782	AAMBPGOF_00704	INDEFMMF_01710	MKDNEMDO_00434	FNDICJOM_01528	KEOHMDFO_01489	PMOHMGFA_02026	DOLNGCLP_01561
rpe		Ribulose-phosphate 3-epimerase	22	22	1	1	2870				644	644	644	MNLCFBOG_02452	APCDCEBA_01392	LFFCJEHP_02392	GOHFFEIP_00210	KKFCDDGP_02147	LCOPNDKF_02082	JEBKBIAM_01845	EGFJGOMM_01144	PLMLIHJO_01576	OGKBHDJD_02419	GECPNADO_01682	HADPLDBH_02118	ECPLKIGL_00528	GCJCDEBK_01723	KBDFKBDC_01785	AAMBPGOF_00707	INDEFMMF_01707	MKDNEMDO_00431	FNDICJOM_01525	KEOHMDFO_01486	PMOHMGFA_02023	DOLNGCLP_01558
group_1159		putative protein	22	22	1	1	2874				1661	1661	1661	MNLCFBOG_02456	APCDCEBA_01388	LFFCJEHP_02396	GOHFFEIP_00214	KKFCDDGP_02151	LCOPNDKF_02078	JEBKBIAM_01849	EGFJGOMM_01140	PLMLIHJO_01580	OGKBHDJD_02415	GECPNADO_01678	HADPLDBH_02114	ECPLKIGL_00532	GCJCDEBK_01719	KBDFKBDC_01789	AAMBPGOF_00711	INDEFMMF_01703	MKDNEMDO_00427	FNDICJOM_01521	KEOHMDFO_01482	PMOHMGFA_02019	DOLNGCLP_01554
group_116		hypothetical protein	22	22	1	1	1102				614	614	614	MNLCFBOG_00182	APCDCEBA_02231	LFFCJEHP_01149	GOHFFEIP_00827	KKFCDDGP_01736	LCOPNDKF_00338	JEBKBIAM_00114	EGFJGOMM_01424	PLMLIHJO_02424	OGKBHDJD_00282	GECPNADO_00907	HADPLDBH_00494	ECPLKIGL_01947	GCJCDEBK_00886	KBDFKBDC_00596	AAMBPGOF_02236	INDEFMMF_00286	MKDNEMDO_01280	FNDICJOM_00446	KEOHMDFO_02357	PMOHMGFA_00412	DOLNGCLP_00123
ldh		Leucine dehydrogenase	22	22	1	1	2875				1067	1100	1097	MNLCFBOG_02457	APCDCEBA_01387	LFFCJEHP_02397	GOHFFEIP_00215	KKFCDDGP_02152	LCOPNDKF_02077	JEBKBIAM_01850	EGFJGOMM_01139	PLMLIHJO_01581	OGKBHDJD_02414	GECPNADO_01677	HADPLDBH_02113	ECPLKIGL_00533	GCJCDEBK_01718	KBDFKBDC_01790	AAMBPGOF_00712	INDEFMMF_01702	MKDNEMDO_00426	FNDICJOM_01520	KEOHMDFO_01481	PMOHMGFA_02018	DOLNGCLP_01553
recG		ATP-dependent DNA helicase RecG	22	22	1	1	2878				2048	2048	2048	MNLCFBOG_02459	APCDCEBA_01385	LFFCJEHP_02399	GOHFFEIP_00217	KKFCDDGP_02154	LCOPNDKF_02075	JEBKBIAM_01852	EGFJGOMM_01137	PLMLIHJO_01583	OGKBHDJD_02412	GECPNADO_01675	HADPLDBH_02111	ECPLKIGL_00535	GCJCDEBK_01716	KBDFKBDC_01792	AAMBPGOF_00714	INDEFMMF_01700	MKDNEMDO_00424	FNDICJOM_01518	KEOHMDFO_01479	PMOHMGFA_02016	DOLNGCLP_01551
group_117		hypothetical protein	22	22	1	1	1100				668	905	849	MNLCFBOG_00185	APCDCEBA_02234	LFFCJEHP_01270	GOHFFEIP_02232	KKFCDDGP_01739	LCOPNDKF_00341	JEBKBIAM_00116	EGFJGOMM_01427	PLMLIHJO_02427	OGKBHDJD_00285	GECPNADO_00904	HADPLDBH_00491	ECPLKIGL_01945	GCJCDEBK_00883	KBDFKBDC_00594	AAMBPGOF_02233	INDEFMMF_00289	MKDNEMDO_01283	FNDICJOM_01676	KEOHMDFO_02359	PMOHMGFA_00415	DOLNGCLP_00125
ykoC		Putative HMP/thiamine permease protein YkoC	22	22	1	1	3823				806	815	809	MNLCFBOG_01425	APCDCEBA_01092	LFFCJEHP_01079	GOHFFEIP_01362	KKFCDDGP_01804	LCOPNDKF_02311	JEBKBIAM_01232	EGFJGOMM_01886	PLMLIHJO_01357	OGKBHDJD_00586	GECPNADO_01859	HADPLDBH_02322	ECPLKIGL_00398	GCJCDEBK_01855	KBDFKBDC_01652	AAMBPGOF_00575	INDEFMMF_01839	MKDNEMDO_01712	FNDICJOM_00785	KEOHMDFO_01618	PMOHMGFA_02153	DOLNGCLP_01759
norB_1		Quinolone resistance protein NorB	22	22	1	1	894				1382	1397	1382	MNLCFBOG_02215	APCDCEBA_01884	LFFCJEHP_02101	GOHFFEIP_01613	KKFCDDGP_00442	LCOPNDKF_00863	JEBKBIAM_01034	EGFJGOMM_00294	PLMLIHJO_00061	OGKBHDJD_00949	GECPNADO_01924	HADPLDBH_01306	ECPLKIGL_01786	GCJCDEBK_00429	KBDFKBDC_00434	AAMBPGOF_02041	INDEFMMF_00459	MKDNEMDO_00792	FNDICJOM_01997	KEOHMDFO_00147	PMOHMGFA_00603	DOLNGCLP_00282
group_1198		hypothetical protein	22	22	1	1	2326				848	860	851	MNLCFBOG_00327	APCDCEBA_00553	LFFCJEHP_00405	GOHFFEIP_01728	KKFCDDGP_00767	LCOPNDKF_00969	JEBKBIAM_00008	EGFJGOMM_02369	PLMLIHJO_00568	OGKBHDJD_00126	GECPNADO_01051	HADPLDBH_01725	ECPLKIGL_00191	GCJCDEBK_02068	KBDFKBDC_01440	AAMBPGOF_00434	INDEFMMF_02055	MKDNEMDO_01628	FNDICJOM_01472	KEOHMDFO_01759	PMOHMGFA_02293	DOLNGCLP_01897
group_1199		hypothetical protein	22	22	1	1	3620				494	500	494	MNLCFBOG_01254	APCDCEBA_00312	LFFCJEHP_01215	GOHFFEIP_00874	KKFCDDGP_00801	LCOPNDKF_01873	JEBKBIAM_00865	EGFJGOMM_01337	PLMLIHJO_01937	OGKBHDJD_00777	GECPNADO_02253	HADPLDBH_00672	ECPLKIGL_01202	GCJCDEBK_01070	KBDFKBDC_01075	AAMBPGOF_01434	INDEFMMF_01037	MKDNEMDO_01480	FNDICJOM_00063	KEOHMDFO_00732	PMOHMGFA_01122	DOLNGCLP_00865
sumT_2		Uroporphyrinogen-III C-methyltransferase	22	22	1	1	666				923	938	927	MNLCFBOG_02014	APCDCEBA_02369	LFFCJEHP_02301	GOHFFEIP_02305	KKFCDDGP_01280	LCOPNDKF_01412	JEBKBIAM_01680	EGFJGOMM_00942	PLMLIHJO_02127	OGKBHDJD_01150	GECPNADO_00223	HADPLDBH_00211	ECPLKIGL_01583	GCJCDEBK_00228	KBDFKBDC_00228	AAMBPGOF_01822	INDEFMMF_00661	MKDNEMDO_00589	FNDICJOM_02360	KEOHMDFO_00353	PMOHMGFA_00820	DOLNGCLP_00483
group_1201		hypothetical protein	22	22	1	1	878				896	902	897	MNLCFBOG_02201	APCDCEBA_01898	LFFCJEHP_02115	GOHFFEIP_01599	KKFCDDGP_01483	LCOPNDKF_00877	JEBKBIAM_01048	EGFJGOMM_01128	PLMLIHJO_02314	OGKBHDJD_00963	GECPNADO_00036	HADPLDBH_00398	ECPLKIGL_01772	GCJCDEBK_00415	KBDFKBDC_00420	AAMBPGOF_02027	INDEFMMF_00474	MKDNEMDO_00777	FNDICJOM_02011	KEOHMDFO_00162	PMOHMGFA_00617	DOLNGCLP_00296
group_1209		hypothetical protein	22	22	1	1	1080				989	1004	991	MNLCFBOG_00198	APCDCEBA_02247	LFFCJEHP_01257	GOHFFEIP_02219	KKFCDDGP_01756	LCOPNDKF_00354	JEBKBIAM_00132	EGFJGOMM_01440	PLMLIHJO_02440	OGKBHDJD_00298	GECPNADO_00891	HADPLDBH_00478	ECPLKIGL_01928	GCJCDEBK_00870	KBDFKBDC_00578	AAMBPGOF_02214	INDEFMMF_00302	MKDNEMDO_01298	FNDICJOM_01692	KEOHMDFO_00004	PMOHMGFA_00433	DOLNGCLP_00141
group_1219		hypothetical protein	22	22	1	1	3764				551	557	554	MNLCFBOG_01374	APCDCEBA_01143	LFFCJEHP_01028	GOHFFEIP_00829	KKFCDDGP_01880	LCOPNDKF_02362	JEBKBIAM_01283	EGFJGOMM_01835	PLMLIHJO_01408	OGKBHDJD_00535	GECPNADO_01910	HADPLDBH_02271	ECPLKIGL_00449	GCJCDEBK_01804	KBDFKBDC_01703	AAMBPGOF_00627	INDEFMMF_01788	MKDNEMDO_01661	FNDICJOM_01173	KEOHMDFO_01567	PMOHMGFA_02101	DOLNGCLP_01708
xerC		Tyrosine recombinase XerC	22	22	1	1	2906				890	896	890	MNLCFBOG_01164	APCDCEBA_02123	LFFCJEHP_02425	GOHFFEIP_02152	KKFCDDGP_02178	LCOPNDKF_01828	JEBKBIAM_01878	EGFJGOMM_02033	PLMLIHJO_01235	OGKBHDJD_01727	GECPNADO_02340	HADPLDBH_02085	ECPLKIGL_00560	GCJCDEBK_01690	KBDFKBDC_01818	AAMBPGOF_00738	INDEFMMF_01674	MKDNEMDO_00398	FNDICJOM_01035	KEOHMDFO_01453	PMOHMGFA_01991	DOLNGCLP_01525
group_1249		hypothetical protein	22	22	1	1	851				635	638	635	MNLCFBOG_02177	APCDCEBA_01922	LFFCJEHP_02139	GOHFFEIP_00304	KKFCDDGP_01458	LCOPNDKF_00901	JEBKBIAM_01072	EGFJGOMM_01104	PLMLIHJO_02290	OGKBHDJD_00987	GECPNADO_00060	HADPLDBH_00374	ECPLKIGL_01746	GCJCDEBK_00391	KBDFKBDC_00394	AAMBPGOF_02001	INDEFMMF_00498	MKDNEMDO_00753	FNDICJOM_02039	KEOHMDFO_00190	PMOHMGFA_00642	DOLNGCLP_00320
nat		Arylamine N-acetyltransferase	22	22	1	1	1055				584	785	775	MNLCFBOG_00224	APCDCEBA_02273	LFFCJEHP_01232	GOHFFEIP_00812	KKFCDDGP_01781	LCOPNDKF_00380	JEBKBIAM_00422	EGFJGOMM_01466	PLMLIHJO_00220	OGKBHDJD_00324	GECPNADO_00865	HADPLDBH_00452	ECPLKIGL_01907	GCJCDEBK_00844	KBDFKBDC_00552	AAMBPGOF_02188	INDEFMMF_00327	MKDNEMDO_01323	FNDICJOM_00613	KEOHMDFO_00025	PMOHMGFA_00459	DOLNGCLP_00160
bceA_2		Bacitracin export ATP-binding protein BceA	22	22	1	1	1165				662	665	662	MNLCFBOG_01091	APCDCEBA_01512	LFFCJEHP_00952	GOHFFEIP_01019	KKFCDDGP_01699	LCOPNDKF_00293	JEBKBIAM_00358	EGFJGOMM_01256	PLMLIHJO_02324	OGKBHDJD_00831	GECPNADO_02059	HADPLDBH_01142	ECPLKIGL_01975	GCJCDEBK_00931	KBDFKBDC_00631	AAMBPGOF_02280	INDEFMMF_00241	MKDNEMDO_01235	FNDICJOM_00512	KEOHMDFO_02327	PMOHMGFA_00377	DOLNGCLP_00080
liaS		Sensor histidine kinase LiaS	22	22	1	1	3722				1112	1115	1112	MNLCFBOG_01821	APCDCEBA_02203	LFFCJEHP_00111	GOHFFEIP_00444	KKFCDDGP_00880	LCOPNDKF_01624	JEBKBIAM_01304	EGFJGOMM_01310	PLMLIHJO_01179	OGKBHDJD_00692	GECPNADO_02081	HADPLDBH_01090	ECPLKIGL_01093	GCJCDEBK_01158	KBDFKBDC_02349	AAMBPGOF_01330	INDEFMMF_01142	MKDNEMDO_02223	FNDICJOM_01563	KEOHMDFO_00841	PMOHMGFA_01455	DOLNGCLP_00974
ywnA		hypothetical protein	22	22	1	1	2055				362	431	424	MNLCFBOG_00559	APCDCEBA_00785	LFFCJEHP_00635	GOHFFEIP_01013	KKFCDDGP_01096	LCOPNDKF_00153	JEBKBIAM_02349	EGFJGOMM_02137	PLMLIHJO_00337	OGKBHDJD_02126	GECPNADO_01283	HADPLDBH_01493	ECPLKIGL_02338	GCJCDEBK_02300	KBDFKBDC_01209	AAMBPGOF_00130	INDEFMMF_02286	MKDNEMDO_02105	FNDICJOM_01111	KEOHMDFO_01989	PMOHMGFA_00050	DOLNGCLP_02144
hpxO_2		FAD-dependent urate hydroxylase	22	22	1	1	2033				449	1151	1106	MNLCFBOG_00576	APCDCEBA_00802	LFFCJEHP_00652	GOHFFEIP_00996	KKFCDDGP_01079	LCOPNDKF_00170	JEBKBIAM_02365	EGFJGOMM_02120	PLMLIHJO_00320	OGKBHDJD_02143	GECPNADO_01300	HADPLDBH_01476	ECPLKIGL_02321	GCJCDEBK_02317	KBDFKBDC_00977	AAMBPGOF_00112	INDEFMMF_02303	MKDNEMDO_02088	FNDICJOM_00312	KEOHMDFO_02006	PMOHMGFA_00068	DOLNGCLP_02161
epsF		Type II secretion system protein F	22	22	1	1	3227				566	1067	976	MNLCFBOG_00952	APCDCEBA_01684	LFFCJEHP_01596	GOHFFEIP_00494	KKFCDDGP_00119	LCOPNDKF_00568	JEBKBIAM_00794	EGFJGOMM_00717	PLMLIHJO_00960	OGKBHDJD_02299	GECPNADO_00479	HADPLDBH_00968	ECPLKIGL_00839	GCJCDEBK_01412	KBDFKBDC_02095	AAMBPGOF_01019	INDEFMMF_01394	MKDNEMDO_00117	FNDICJOM_01862	KEOHMDFO_01172	PMOHMGFA_01713	DOLNGCLP_01234
comEA		ComE operon protein 1	22	22	1	1	3274				395	680	628	MNLCFBOG_00998	APCDCEBA_01638	LFFCJEHP_01642	GOHFFEIP_00540	KKFCDDGP_00071	LCOPNDKF_00614	JEBKBIAM_00748	EGFJGOMM_00671	PLMLIHJO_00914	OGKBHDJD_02345	GECPNADO_00525	HADPLDBH_01014	ECPLKIGL_00885	GCJCDEBK_01365	KBDFKBDC_02141	AAMBPGOF_01067	INDEFMMF_01348	MKDNEMDO_00071	FNDICJOM_02148	KEOHMDFO_01126	PMOHMGFA_01665	DOLNGCLP_01188
group_141		RNA-binding protein	22	22	1	1	3279				290	290	290	MNLCFBOG_01003	APCDCEBA_01633	LFFCJEHP_01647	GOHFFEIP_00545	KKFCDDGP_00066	LCOPNDKF_00619	JEBKBIAM_00743	EGFJGOMM_00666	PLMLIHJO_00909	OGKBHDJD_02350	GECPNADO_00530	HADPLDBH_01019	ECPLKIGL_00890	GCJCDEBK_01360	KBDFKBDC_02146	AAMBPGOF_01072	INDEFMMF_01343	MKDNEMDO_00066	FNDICJOM_02143	KEOHMDFO_01121	PMOHMGFA_01660	DOLNGCLP_01183
lip2		Lipase 2	22	22	1	1	1791				701	2345	2190	MNLCFBOG_01667	APCDCEBA_00265	LFFCJEHP_00263	GOHFFEIP_00782	KKFCDDGP_01643	LCOPNDKF_01691	JEBKBIAM_00265	EGFJGOMM_00104	PLMLIHJO_01437	OGKBHDJD_01402	GECPNADO_01624	HADPLDBH_01843	ECPLKIGL_02078	GCJCDEBK_00713	KBDFKBDC_00703	AAMBPGOF_02354	INDEFMMF_00109	MKDNEMDO_01123	FNDICJOM_01844	KEOHMDFO_02242	PMOHMGFA_00321	DOLNGCLP_02410
comK		Competence transcription factor	22	22	1	1	2441				296	575	549	MNLCFBOG_01544	APCDCEBA_00066	LFFCJEHP_00158	GOHFFEIP_00900	KKFCDDGP_02293	LCOPNDKF_02394	JEBKBIAM_00101	EGFJGOMM_00417	PLMLIHJO_00043	OGKBHDJD_01293	GECPNADO_02436	HADPLDBH_01964	ECPLKIGL_00285	GCJCDEBK_01975	KBDFKBDC_01533	AAMBPGOF_00528	INDEFMMF_01961	MKDNEMDO_02052	FNDICJOM_00484	KEOHMDFO_01666	PMOHMGFA_02199	DOLNGCLP_01804
leuA		2-isopropylmalate synthase	22	22	1	1	3522				347	1535	1471	MNLCFBOG_01591	APCDCEBA_02026	LFFCJEHP_00919	GOHFFEIP_01305	KKFCDDGP_00704	LCOPNDKF_02496	JEBKBIAM_01359	EGFJGOMM_01615	PLMLIHJO_01817	OGKBHDJD_01780	GECPNADO_00692	HADPLDBH_00426	ECPLKIGL_01242	GCJCDEBK_00990	KBDFKBDC_02392	AAMBPGOF_01476	INDEFMMF_00997	MKDNEMDO_01440	FNDICJOM_00703	KEOHMDFO_00692	PMOHMGFA_01186	DOLNGCLP_00825
group_160		hypothetical protein	22	22	1	1	1873				884	1712	1674	MNLCFBOG_01737	APCDCEBA_00195	LFFCJEHP_00193	GOHFFEIP_01243	KKFCDDGP_01567	LCOPNDKF_01761	JEBKBIAM_00196	EGFJGOMM_00034	PLMLIHJO_01749	OGKBHDJD_01472	GECPNADO_01554	HADPLDBH_01913	ECPLKIGL_02154	GCJCDEBK_00784	KBDFKBDC_00772	AAMBPGOF_02446	INDEFMMF_00039	MKDNEMDO_01193	FNDICJOM_02202	KEOHMDFO_02169	PMOHMGFA_00243	DOLNGCLP_02319
malP		PTS system maltose-specific EIICB component	22	22	1	1	573				776	1598	1530	MNLCFBOG_01930	APCDCEBA_01183	LFFCJEHP_01432	GOHFFEIP_01995	KKFCDDGP_01195	LCOPNDKF_01328	JEBKBIAM_01594	EGFJGOMM_00858	PLMLIHJO_02043	OGKBHDJD_01234	GECPNADO_00307	HADPLDBH_00127	ECPLKIGL_01500	GCJCDEBK_00145	KBDFKBDC_00145	AAMBPGOF_01734	INDEFMMF_00747	MKDNEMDO_00504	FNDICJOM_00547	KEOHMDFO_00437	PMOHMGFA_00905	DOLNGCLP_00569
group_164		hypothetical protein	22	22	1	1	773				146	797	722	MNLCFBOG_02115	APCDCEBA_01984	LFFCJEHP_02201	GOHFFEIP_00644	KKFCDDGP_01389	LCOPNDKF_01513	JEBKBIAM_01133	EGFJGOMM_01043	PLMLIHJO_02228	OGKBHDJD_01049	GECPNADO_00122	HADPLDBH_00312	ECPLKIGL_01684	GCJCDEBK_00329	KBDFKBDC_00329	AAMBPGOF_01931	INDEFMMF_00560	MKDNEMDO_00691	FNDICJOM_01259	KEOHMDFO_00252	PMOHMGFA_00711	DOLNGCLP_00381
rhaR_3		HTH-type transcriptional activator RhaR	22	22	1	1	2142				887	2204	1979	MNLCFBOG_00485	APCDCEBA_00711	LFFCJEHP_00561	GOHFFEIP_00697	KKFCDDGP_02051	LCOPNDKF_00079	JEBKBIAM_02274	EGFJGOMM_02211	PLMLIHJO_00411	OGKBHDJD_02052	GECPNADO_01209	HADPLDBH_01567	ECPLKIGL_00034	GCJCDEBK_02224	KBDFKBDC_01284	AAMBPGOF_00276	INDEFMMF_02212	MKDNEMDO_01023	FNDICJOM_00234	KEOHMDFO_01915	PMOHMGFA_01241	DOLNGCLP_02069
group_172		hypothetical protein	22	22	1	1	935				659	1586	1454	MNLCFBOG_02251	APCDCEBA_01848	LFFCJEHP_02065	GOHFFEIP_01649	KKFCDDGP_00479	LCOPNDKF_00827	JEBKBIAM_00998	EGFJGOMM_00258	PLMLIHJO_00097	OGKBHDJD_00913	GECPNADO_01960	HADPLDBH_01270	ECPLKIGL_01822	GCJCDEBK_00466	KBDFKBDC_00471	AAMBPGOF_02078	INDEFMMF_00422	MKDNEMDO_00828	FNDICJOM_01961	KEOHMDFO_00111	PMOHMGFA_00565	DOLNGCLP_00245
capA_1		Capsule biosynthesis protein CapA	22	22	1	1	949				632	1139	1069	MNLCFBOG_02259	APCDCEBA_01840	LFFCJEHP_02057	GOHFFEIP_01657	KKFCDDGP_00489	LCOPNDKF_00819	JEBKBIAM_00990	EGFJGOMM_00250	PLMLIHJO_00105	OGKBHDJD_00905	GECPNADO_01968	HADPLDBH_01262	ECPLKIGL_01828	GCJCDEBK_00474	KBDFKBDC_00479	AAMBPGOF_02088	INDEFMMF_00414	MKDNEMDO_00836	FNDICJOM_01953	KEOHMDFO_00105	PMOHMGFA_00555	DOLNGCLP_00237
group_177		hypothetical protein	22	22	1	1	977				560	560	560	MNLCFBOG_02275	APCDCEBA_01824	LFFCJEHP_02041	GOHFFEIP_02187	KKFCDDGP_00627	LCOPNDKF_02052	JEBKBIAM_00972	EGFJGOMM_01739	PLMLIHJO_00121	OGKBHDJD_00889	GECPNADO_01984	HADPLDBH_01246	ECPLKIGL_01845	GCJCDEBK_00490	KBDFKBDC_00494	AAMBPGOF_02112	INDEFMMF_00397	MKDNEMDO_00852	FNDICJOM_00242	KEOHMDFO_00087	PMOHMGFA_00533	DOLNGCLP_00219
group_180		N-acetylmuramoyl-L-alanine amidase domain-containing protein	22	22	1	1	998				2096	2099	2096	MNLCFBOG_02293	APCDCEBA_01806	LFFCJEHP_02023	GOHFFEIP_01436	KKFCDDGP_00645	LCOPNDKF_02034	JEBKBIAM_00964	EGFJGOMM_01721	PLMLIHJO_00139	OGKBHDJD_00871	GECPNADO_02002	HADPLDBH_01228	ECPLKIGL_01858	GCJCDEBK_00508	KBDFKBDC_00503	AAMBPGOF_02132	INDEFMMF_00379	MKDNEMDO_00870	FNDICJOM_00870	KEOHMDFO_00076	PMOHMGFA_00513	DOLNGCLP_00211
gsiA		Glutathione import ATP-binding protein GsiA	22	22	1	1	3072				425	779	762	MNLCFBOG_00063	APCDCEBA_00460	LFFCJEHP_00064	GOHFFEIP_00051	KKFCDDGP_00271	LCOPNDKF_00415	JEBKBIAM_02008	EGFJGOMM_00203	PLMLIHJO_01861	OGKBHDJD_00405	GECPNADO_00646	HADPLDBH_00815	ECPLKIGL_00687	GCJCDEBK_01564	KBDFKBDC_01943	AAMBPGOF_00865	INDEFMMF_01546	MKDNEMDO_00269	FNDICJOM_00194	KEOHMDFO_01327	PMOHMGFA_01864	DOLNGCLP_01391
group_209		hypothetical protein	22	22	1	1	1057				110	590	558	MNLCFBOG_00222	APCDCEBA_02271	LFFCJEHP_01234	GOHFFEIP_00810	KKFCDDGP_01779	LCOPNDKF_00378	JEBKBIAM_00420	EGFJGOMM_01464	PLMLIHJO_00218	OGKBHDJD_00322	GECPNADO_00867	HADPLDBH_00454	ECPLKIGL_01909	GCJCDEBK_00846	KBDFKBDC_00554	AAMBPGOF_02190	INDEFMMF_00325	MKDNEMDO_01321	FNDICJOM_00611	KEOHMDFO_00023	PMOHMGFA_00456	DOLNGCLP_00158
group_212		putative oxidoreductase	22	22	1	1	2363				668	1127	1085	MNLCFBOG_00293	APCDCEBA_00519	LFFCJEHP_00371	GOHFFEIP_01694	KKFCDDGP_02354	LCOPNDKF_01003	JEBKBIAM_00042	EGFJGOMM_02403	PLMLIHJO_00602	OGKBHDJD_00160	GECPNADO_01017	HADPLDBH_01759	ECPLKIGL_00225	GCJCDEBK_02034	KBDFKBDC_01474	AAMBPGOF_00468	INDEFMMF_02021	MKDNEMDO_01594	FNDICJOM_01438	KEOHMDFO_01725	PMOHMGFA_02259	DOLNGCLP_01863
sle1_2		N-acetylmuramoyl-L-alanine amidase sle1	22	22	1	1	2246				485	779	765	MNLCFBOG_00396	APCDCEBA_00622	LFFCJEHP_00474	GOHFFEIP_00364	KKFCDDGP_01930	LCOPNDKF_00033	JEBKBIAM_02188	EGFJGOMM_02300	PLMLIHJO_00500	OGKBHDJD_01963	GECPNADO_01120	HADPLDBH_01656	ECPLKIGL_00121	GCJCDEBK_02137	KBDFKBDC_01371	AAMBPGOF_00362	INDEFMMF_02124	MKDNEMDO_00935	FNDICJOM_01378	KEOHMDFO_01828	PMOHMGFA_01329	DOLNGCLP_01982
group_218		hypothetical protein	22	22	1	1	2158				446	446	446	MNLCFBOG_00470	APCDCEBA_00696	LFFCJEHP_00546	GOHFFEIP_01503	KKFCDDGP_02065	LCOPNDKF_00283	JEBKBIAM_02259	EGFJGOMM_02226	PLMLIHJO_00426	OGKBHDJD_02037	GECPNADO_01194	HADPLDBH_01582	ECPLKIGL_00049	GCJCDEBK_02209	KBDFKBDC_01299	AAMBPGOF_00290	INDEFMMF_02197	MKDNEMDO_01008	FNDICJOM_00170	KEOHMDFO_01900	PMOHMGFA_01255	DOLNGCLP_02054
graS_2		Sensor histidine kinase GraS	22	22	1	1	2135				638	1040	1021	MNLCFBOG_00492	APCDCEBA_00718	LFFCJEHP_00568	GOHFFEIP_00704	KKFCDDGP_02044	LCOPNDKF_00086	JEBKBIAM_02281	EGFJGOMM_02204	PLMLIHJO_00404	OGKBHDJD_02059	GECPNADO_01216	HADPLDBH_01560	ECPLKIGL_00026	GCJCDEBK_02232	KBDFKBDC_01277	AAMBPGOF_00268	INDEFMMF_02219	MKDNEMDO_01030	FNDICJOM_01318	KEOHMDFO_01922	PMOHMGFA_01234	DOLNGCLP_02076
proP		Proline/betaine transporter	22	22	1	1	2031				1115	1412	1386	MNLCFBOG_00578	APCDCEBA_00804	LFFCJEHP_00654	GOHFFEIP_00994	KKFCDDGP_01077	LCOPNDKF_00172	JEBKBIAM_02368	EGFJGOMM_02118	PLMLIHJO_00318	OGKBHDJD_02145	GECPNADO_01302	HADPLDBH_01474	ECPLKIGL_02319	GCJCDEBK_02319	KBDFKBDC_00975	AAMBPGOF_00110	INDEFMMF_02305	MKDNEMDO_02086	FNDICJOM_00314	KEOHMDFO_02008	PMOHMGFA_00070	DOLNGCLP_02164
group_224		5'-nucleotidase	22	22	1	1	2025				647	647	647	MNLCFBOG_00583	APCDCEBA_00809	LFFCJEHP_00659	GOHFFEIP_00989	KKFCDDGP_01072	LCOPNDKF_00177	JEBKBIAM_02374	EGFJGOMM_02113	PLMLIHJO_00313	OGKBHDJD_02150	GECPNADO_01307	HADPLDBH_01469	ECPLKIGL_02314	GCJCDEBK_02324	KBDFKBDC_00970	AAMBPGOF_00105	INDEFMMF_02310	MKDNEMDO_02081	FNDICJOM_00319	KEOHMDFO_02013	PMOHMGFA_00075	DOLNGCLP_02169
mshD_1		Mycothiol acetyltransferase	22	22	1	1	389				473	860	842	MNLCFBOG_00675	APCDCEBA_00123	LFFCJEHP_00782	GOHFFEIP_01106	KKFCDDGP_00361	LCOPNDKF_01970	JEBKBIAM_00488	EGFJGOMM_00451	PLMLIHJO_00805	OGKBHDJD_00239	GECPNADO_02202	HADPLDBH_01348	ECPLKIGL_01313	GCJCDEBK_00614	KBDFKBDC_00851	AAMBPGOF_01546	INDEFMMF_00929	MKDNEMDO_01934	FNDICJOM_02099	KEOHMDFO_00622	PMOHMGFA_02394	DOLNGCLP_00754
group_227		putative protein	22	22	1	1	3030				269	302	297	MNLCFBOG_00747	APCDCEBA_01560	LFFCJEHP_00091	GOHFFEIP_00081	KKFCDDGP_00299	LCOPNDKF_01230	JEBKBIAM_01982	EGFJGOMM_00554	PLMLIHJO_02377	OGKBHDJD_01625	GECPNADO_02391	HADPLDBH_00535	ECPLKIGL_00659	GCJCDEBK_01591	KBDFKBDC_01916	AAMBPGOF_00836	INDEFMMF_01573	MKDNEMDO_00296	FNDICJOM_00729	KEOHMDFO_01354	PMOHMGFA_01892	DOLNGCLP_01417
trpE		Anthranilate synthase component 1	22	22	1	1	3054				896	1406	1321	MNLCFBOG_00761	APCDCEBA_01574	LFFCJEHP_00077	GOHFFEIP_00067	KKFCDDGP_00284	LCOPNDKF_01216	JEBKBIAM_01996	EGFJGOMM_00568	PLMLIHJO_02363	OGKBHDJD_01611	GECPNADO_02377	HADPLDBH_00521	ECPLKIGL_00673	GCJCDEBK_01577	KBDFKBDC_01930	AAMBPGOF_00851	INDEFMMF_01559	MKDNEMDO_00282	FNDICJOM_00715	KEOHMDFO_01340	PMOHMGFA_01877	DOLNGCLP_01403
fgd		F420-dependent glucose-6-phosphate dehydrogenase	22	22	1	1	449				1184	1250	1190	MNLCFBOG_00789	APCDCEBA_00976	LFFCJEHP_01311	GOHFFEIP_00101	KKFCDDGP_00515	LCOPNDKF_00754	JEBKBIAM_01472	EGFJGOMM_01564	PLMLIHJO_00685	OGKBHDJD_00024	GECPNADO_00724	HADPLDBH_00706	ECPLKIGL_01378	GCJCDEBK_00024	KBDFKBDC_00024	AAMBPGOF_01612	INDEFMMF_00868	MKDNEMDO_01848	FNDICJOM_00985	KEOHMDFO_00558	PMOHMGFA_01027	DOLNGCLP_00690
ypcP		5'-3' exonuclease	22	22	1	1	3138				878	878	878	MNLCFBOG_00863	APCDCEBA_01773	LFFCJEHP_01507	GOHFFEIP_00401	KKFCDDGP_00209	LCOPNDKF_00479	JEBKBIAM_02074	EGFJGOMM_00611	PLMLIHJO_01049	OGKBHDJD_02210	GECPNADO_00390	HADPLDBH_00879	ECPLKIGL_00750	GCJCDEBK_01501	KBDFKBDC_02006	AAMBPGOF_00929	INDEFMMF_01483	MKDNEMDO_00206	FNDICJOM_02252	KEOHMDFO_01261	PMOHMGFA_01802	DOLNGCLP_01324
group_232		hypothetical protein	22	22	1	1	3189				227	242	239	MNLCFBOG_00914	APCDCEBA_01722	LFFCJEHP_01558	GOHFFEIP_02279	KKFCDDGP_00158	LCOPNDKF_00530	JEBKBIAM_00832	EGFJGOMM_00755	PLMLIHJO_00998	OGKBHDJD_02261	GECPNADO_00441	HADPLDBH_00930	ECPLKIGL_00801	GCJCDEBK_01450	KBDFKBDC_02057	AAMBPGOF_00980	INDEFMMF_01432	MKDNEMDO_00155	FNDICJOM_02303	KEOHMDFO_01210	PMOHMGFA_01751	DOLNGCLP_01273
group_233		hypothetical protein	22	22	1	1	3331				143	281	274	MNLCFBOG_01054	APCDCEBA_01582	LFFCJEHP_01698	GOHFFEIP_00596	KKFCDDGP_00015	LCOPNDKF_00670	JEBKBIAM_00692	EGFJGOMM_00615	PLMLIHJO_00858	OGKBHDJD_02401	GECPNADO_00581	HADPLDBH_01070	ECPLKIGL_00941	GCJCDEBK_01309	KBDFKBDC_02197	AAMBPGOF_01122	INDEFMMF_01292	MKDNEMDO_00015	FNDICJOM_00739	KEOHMDFO_01070	PMOHMGFA_01609	DOLNGCLP_01132
isdE		High-affinity heme uptake system protein IsdE	22	22	1	1	2787				641	881	870	MNLCFBOG_01365	APCDCEBA_00905	LFFCJEHP_02318	GOHFFEIP_01498	KKFCDDGP_02076	LCOPNDKF_02173	JEBKBIAM_01771	EGFJGOMM_01637	PLMLIHJO_01681	OGKBHDJD_00526	GECPNADO_02124	HADPLDBH_02262	ECPLKIGL_00456	GCJCDEBK_01797	KBDFKBDC_01711	AAMBPGOF_00635	INDEFMMF_01781	MKDNEMDO_02405	FNDICJOM_00045	KEOHMDFO_01560	PMOHMGFA_02094	DOLNGCLP_01701
group_251		hypothetical protein	22	22	1	1	3856				626	1007	989	MNLCFBOG_01453	APCDCEBA_01064	LFFCJEHP_01106	GOHFFEIP_01334	KKFCDDGP_02274	LCOPNDKF_02283	JEBKBIAM_01205	EGFJGOMM_01914	PLMLIHJO_01329	OGKBHDJD_00614	GECPNADO_01831	HADPLDBH_02350	ECPLKIGL_00370	GCJCDEBK_01882	KBDFKBDC_01625	AAMBPGOF_00548	INDEFMMF_01867	MKDNEMDO_01740	FNDICJOM_01939	KEOHMDFO_01645	PMOHMGFA_02180	DOLNGCLP_01786
rlmH		Ribosomal RNA large subunit methyltransferase H	22	22	1	1	1739				479	479	479	MNLCFBOG_01623	APCDCEBA_00053	LFFCJEHP_01016	GOHFFEIP_00805	KKFCDDGP_01688	LCOPNDKF_01645	JEBKBIAM_00313	EGFJGOMM_00512	PLMLIHJO_01054	OGKBHDJD_01351	GECPNADO_00958	HADPLDBH_00516	ECPLKIGL_02034	GCJCDEBK_00669	KBDFKBDC_00657	AAMBPGOF_02309	INDEFMMF_00153	MKDNEMDO_01078	FNDICJOM_00628	KEOHMDFO_02287	PMOHMGFA_00365	DOLNGCLP_00025
rpsF		30S ribosomal protein S6	22	22	1	1	1844				296	296	296	MNLCFBOG_01706	APCDCEBA_00226	LFFCJEHP_00224	GOHFFEIP_01212	KKFCDDGP_01596	LCOPNDKF_01730	JEBKBIAM_00224	EGFJGOMM_00065	PLMLIHJO_01718	OGKBHDJD_01441	GECPNADO_01585	HADPLDBH_01882	ECPLKIGL_02125	GCJCDEBK_00752	KBDFKBDC_00744	AAMBPGOF_02396	INDEFMMF_00070	MKDNEMDO_01162	FNDICJOM_01804	KEOHMDFO_02200	PMOHMGFA_00272	DOLNGCLP_02369
group_272		hypothetical protein	22	22	1	1	1847				254	254	254	MNLCFBOG_01709	APCDCEBA_00223	LFFCJEHP_00221	GOHFFEIP_01215	KKFCDDGP_01593	LCOPNDKF_01733	JEBKBIAM_00221	EGFJGOMM_00062	PLMLIHJO_01721	OGKBHDJD_01444	GECPNADO_01582	HADPLDBH_01885	ECPLKIGL_02128	GCJCDEBK_00755	KBDFKBDC_00747	AAMBPGOF_02399	INDEFMMF_00067	MKDNEMDO_01165	FNDICJOM_01801	KEOHMDFO_02197	PMOHMGFA_00269	DOLNGCLP_02366
mhpD		2-keto-4-pentenoate hydratase	22	22	1	1	1862				596	779	752	MNLCFBOG_01723	APCDCEBA_00209	LFFCJEHP_00207	GOHFFEIP_01229	KKFCDDGP_01578	LCOPNDKF_01747	JEBKBIAM_00207	EGFJGOMM_00048	PLMLIHJO_01735	OGKBHDJD_01458	GECPNADO_01568	HADPLDBH_01899	ECPLKIGL_02143	GCJCDEBK_00770	KBDFKBDC_00761	AAMBPGOF_02414	INDEFMMF_00053	MKDNEMDO_01179	FNDICJOM_01787	KEOHMDFO_02183	PMOHMGFA_00254	DOLNGCLP_02352
group_274		putative protein	22	22	1	1	1865				833	854	853	MNLCFBOG_01726	APCDCEBA_00206	LFFCJEHP_00204	GOHFFEIP_01232	KKFCDDGP_01575	LCOPNDKF_01750	JEBKBIAM_00204	EGFJGOMM_00045	PLMLIHJO_01738	OGKBHDJD_01461	GECPNADO_01565	HADPLDBH_01902	ECPLKIGL_02146	GCJCDEBK_00773	KBDFKBDC_00764	AAMBPGOF_02417	INDEFMMF_00050	MKDNEMDO_01182	FNDICJOM_01784	KEOHMDFO_02180	PMOHMGFA_00251	DOLNGCLP_02349
group_275		hypothetical protein	22	22	1	1	1901				764	932	830	MNLCFBOG_01760	APCDCEBA_00172	LFFCJEHP_00170	GOHFFEIP_01266	KKFCDDGP_01542	LCOPNDKF_01784	JEBKBIAM_01760	EGFJGOMM_00011	PLMLIHJO_01772	OGKBHDJD_01495	GECPNADO_01531	HADPLDBH_01936	ECPLKIGL_02177	GCJCDEBK_00807	KBDFKBDC_00795	AAMBPGOF_02471	INDEFMMF_00016	MKDNEMDO_01216	FNDICJOM_01208	KEOHMDFO_02146	PMOHMGFA_00218	DOLNGCLP_02296
group_277		hypothetical protein	22	22	1	1	578				173	590	571	MNLCFBOG_01934	APCDCEBA_01187	LFFCJEHP_01436	GOHFFEIP_01999	KKFCDDGP_01200	LCOPNDKF_01332	JEBKBIAM_01598	EGFJGOMM_00862	PLMLIHJO_02047	OGKBHDJD_01230	GECPNADO_00303	HADPLDBH_00131	ECPLKIGL_01504	GCJCDEBK_00149	KBDFKBDC_00149	AAMBPGOF_01739	INDEFMMF_00743	MKDNEMDO_00508	FNDICJOM_00551	KEOHMDFO_00433	PMOHMGFA_00901	DOLNGCLP_00565
group_278	yxeP_4	putative hydrolase YxeP	22	22	1	1	582				644	1136	1089	MNLCFBOG_01936	APCDCEBA_01189	LFFCJEHP_01438	GOHFFEIP_02001	KKFCDDGP_01202	LCOPNDKF_01334	JEBKBIAM_01600	EGFJGOMM_00864	PLMLIHJO_02049	OGKBHDJD_01228	GECPNADO_00301	HADPLDBH_00133	ECPLKIGL_01506	GCJCDEBK_00151	KBDFKBDC_00151	AAMBPGOF_01742	INDEFMMF_00741	MKDNEMDO_00510	FNDICJOM_00553	KEOHMDFO_00431	PMOHMGFA_00898	DOLNGCLP_00563
group_284		hypothetical protein	22	22	1	1	644				857	1277	1256	MNLCFBOG_01993	APCDCEBA_02390	LFFCJEHP_01495	GOHFFEIP_02058	KKFCDDGP_01258	LCOPNDKF_01391	JEBKBIAM_01658	EGFJGOMM_00921	PLMLIHJO_02106	OGKBHDJD_01171	GECPNADO_00244	HADPLDBH_00190	ECPLKIGL_01562	GCJCDEBK_00207	KBDFKBDC_00207	AAMBPGOF_01801	INDEFMMF_00683	MKDNEMDO_00568	FNDICJOM_02219	KEOHMDFO_00374	PMOHMGFA_00841	DOLNGCLP_00504
group_290		hypothetical protein	22	22	1	1	692				995	1487	1464	MNLCFBOG_02037	APCDCEBA_02346	LFFCJEHP_02279	GOHFFEIP_00914	KKFCDDGP_01304	LCOPNDKF_01435	JEBKBIAM_01704	EGFJGOMM_00965	PLMLIHJO_02150	OGKBHDJD_01127	GECPNADO_00200	HADPLDBH_00234	ECPLKIGL_01606	GCJCDEBK_00250	KBDFKBDC_00251	AAMBPGOF_01846	INDEFMMF_00638	MKDNEMDO_00613	FNDICJOM_02337	KEOHMDFO_00330	PMOHMGFA_00796	DOLNGCLP_00460
pnbA		Para-nitrobenzyl esterase	22	22	1	1	717				1106	1352	1340	MNLCFBOG_02062	APCDCEBA_02321	LFFCJEHP_02254	GOHFFEIP_00939	KKFCDDGP_01330	LCOPNDKF_01460	JEBKBIAM_01729	EGFJGOMM_00990	PLMLIHJO_02175	OGKBHDJD_01102	GECPNADO_00175	HADPLDBH_00259	ECPLKIGL_01631	GCJCDEBK_00275	KBDFKBDC_00276	AAMBPGOF_01872	INDEFMMF_00613	MKDNEMDO_00638	FNDICJOM_02069	KEOHMDFO_00305	PMOHMGFA_00770	DOLNGCLP_00435
tenI		Thiazole tautomerase	22	22	1	1	750				590	590	590	MNLCFBOG_02092	APCDCEBA_02007	LFFCJEHP_02224	GOHFFEIP_00621	KKFCDDGP_01362	LCOPNDKF_01490	JEBKBIAM_01158	EGFJGOMM_01020	PLMLIHJO_02205	OGKBHDJD_01072	GECPNADO_00145	HADPLDBH_00289	ECPLKIGL_01661	GCJCDEBK_00306	KBDFKBDC_00306	AAMBPGOF_01904	INDEFMMF_00583	MKDNEMDO_00668	FNDICJOM_01282	KEOHMDFO_00275	PMOHMGFA_00738	DOLNGCLP_00406
group_2922		Sulfurtransferase	22	22	1	1	3441				311	311	311	MNLCFBOG_00167	APCDCEBA_01203	LFFCJEHP_01792	GOHFFEIP_02072	KKFCDDGP_00983	LCOPNDKF_01113	JEBKBIAM_00582	EGFJGOMM_00312	PLMLIHJO_01149	OGKBHDJD_01925	GECPNADO_00386	HADPLDBH_00006	ECPLKIGL_01036	GCJCDEBK_01215	KBDFKBDC_02292	AAMBPGOF_01219	INDEFMMF_01198	MKDNEMDO_01423	FNDICJOM_01654	KEOHMDFO_00976	PMOHMGFA_01512	DOLNGCLP_01031
yodB		HTH-type transcriptional regulator YodB	22	22	1	1	382				332	332	332	MNLCFBOG_00669	APCDCEBA_00129	LFFCJEHP_00788	GOHFFEIP_01112	KKFCDDGP_00367	LCOPNDKF_01976	JEBKBIAM_00494	EGFJGOMM_00445	PLMLIHJO_00799	OGKBHDJD_00245	GECPNADO_02196	HADPLDBH_01342	ECPLKIGL_01307	GCJCDEBK_00608	KBDFKBDC_00857	AAMBPGOF_01540	INDEFMMF_00935	MKDNEMDO_01928	FNDICJOM_00085	KEOHMDFO_00628	PMOHMGFA_02387	DOLNGCLP_00760
nfuA		Fe/S biogenesis protein NfuA	22	22	1	1	2340				242	242	242	MNLCFBOG_00313	APCDCEBA_00539	LFFCJEHP_00391	GOHFFEIP_01714	KKFCDDGP_00781	LCOPNDKF_00983	JEBKBIAM_00022	EGFJGOMM_02383	PLMLIHJO_00582	OGKBHDJD_00140	GECPNADO_01037	HADPLDBH_01739	ECPLKIGL_00205	GCJCDEBK_02054	KBDFKBDC_01454	AAMBPGOF_00448	INDEFMMF_02041	MKDNEMDO_01614	FNDICJOM_01458	KEOHMDFO_01745	PMOHMGFA_02279	DOLNGCLP_01883
rplW		50S ribosomal protein L23	22	22	1	1	492				275	275	275	MNLCFBOG_00832	APCDCEBA_01317	LFFCJEHP_01354	GOHFFEIP_00144	KKFCDDGP_00557	LCOPNDKF_00797	JEBKBIAM_01515	EGFJGOMM_01521	PLMLIHJO_00728	OGKBHDJD_00067	GECPNADO_00767	HADPLDBH_00749	ECPLKIGL_01420	GCJCDEBK_00067	KBDFKBDC_00067	AAMBPGOF_01654	INDEFMMF_00825	MKDNEMDO_01805	FNDICJOM_00943	KEOHMDFO_00515	PMOHMGFA_00985	DOLNGCLP_00648
rplQ		50S ribosomal protein L17	22	22	1	1	467				368	368	368	MNLCFBOG_00807	APCDCEBA_00994	LFFCJEHP_01329	GOHFFEIP_00119	KKFCDDGP_00532	LCOPNDKF_00772	JEBKBIAM_01490	EGFJGOMM_01546	PLMLIHJO_00703	OGKBHDJD_00042	GECPNADO_00742	HADPLDBH_00724	ECPLKIGL_01395	GCJCDEBK_00042	KBDFKBDC_00042	AAMBPGOF_01629	INDEFMMF_00850	MKDNEMDO_01830	FNDICJOM_00968	KEOHMDFO_00540	PMOHMGFA_01010	DOLNGCLP_00673
crr		PTS system glucose-specific EIIA component	22	22	1	1	3126				500	500	500	MNLCFBOG_00012	APCDCEBA_00409	LFFCJEHP_00012	GOHFFEIP_02204	KKFCDDGP_00221	LCOPNDKF_00466	JEBKBIAM_02061	EGFJGOMM_00152	PLMLIHJO_01912	OGKBHDJD_00456	GECPNADO_00595	HADPLDBH_00866	ECPLKIGL_00738	GCJCDEBK_01513	KBDFKBDC_01994	AAMBPGOF_00916	INDEFMMF_01495	MKDNEMDO_00218	FNDICJOM_02240	KEOHMDFO_01276	PMOHMGFA_01814	DOLNGCLP_01337
sepA_1		Multidrug resistance efflux pump SepA	22	22	1	1	428				467	467	467	MNLCFBOG_00768	APCDCEBA_00955	LFFCJEHP_01290	GOHFFEIP_00391	KKFCDDGP_00494	LCOPNDKF_00733	JEBKBIAM_01451	EGFJGOMM_01585	PLMLIHJO_00664	OGKBHDJD_00003	GECPNADO_00703	HADPLDBH_00685	ECPLKIGL_01357	GCJCDEBK_00003	KBDFKBDC_00003	AAMBPGOF_01591	INDEFMMF_00889	MKDNEMDO_01869	FNDICJOM_01006	KEOHMDFO_00579	PMOHMGFA_01048	DOLNGCLP_00712
group_2929		hypothetical protein	22	22	1	1	3017				248	248	248	MNLCFBOG_00738	APCDCEBA_01551	LFFCJEHP_00850	GOHFFEIP_00406	KKFCDDGP_00308	LCOPNDKF_01239	JEBKBIAM_01967	EGFJGOMM_00545	PLMLIHJO_02386	OGKBHDJD_01634	GECPNADO_02400	HADPLDBH_00544	ECPLKIGL_00650	GCJCDEBK_01600	KBDFKBDC_01907	AAMBPGOF_00827	INDEFMMF_01582	MKDNEMDO_00305	FNDICJOM_02226	KEOHMDFO_01363	PMOHMGFA_01901	DOLNGCLP_01432
feoB		Fe(2+) transporter FeoB	22	22	1	1	805				1694	1994	1976	MNLCFBOG_02146	APCDCEBA_01953	LFFCJEHP_02170	GOHFFEIP_00273	KKFCDDGP_01422	LCOPNDKF_01544	JEBKBIAM_01102	EGFJGOMM_01074	PLMLIHJO_02259	OGKBHDJD_01018	GECPNADO_00091	HADPLDBH_00343	ECPLKIGL_01716	GCJCDEBK_00360	KBDFKBDC_00361	AAMBPGOF_01964	INDEFMMF_00529	MKDNEMDO_00722	FNDICJOM_02396	KEOHMDFO_00221	PMOHMGFA_00678	DOLNGCLP_00350
atpE		ATP synthase subunit c	22	22	1	1	366				212	212	212	MNLCFBOG_00654	APCDCEBA_00144	LFFCJEHP_00803	GOHFFEIP_01127	KKFCDDGP_00383	LCOPNDKF_01991	JEBKBIAM_00509	EGFJGOMM_00430	PLMLIHJO_00784	OGKBHDJD_00260	GECPNADO_02181	HADPLDBH_01327	ECPLKIGL_01291	GCJCDEBK_00593	KBDFKBDC_00872	AAMBPGOF_01524	INDEFMMF_00950	MKDNEMDO_01913	FNDICJOM_00101	KEOHMDFO_00643	PMOHMGFA_02371	DOLNGCLP_00775
group_2931		hypothetical protein	22	22	1	1	343				137	137	137	MNLCFBOG_01574	APCDCEBA_00886	LFFCJEHP_00825	GOHFFEIP_00850	KKFCDDGP_00406	LCOPNDKF_01280	JEBKBIAM_00531	EGFJGOMM_00811	PLMLIHJO_00189	OGKBHDJD_01585	GECPNADO_00928	HADPLDBH_00587	ECPLKIGL_01269	GCJCDEBK_00571	KBDFKBDC_00894	AAMBPGOF_01502	INDEFMMF_00972	MKDNEMDO_01891	FNDICJOM_00123	KEOHMDFO_00665	PMOHMGFA_02349	DOLNGCLP_00797
rpmG2		50S ribosomal protein L33 2	22	22	1	1	3235				149	149	149	MNLCFBOG_00960	APCDCEBA_01676	LFFCJEHP_01604	GOHFFEIP_00502	KKFCDDGP_00111	LCOPNDKF_00576	JEBKBIAM_00786	EGFJGOMM_00709	PLMLIHJO_00952	OGKBHDJD_02307	GECPNADO_00487	HADPLDBH_00976	ECPLKIGL_00847	GCJCDEBK_01404	KBDFKBDC_02103	AAMBPGOF_01027	INDEFMMF_01386	MKDNEMDO_00109	FNDICJOM_01870	KEOHMDFO_01164	PMOHMGFA_01705	DOLNGCLP_01226
rplU		50S ribosomal protein L21	22	22	1	1	3325				308	308	308	MNLCFBOG_01049	APCDCEBA_01587	LFFCJEHP_01693	GOHFFEIP_00591	KKFCDDGP_00020	LCOPNDKF_00665	JEBKBIAM_00697	EGFJGOMM_00620	PLMLIHJO_00863	OGKBHDJD_02396	GECPNADO_00576	HADPLDBH_01065	ECPLKIGL_00936	GCJCDEBK_01314	KBDFKBDC_02192	AAMBPGOF_01118	INDEFMMF_01297	MKDNEMDO_00020	FNDICJOM_00744	KEOHMDFO_01075	PMOHMGFA_01614	DOLNGCLP_01137
rpmD		50S ribosomal protein L30	22	22	1	1	476				179	179	179	MNLCFBOG_00816	APCDCEBA_01003	LFFCJEHP_01338	GOHFFEIP_00128	KKFCDDGP_00541	LCOPNDKF_00781	JEBKBIAM_01499	EGFJGOMM_01537	PLMLIHJO_00712	OGKBHDJD_00051	GECPNADO_00751	HADPLDBH_00733	ECPLKIGL_01404	GCJCDEBK_00051	KBDFKBDC_00051	AAMBPGOF_01638	INDEFMMF_00841	MKDNEMDO_01821	FNDICJOM_00959	KEOHMDFO_00531	PMOHMGFA_01001	DOLNGCLP_00664
rpoZ		DNA-directed RNA polymerase subunit omega	22	22	1	1	2854				212	212	212	MNLCFBOG_02440	APCDCEBA_01404	LFFCJEHP_02380	GOHFFEIP_00198	KKFCDDGP_02135	LCOPNDKF_02094	JEBKBIAM_01833	EGFJGOMM_01156	PLMLIHJO_01564	OGKBHDJD_02431	GECPNADO_01694	HADPLDBH_02130	ECPLKIGL_00516	GCJCDEBK_01735	KBDFKBDC_01773	AAMBPGOF_00695	INDEFMMF_01719	MKDNEMDO_00443	FNDICJOM_01537	KEOHMDFO_01498	PMOHMGFA_02035	DOLNGCLP_01570
accC		Biotin carboxylase	22	22	1	1	3286				1361	1361	1361	MNLCFBOG_01010	APCDCEBA_01626	LFFCJEHP_01654	GOHFFEIP_00552	KKFCDDGP_00059	LCOPNDKF_00626	JEBKBIAM_00736	EGFJGOMM_00659	PLMLIHJO_00902	OGKBHDJD_02357	GECPNADO_00537	HADPLDBH_01026	ECPLKIGL_00897	GCJCDEBK_01353	KBDFKBDC_02153	AAMBPGOF_01079	INDEFMMF_01336	MKDNEMDO_00059	FNDICJOM_02136	KEOHMDFO_01114	PMOHMGFA_01653	DOLNGCLP_01176
comGC		ComG operon protein 3	22	22	1	1	3226				317	317	317	MNLCFBOG_00951	APCDCEBA_01685	LFFCJEHP_01595	GOHFFEIP_00493	KKFCDDGP_00121	LCOPNDKF_00567	JEBKBIAM_00795	EGFJGOMM_00718	PLMLIHJO_00961	OGKBHDJD_02298	GECPNADO_00478	HADPLDBH_00967	ECPLKIGL_00838	GCJCDEBK_01413	KBDFKBDC_02094	AAMBPGOF_01017	INDEFMMF_01395	MKDNEMDO_00118	FNDICJOM_01861	KEOHMDFO_01173	PMOHMGFA_01715	DOLNGCLP_01236
group_2938		hypothetical protein	22	22	1	1	3230				326	326	326	MNLCFBOG_00955	APCDCEBA_01681	LFFCJEHP_01599	GOHFFEIP_00497	KKFCDDGP_00116	LCOPNDKF_00571	JEBKBIAM_00791	EGFJGOMM_00714	PLMLIHJO_00957	OGKBHDJD_02302	GECPNADO_00482	HADPLDBH_00971	ECPLKIGL_00842	GCJCDEBK_01409	KBDFKBDC_02098	AAMBPGOF_01022	INDEFMMF_01391	MKDNEMDO_00114	FNDICJOM_01865	KEOHMDFO_01169	PMOHMGFA_01710	DOLNGCLP_01231
mscS		Small-conductance mechanosensitive channel	22	22	1	1	1831				881	881	881	MNLCFBOG_01694	APCDCEBA_00238	LFFCJEHP_00236	GOHFFEIP_01200	KKFCDDGP_01609	LCOPNDKF_01718	JEBKBIAM_00236	EGFJGOMM_00077	PLMLIHJO_01706	OGKBHDJD_01429	GECPNADO_01597	HADPLDBH_01870	ECPLKIGL_02113	GCJCDEBK_00740	KBDFKBDC_00732	AAMBPGOF_02383	INDEFMMF_00082	MKDNEMDO_01150	FNDICJOM_01816	KEOHMDFO_02212	PMOHMGFA_00286	DOLNGCLP_02381
rnmV_1		Ribonuclease M5	22	22	1	1	2310				386	386	386	MNLCFBOG_00342	APCDCEBA_00568	LFFCJEHP_00420	GOHFFEIP_01743	KKFCDDGP_00751	LCOPNDKF_00954	JEBKBIAM_02109	EGFJGOMM_02354	PLMLIHJO_00553	OGKBHDJD_00111	GECPNADO_01066	HADPLDBH_01710	ECPLKIGL_00176	GCJCDEBK_02083	KBDFKBDC_01425	AAMBPGOF_00418	INDEFMMF_02070	MKDNEMDO_01643	FNDICJOM_01487	KEOHMDFO_01774	PMOHMGFA_02308	DOLNGCLP_01912
ptsH		Phosphocarrier protein HPr	22	22	1	1	3815				266	266	266	MNLCFBOG_01418	APCDCEBA_01099	LFFCJEHP_01072	GOHFFEIP_01369	KKFCDDGP_01811	LCOPNDKF_02318	JEBKBIAM_01239	EGFJGOMM_01879	PLMLIHJO_01364	OGKBHDJD_00579	GECPNADO_01866	HADPLDBH_02315	ECPLKIGL_00405	GCJCDEBK_01848	KBDFKBDC_01659	AAMBPGOF_00582	INDEFMMF_01832	MKDNEMDO_01705	FNDICJOM_00792	KEOHMDFO_01611	PMOHMGFA_02146	DOLNGCLP_01752
group_2942		hypothetical protein	22	22	1	1	433				260	260	260	MNLCFBOG_00773	APCDCEBA_00960	LFFCJEHP_01295	GOHFFEIP_00386	KKFCDDGP_00499	LCOPNDKF_00738	JEBKBIAM_01456	EGFJGOMM_01580	PLMLIHJO_00669	OGKBHDJD_00008	GECPNADO_00708	HADPLDBH_00690	ECPLKIGL_01362	GCJCDEBK_00008	KBDFKBDC_00008	AAMBPGOF_01596	INDEFMMF_00884	MKDNEMDO_01864	FNDICJOM_01001	KEOHMDFO_00574	PMOHMGFA_01043	DOLNGCLP_00707
group_2943		hypothetical protein	22	22	1	1	2293				233	233	233	MNLCFBOG_00357	APCDCEBA_00583	LFFCJEHP_00435	GOHFFEIP_01758	KKFCDDGP_01501	LCOPNDKF_00061	JEBKBIAM_02124	EGFJGOMM_02339	PLMLIHJO_00538	OGKBHDJD_00096	GECPNADO_01081	HADPLDBH_01695	ECPLKIGL_00161	GCJCDEBK_02098	KBDFKBDC_01410	AAMBPGOF_00403	INDEFMMF_02085	MKDNEMDO_02439	FNDICJOM_00421	KEOHMDFO_01789	PMOHMGFA_02323	DOLNGCLP_01927
rpsK		30S ribosomal protein S11	22	22	1	1	469				389	389	389	MNLCFBOG_00809	APCDCEBA_00996	LFFCJEHP_01331	GOHFFEIP_00121	KKFCDDGP_00534	LCOPNDKF_00774	JEBKBIAM_01492	EGFJGOMM_01544	PLMLIHJO_00705	OGKBHDJD_00044	GECPNADO_00744	HADPLDBH_00726	ECPLKIGL_01397	GCJCDEBK_00044	KBDFKBDC_00044	AAMBPGOF_01631	INDEFMMF_00848	MKDNEMDO_01828	FNDICJOM_00966	KEOHMDFO_00538	PMOHMGFA_01008	DOLNGCLP_00671
group_2945		hypothetical protein	22	22	1	1	3075				350	350	350	MNLCFBOG_00060	APCDCEBA_00457	LFFCJEHP_00061	GOHFFEIP_00048	KKFCDDGP_00268	LCOPNDKF_00418	JEBKBIAM_02011	EGFJGOMM_00200	PLMLIHJO_01864	OGKBHDJD_00408	GECPNADO_00643	HADPLDBH_00818	ECPLKIGL_00691	GCJCDEBK_01561	KBDFKBDC_01946	AAMBPGOF_00868	INDEFMMF_01543	MKDNEMDO_00266	FNDICJOM_00197	KEOHMDFO_01324	PMOHMGFA_01861	DOLNGCLP_01387
mrpB		Na(+)/H(+) antiporter subunit B	22	22	1	1	2093				425	425	425	MNLCFBOG_00527	APCDCEBA_00753	LFFCJEHP_00603	GOHFFEIP_00739	KKFCDDGP_02008	LCOPNDKF_00121	JEBKBIAM_02316	EGFJGOMM_02169	PLMLIHJO_00369	OGKBHDJD_02094	GECPNADO_01251	HADPLDBH_01525	ECPLKIGL_02371	GCJCDEBK_02268	KBDFKBDC_01242	AAMBPGOF_00232	INDEFMMF_02254	MKDNEMDO_01065	FNDICJOM_02195	KEOHMDFO_01957	PMOHMGFA_01198	DOLNGCLP_02111
group_2947		hypothetical protein	22	22	1	1	3778				275	275	275	MNLCFBOG_01388	APCDCEBA_01129	LFFCJEHP_01042	GOHFFEIP_01399	KKFCDDGP_01894	LCOPNDKF_02348	JEBKBIAM_01269	EGFJGOMM_01849	PLMLIHJO_01394	OGKBHDJD_00549	GECPNADO_01896	HADPLDBH_02285	ECPLKIGL_00435	GCJCDEBK_01818	KBDFKBDC_01689	AAMBPGOF_00613	INDEFMMF_01802	MKDNEMDO_01675	FNDICJOM_01159	KEOHMDFO_01581	PMOHMGFA_02115	DOLNGCLP_01722
group_2948		hypothetical protein	22	22	1	1	3156				695	695	695	MNLCFBOG_00881	APCDCEBA_01755	LFFCJEHP_01525	GOHFFEIP_02246	KKFCDDGP_00191	LCOPNDKF_00497	JEBKBIAM_02092	EGFJGOMM_00593	PLMLIHJO_01031	OGKBHDJD_02228	GECPNADO_00408	HADPLDBH_00897	ECPLKIGL_00768	GCJCDEBK_01483	KBDFKBDC_02024	AAMBPGOF_00947	INDEFMMF_01465	MKDNEMDO_00188	FNDICJOM_02270	KEOHMDFO_01243	PMOHMGFA_01784	DOLNGCLP_01306
rplX		50S ribosomal protein L24	22	22	1	1	483				317	317	317	MNLCFBOG_00823	APCDCEBA_01326	LFFCJEHP_01345	GOHFFEIP_00135	KKFCDDGP_00548	LCOPNDKF_00788	JEBKBIAM_01506	EGFJGOMM_01530	PLMLIHJO_00719	OGKBHDJD_00058	GECPNADO_00758	HADPLDBH_00740	ECPLKIGL_01411	GCJCDEBK_00058	KBDFKBDC_00058	AAMBPGOF_01645	INDEFMMF_00834	MKDNEMDO_01814	FNDICJOM_00952	KEOHMDFO_00524	PMOHMGFA_00994	DOLNGCLP_00657
sucC		Succinate--CoA ligase [ADP-forming] subunit beta	22	22	1	1	2901				1166	1166	1166	MNLCFBOG_01169	APCDCEBA_02128	LFFCJEHP_02420	GOHFFEIP_02157	KKFCDDGP_02173	LCOPNDKF_01823	JEBKBIAM_01873	EGFJGOMM_02038	PLMLIHJO_01230	OGKBHDJD_01732	GECPNADO_02335	HADPLDBH_02090	ECPLKIGL_00555	GCJCDEBK_01695	KBDFKBDC_01813	AAMBPGOF_00733	INDEFMMF_01679	MKDNEMDO_00403	FNDICJOM_01498	KEOHMDFO_01458	PMOHMGFA_01996	DOLNGCLP_01530
sarV		HTH-type transcriptional regulator SarV	22	22	1	1	512				350	350	350	MNLCFBOG_00851	APCDCEBA_01298	LFFCJEHP_01373	GOHFFEIP_00163	KKFCDDGP_00576	LCOPNDKF_00816	JEBKBIAM_01534	EGFJGOMM_01502	PLMLIHJO_00747	OGKBHDJD_00086	GECPNADO_00786	HADPLDBH_00768	ECPLKIGL_01439	GCJCDEBK_00086	KBDFKBDC_00086	AAMBPGOF_01673	INDEFMMF_00806	MKDNEMDO_01786	FNDICJOM_00924	KEOHMDFO_00496	PMOHMGFA_00966	DOLNGCLP_00629
rsbV		Anti-sigma-B factor antagonist	22	22	1	1	329				326	326	326	MNLCFBOG_01561	APCDCEBA_00873	LFFCJEHP_00838	GOHFFEIP_00837	KKFCDDGP_00419	LCOPNDKF_01293	JEBKBIAM_00544	EGFJGOMM_00824	PLMLIHJO_00176	OGKBHDJD_01598	GECPNADO_00941	HADPLDBH_00600	ECPLKIGL_01256	GCJCDEBK_00558	KBDFKBDC_00907	AAMBPGOF_01489	INDEFMMF_00986	MKDNEMDO_01878	FNDICJOM_00136	KEOHMDFO_00678	PMOHMGFA_02336	DOLNGCLP_00810
group_2953		tRNA-Ser(gga)	22	22	1	1	3743				90	90	90	MNLCFBOG_01876	APCDCEBA_02443	LFFCJEHP_00322	GOHFFEIP_01139	KKFCDDGP_01014	LCOPNDKF_01574	JEBKBIAM_00613	EGFJGOMM_00485	PLMLIHJO_00773	OGKBHDJD_00382	GECPNADO_00843	HADPLDBH_01383	ECPLKIGL_01067	GCJCDEBK_01184	KBDFKBDC_02323	AAMBPGOF_01304	INDEFMMF_01168	MKDNEMDO_02197	FNDICJOM_01337	KEOHMDFO_00867	PMOHMGFA_01481	DOLNGCLP_01000
rpsH		30S ribosomal protein S8	22	22	1	1	480				398	398	398	MNLCFBOG_00820	APCDCEBA_01329	LFFCJEHP_01342	GOHFFEIP_00132	KKFCDDGP_00545	LCOPNDKF_00785	JEBKBIAM_01503	EGFJGOMM_01533	PLMLIHJO_00716	OGKBHDJD_00055	GECPNADO_00755	HADPLDBH_00737	ECPLKIGL_01408	GCJCDEBK_00055	KBDFKBDC_00055	AAMBPGOF_01642	INDEFMMF_00837	MKDNEMDO_01817	FNDICJOM_00955	KEOHMDFO_00527	PMOHMGFA_00997	DOLNGCLP_00660
phoU		Phosphate-specific transport system accessory protein PhoU	22	22	1	1	3077				647	647	647	MNLCFBOG_00058	APCDCEBA_00455	LFFCJEHP_00059	GOHFFEIP_00046	KKFCDDGP_00266	LCOPNDKF_00420	JEBKBIAM_02013	EGFJGOMM_00198	PLMLIHJO_01866	OGKBHDJD_00410	GECPNADO_00641	HADPLDBH_00820	ECPLKIGL_00693	GCJCDEBK_01559	KBDFKBDC_01948	AAMBPGOF_00870	INDEFMMF_01541	MKDNEMDO_00264	FNDICJOM_00199	KEOHMDFO_01322	PMOHMGFA_01859	DOLNGCLP_01385
mgrA		HTH-type transcriptional regulator MgrA	22	22	1	1	2165				440	440	440	MNLCFBOG_00465	APCDCEBA_00691	LFFCJEHP_00541	GOHFFEIP_01508	KKFCDDGP_01163	LCOPNDKF_00278	JEBKBIAM_02254	EGFJGOMM_02231	PLMLIHJO_00431	OGKBHDJD_02032	GECPNADO_01189	HADPLDBH_01587	ECPLKIGL_00054	GCJCDEBK_02204	KBDFKBDC_01304	AAMBPGOF_00295	INDEFMMF_02192	MKDNEMDO_01003	FNDICJOM_00165	KEOHMDFO_01895	PMOHMGFA_01260	DOLNGCLP_02049
rpsU		30S ribosomal protein S21	22	22	1	1	3259				176	176	176	MNLCFBOG_00984	APCDCEBA_01652	LFFCJEHP_01628	GOHFFEIP_00526	KKFCDDGP_00087	LCOPNDKF_00600	JEBKBIAM_00762	EGFJGOMM_00685	PLMLIHJO_00928	OGKBHDJD_02331	GECPNADO_00511	HADPLDBH_01000	ECPLKIGL_00871	GCJCDEBK_01380	KBDFKBDC_02127	AAMBPGOF_01051	INDEFMMF_01362	MKDNEMDO_00085	FNDICJOM_02162	KEOHMDFO_01140	PMOHMGFA_01681	DOLNGCLP_01202
prs		Ribose-phosphate pyrophosphokinase	22	22	1	1	1939				965	965	965	MNLCFBOG_02346	APCDCEBA_02166	LFFCJEHP_00978	GOHFFEIP_00665	KKFCDDGP_00729	LCOPNDKF_01072	JEBKBIAM_01429	EGFJGOMM_01812	PLMLIHJO_01618	OGKBHDJD_01542	GECPNADO_00353	HADPLDBH_02460	ECPLKIGL_02225	GCJCDEBK_01101	KBDFKBDC_01025	AAMBPGOF_00022	INDEFMMF_02393	MKDNEMDO_02330	FNDICJOM_00821	KEOHMDFO_02106	PMOHMGFA_01395	DOLNGCLP_02254
group_2959		hypothetical protein	22	22	1	1	736				191	191	191	MNLCFBOG_02079	APCDCEBA_02304	LFFCJEHP_02237	GOHFFEIP_00608	KKFCDDGP_01347	LCOPNDKF_01477	JEBKBIAM_01170	EGFJGOMM_01007	PLMLIHJO_02192	OGKBHDJD_01085	GECPNADO_00158	HADPLDBH_00276	ECPLKIGL_01649	GCJCDEBK_00293	KBDFKBDC_00293	AAMBPGOF_01889	INDEFMMF_00596	MKDNEMDO_00655	FNDICJOM_02086	KEOHMDFO_00288	PMOHMGFA_00753	DOLNGCLP_00418
group_2960		hypothetical protein	22	22	1	1	1927				248	248	248	MNLCFBOG_02358	APCDCEBA_02154	LFFCJEHP_00990	GOHFFEIP_00653	KKFCDDGP_00717	LCOPNDKF_01060	JEBKBIAM_01417	EGFJGOMM_01800	PLMLIHJO_01606	OGKBHDJD_01530	GECPNADO_00341	HADPLDBH_02448	ECPLKIGL_02213	GCJCDEBK_01113	KBDFKBDC_01037	AAMBPGOF_00010	INDEFMMF_02405	MKDNEMDO_02342	FNDICJOM_00809	KEOHMDFO_02118	PMOHMGFA_01383	DOLNGCLP_02266
cfiB		2-oxoglutarate carboxylase small subunit	22	22	1	1	3211				1355	1355	1355	MNLCFBOG_00936	APCDCEBA_01700	LFFCJEHP_01580	GOHFFEIP_00478	KKFCDDGP_00136	LCOPNDKF_00552	JEBKBIAM_00810	EGFJGOMM_00733	PLMLIHJO_00976	OGKBHDJD_02283	GECPNADO_00463	HADPLDBH_00952	ECPLKIGL_00823	GCJCDEBK_01428	KBDFKBDC_02079	AAMBPGOF_01002	INDEFMMF_01410	MKDNEMDO_00133	FNDICJOM_02380	KEOHMDFO_01188	PMOHMGFA_01729	DOLNGCLP_01251
ccpN		Transcriptional repressor CcpN	22	22	1	1	3248				491	491	491	MNLCFBOG_00973	APCDCEBA_01663	LFFCJEHP_01617	GOHFFEIP_00515	KKFCDDGP_00098	LCOPNDKF_00589	JEBKBIAM_00773	EGFJGOMM_00696	PLMLIHJO_00939	OGKBHDJD_02320	GECPNADO_00500	HADPLDBH_00989	ECPLKIGL_00860	GCJCDEBK_01391	KBDFKBDC_02116	AAMBPGOF_01040	INDEFMMF_01373	MKDNEMDO_00096	FNDICJOM_01883	KEOHMDFO_01151	PMOHMGFA_01692	DOLNGCLP_01213
mazE		Antitoxin MazE	22	22	1	1	333				170	170	170	MNLCFBOG_01564	APCDCEBA_00876	LFFCJEHP_00835	GOHFFEIP_00840	KKFCDDGP_00416	LCOPNDKF_01290	JEBKBIAM_00541	EGFJGOMM_00821	PLMLIHJO_00179	OGKBHDJD_01595	GECPNADO_00938	HADPLDBH_00597	ECPLKIGL_01259	GCJCDEBK_00561	KBDFKBDC_00904	AAMBPGOF_01492	INDEFMMF_00982	MKDNEMDO_01881	FNDICJOM_00133	KEOHMDFO_00675	PMOHMGFA_02339	DOLNGCLP_00807
yabA		Initiation-control protein YabA	22	22	1	1	1925				347	347	347	MNLCFBOG_02360	APCDCEBA_02152	LFFCJEHP_00992	GOHFFEIP_00651	KKFCDDGP_00715	LCOPNDKF_01058	JEBKBIAM_01415	EGFJGOMM_01798	PLMLIHJO_01604	OGKBHDJD_01528	GECPNADO_00339	HADPLDBH_02446	ECPLKIGL_02211	GCJCDEBK_01115	KBDFKBDC_01039	AAMBPGOF_00008	INDEFMMF_02407	MKDNEMDO_02344	FNDICJOM_00807	KEOHMDFO_02120	PMOHMGFA_01381	DOLNGCLP_02268
rplT		50S ribosomal protein L20	22	22	1	1	3360				356	356	356	MNLCFBOG_00091	APCDCEBA_01279	LFFCJEHP_01716	GOHFFEIP_01928	KKFCDDGP_00903	LCOPNDKF_01189	JEBKBIAM_00674	EGFJGOMM_00388	PLMLIHJO_01073	OGKBHDJD_01849	GECPNADO_01455	HADPLDBH_00082	ECPLKIGL_00959	GCJCDEBK_01291	KBDFKBDC_02215	AAMBPGOF_01140	INDEFMMF_01274	MKDNEMDO_01347	FNDICJOM_01578	KEOHMDFO_01052	PMOHMGFA_01591	DOLNGCLP_01108
cspA_2		Cold shock protein CspA	22	22	1	1	2282				200	200	200	MNLCFBOG_00363	APCDCEBA_00589	LFFCJEHP_00441	GOHFFEIP_01764	KKFCDDGP_01495	LCOPNDKF_00066	JEBKBIAM_02130	EGFJGOMM_02333	PLMLIHJO_00533	OGKBHDJD_00091	GECPNADO_01087	HADPLDBH_01689	ECPLKIGL_00154	GCJCDEBK_02104	KBDFKBDC_01404	AAMBPGOF_00397	INDEFMMF_02091	MKDNEMDO_02447	FNDICJOM_00219	KEOHMDFO_01795	PMOHMGFA_02329	DOLNGCLP_01949
rpoA		DNA-directed RNA polymerase subunit alpha	22	22	1	1	468				944	944	944	MNLCFBOG_00808	APCDCEBA_00995	LFFCJEHP_01330	GOHFFEIP_00120	KKFCDDGP_00533	LCOPNDKF_00773	JEBKBIAM_01491	EGFJGOMM_01545	PLMLIHJO_00704	OGKBHDJD_00043	GECPNADO_00743	HADPLDBH_00725	ECPLKIGL_01396	GCJCDEBK_00043	KBDFKBDC_00043	AAMBPGOF_01630	INDEFMMF_00849	MKDNEMDO_01829	FNDICJOM_00967	KEOHMDFO_00539	PMOHMGFA_01009	DOLNGCLP_00672
pyrH		Uridylate kinase	22	22	1	1	2912				722	722	722	MNLCFBOG_01158	APCDCEBA_02117	LFFCJEHP_02431	GOHFFEIP_02146	KKFCDDGP_02184	LCOPNDKF_01834	JEBKBIAM_01884	EGFJGOMM_02027	PLMLIHJO_01241	OGKBHDJD_01721	GECPNADO_02346	HADPLDBH_02079	ECPLKIGL_00566	GCJCDEBK_01684	KBDFKBDC_01824	AAMBPGOF_00744	INDEFMMF_01667	MKDNEMDO_00392	FNDICJOM_01041	KEOHMDFO_01447	PMOHMGFA_01985	DOLNGCLP_01519
rpmB		50S ribosomal protein L28	22	22	1	1	2872				188	188	188	MNLCFBOG_02454	APCDCEBA_01390	LFFCJEHP_02394	GOHFFEIP_00212	KKFCDDGP_02149	LCOPNDKF_02080	JEBKBIAM_01847	EGFJGOMM_01142	PLMLIHJO_01578	OGKBHDJD_02417	GECPNADO_01680	HADPLDBH_02116	ECPLKIGL_00530	GCJCDEBK_01721	KBDFKBDC_01787	AAMBPGOF_00709	INDEFMMF_01705	MKDNEMDO_00429	FNDICJOM_01523	KEOHMDFO_01484	PMOHMGFA_02021	DOLNGCLP_01556
pdhD		Dihydrolipoyl dehydrogenase	22	22	1	1	3799				1406	1406	1406	MNLCFBOG_01404	APCDCEBA_01113	LFFCJEHP_01058	GOHFFEIP_01383	KKFCDDGP_01826	LCOPNDKF_02332	JEBKBIAM_01253	EGFJGOMM_01865	PLMLIHJO_01378	OGKBHDJD_00565	GECPNADO_01880	HADPLDBH_02301	ECPLKIGL_00419	GCJCDEBK_01834	KBDFKBDC_01673	AAMBPGOF_00597	INDEFMMF_01818	MKDNEMDO_01691	FNDICJOM_01143	KEOHMDFO_01597	PMOHMGFA_02131	DOLNGCLP_01738
nusB		Transcription antitermination protein NusB	22	22	1	1	3209				389	389	389	MNLCFBOG_00934	APCDCEBA_01702	LFFCJEHP_01578	GOHFFEIP_00476	KKFCDDGP_00138	LCOPNDKF_00550	JEBKBIAM_00812	EGFJGOMM_00735	PLMLIHJO_00978	OGKBHDJD_02281	GECPNADO_00461	HADPLDBH_00950	ECPLKIGL_00821	GCJCDEBK_01430	KBDFKBDC_02077	AAMBPGOF_01000	INDEFMMF_01412	MKDNEMDO_00135	FNDICJOM_02382	KEOHMDFO_01190	PMOHMGFA_01731	DOLNGCLP_01253
atpG		ATP synthase gamma chain	22	22	1	1	362				866	866	866	MNLCFBOG_00650	APCDCEBA_00148	LFFCJEHP_00807	GOHFFEIP_01131	KKFCDDGP_00387	LCOPNDKF_01995	JEBKBIAM_00513	EGFJGOMM_00426	PLMLIHJO_00780	OGKBHDJD_00264	GECPNADO_02177	HADPLDBH_01323	ECPLKIGL_01287	GCJCDEBK_00589	KBDFKBDC_00876	AAMBPGOF_01520	INDEFMMF_00954	MKDNEMDO_01909	FNDICJOM_00105	KEOHMDFO_00647	PMOHMGFA_02367	DOLNGCLP_00779
atpD		ATP synthase subunit beta	22	22	1	1	361				1412	1412	1412	MNLCFBOG_00649	APCDCEBA_00149	LFFCJEHP_00808	GOHFFEIP_01132	KKFCDDGP_00388	LCOPNDKF_01996	JEBKBIAM_00514	EGFJGOMM_00425	PLMLIHJO_00779	OGKBHDJD_00265	GECPNADO_02176	HADPLDBH_01322	ECPLKIGL_01286	GCJCDEBK_00588	KBDFKBDC_00877	AAMBPGOF_01519	INDEFMMF_00955	MKDNEMDO_01908	FNDICJOM_00106	KEOHMDFO_00648	PMOHMGFA_02366	DOLNGCLP_00780
group_2974		hypothetical protein	22	22	1	1	504				317	317	317	MNLCFBOG_00844	APCDCEBA_01305	LFFCJEHP_01366	GOHFFEIP_00156	KKFCDDGP_00569	LCOPNDKF_00809	JEBKBIAM_01527	EGFJGOMM_01509	PLMLIHJO_00740	OGKBHDJD_00079	GECPNADO_00779	HADPLDBH_00761	ECPLKIGL_01432	GCJCDEBK_00079	KBDFKBDC_00079	AAMBPGOF_01666	INDEFMMF_00813	MKDNEMDO_01793	FNDICJOM_00931	KEOHMDFO_00503	PMOHMGFA_00973	DOLNGCLP_00636
group_2975		hypothetical protein	22	22	1	1	3684				161	161	161	MNLCFBOG_01304	APCDCEBA_00362	LFFCJEHP_01165	GOHFFEIP_02356	KKFCDDGP_00851	LCOPNDKF_01923	JEBKBIAM_00915	EGFJGOMM_01387	PLMLIHJO_01987	OGKBHDJD_00727	GECPNADO_02303	HADPLDBH_00622	ECPLKIGL_01152	GCJCDEBK_01020	KBDFKBDC_01133	AAMBPGOF_01384	INDEFMMF_01087	MKDNEMDO_01530	FNDICJOM_01750	KEOHMDFO_00782	PMOHMGFA_01072	DOLNGCLP_00915
group_2976		hypothetical protein	22	22	1	1	570				188	188	188	MNLCFBOG_01927	APCDCEBA_01180	LFFCJEHP_01429	GOHFFEIP_01992	KKFCDDGP_01191	LCOPNDKF_01325	JEBKBIAM_01590	EGFJGOMM_00855	PLMLIHJO_02040	OGKBHDJD_01237	GECPNADO_00310	HADPLDBH_00124	ECPLKIGL_01496	GCJCDEBK_00142	KBDFKBDC_00142	AAMBPGOF_01730	INDEFMMF_00750	MKDNEMDO_00501	FNDICJOM_00543	KEOHMDFO_00440	PMOHMGFA_00909	DOLNGCLP_00573
group_2977		hypothetical protein	22	22	1	1	1887				368	368	368	MNLCFBOG_01748	APCDCEBA_00184	LFFCJEHP_00182	GOHFFEIP_01254	KKFCDDGP_01554	LCOPNDKF_01772	JEBKBIAM_00184	EGFJGOMM_00023	PLMLIHJO_01760	OGKBHDJD_01483	GECPNADO_01543	HADPLDBH_01924	ECPLKIGL_02165	GCJCDEBK_00795	KBDFKBDC_00783	AAMBPGOF_02459	INDEFMMF_00028	MKDNEMDO_01204	FNDICJOM_01220	KEOHMDFO_02158	PMOHMGFA_00230	DOLNGCLP_02308
fabH		3-oxoacyl-[acyl-carrier-protein] synthase 3	22	22	1	1	2388				941	941	941	MNLCFBOG_00272	APCDCEBA_00498	LFFCJEHP_00350	GOHFFEIP_01673	KKFCDDGP_02333	LCOPNDKF_01024	JEBKBIAM_00063	EGFJGOMM_02424	PLMLIHJO_00623	OGKBHDJD_00181	GECPNADO_00996	HADPLDBH_01780	ECPLKIGL_00246	GCJCDEBK_02013	KBDFKBDC_01495	AAMBPGOF_00489	INDEFMMF_01999	MKDNEMDO_01572	FNDICJOM_01905	KEOHMDFO_01704	PMOHMGFA_02238	DOLNGCLP_01842
group_2979		hypothetical protein	22	22	1	1	3460				308	308	308	MNLCFBOG_01888	APCDCEBA_02455	LFFCJEHP_01811	GOHFFEIP_00426	KKFCDDGP_01002	LCOPNDKF_01562	JEBKBIAM_00601	EGFJGOMM_00497	PLMLIHJO_00761	OGKBHDJD_00370	GECPNADO_00831	HADPLDBH_01395	ECPLKIGL_01055	GCJCDEBK_01196	KBDFKBDC_02311	AAMBPGOF_01238	INDEFMMF_01180	MKDNEMDO_02185	FNDICJOM_01349	KEOHMDFO_00957	PMOHMGFA_01493	DOLNGCLP_01012
rpmF		50S ribosomal protein L32	22	22	1	1	3763				173	173	173	MNLCFBOG_01373	APCDCEBA_01144	LFFCJEHP_01027	GOHFFEIP_00830	KKFCDDGP_01879	LCOPNDKF_02363	JEBKBIAM_01284	EGFJGOMM_01834	PLMLIHJO_01409	OGKBHDJD_00534	GECPNADO_01911	HADPLDBH_02270	ECPLKIGL_00450	GCJCDEBK_01803	KBDFKBDC_01704	AAMBPGOF_00628	INDEFMMF_01787	MKDNEMDO_01660	FNDICJOM_01174	KEOHMDFO_01566	PMOHMGFA_02100	DOLNGCLP_01707
yaaQ		putative protein YaaQ	22	22	1	1	1922				329	329	329	MNLCFBOG_02363	APCDCEBA_02149	LFFCJEHP_00995	GOHFFEIP_00648	KKFCDDGP_00712	LCOPNDKF_01055	JEBKBIAM_01412	EGFJGOMM_01795	PLMLIHJO_01601	OGKBHDJD_01525	GECPNADO_00336	HADPLDBH_02443	ECPLKIGL_02208	GCJCDEBK_01118	KBDFKBDC_01042	AAMBPGOF_00005	INDEFMMF_02410	MKDNEMDO_02347	FNDICJOM_00804	KEOHMDFO_02123	PMOHMGFA_01378	DOLNGCLP_02271
group_2982		hypothetical protein	22	22	1	1	569				185	185	185	MNLCFBOG_01926	APCDCEBA_01179	LFFCJEHP_01428	GOHFFEIP_01991	KKFCDDGP_01190	LCOPNDKF_01324	JEBKBIAM_01589	EGFJGOMM_00854	PLMLIHJO_02039	OGKBHDJD_01238	GECPNADO_00311	HADPLDBH_00123	ECPLKIGL_01495	GCJCDEBK_00141	KBDFKBDC_00141	AAMBPGOF_01729	INDEFMMF_00751	MKDNEMDO_00500	FNDICJOM_00542	KEOHMDFO_00441	PMOHMGFA_00910	DOLNGCLP_00574
mazF		Endoribonuclease MazF	22	22	1	1	332				356	356	356	MNLCFBOG_01563	APCDCEBA_00875	LFFCJEHP_00836	GOHFFEIP_00839	KKFCDDGP_00417	LCOPNDKF_01291	JEBKBIAM_00542	EGFJGOMM_00822	PLMLIHJO_00178	OGKBHDJD_01596	GECPNADO_00939	HADPLDBH_00598	ECPLKIGL_01258	GCJCDEBK_00560	KBDFKBDC_00905	AAMBPGOF_01491	INDEFMMF_00983	MKDNEMDO_01880	FNDICJOM_00134	KEOHMDFO_00676	PMOHMGFA_02338	DOLNGCLP_00808
pbuG		Guanine/hypoxanthine permease PbuG	22	22	1	1	497				1334	1334	1334	MNLCFBOG_00837	APCDCEBA_01312	LFFCJEHP_01359	GOHFFEIP_00149	KKFCDDGP_00562	LCOPNDKF_00802	JEBKBIAM_01520	EGFJGOMM_01516	PLMLIHJO_00733	OGKBHDJD_00072	GECPNADO_00772	HADPLDBH_00754	ECPLKIGL_01425	GCJCDEBK_00072	KBDFKBDC_00072	AAMBPGOF_01659	INDEFMMF_00820	MKDNEMDO_01800	FNDICJOM_00938	KEOHMDFO_00510	PMOHMGFA_00980	DOLNGCLP_00643
group_2985		Putative membrane protein insertion efficiency factor	22	22	1	1	3469				251	251	251	MNLCFBOG_01879	APCDCEBA_02446	LFFCJEHP_01820	GOHFFEIP_00088	KKFCDDGP_01011	LCOPNDKF_01571	JEBKBIAM_00610	EGFJGOMM_00488	PLMLIHJO_00770	OGKBHDJD_00379	GECPNADO_00840	HADPLDBH_01386	ECPLKIGL_01064	GCJCDEBK_01187	KBDFKBDC_02320	AAMBPGOF_01247	INDEFMMF_01171	MKDNEMDO_02194	FNDICJOM_01340	KEOHMDFO_00948	PMOHMGFA_01484	DOLNGCLP_01003
group_2986		hypothetical protein	22	22	1	1	787				848	848	848	MNLCFBOG_02129	APCDCEBA_01970	LFFCJEHP_02187	GOHFFEIP_00256	KKFCDDGP_01405	LCOPNDKF_01527	JEBKBIAM_01119	EGFJGOMM_01057	PLMLIHJO_02242	OGKBHDJD_01035	GECPNADO_00108	HADPLDBH_00326	ECPLKIGL_01699	GCJCDEBK_00343	KBDFKBDC_00344	AAMBPGOF_01947	INDEFMMF_00546	MKDNEMDO_00705	FNDICJOM_01244	KEOHMDFO_00238	PMOHMGFA_00695	DOLNGCLP_00367
group_2987		hypothetical protein	22	22	1	1	2032				170	170	170	MNLCFBOG_00577	APCDCEBA_00803	LFFCJEHP_00653	GOHFFEIP_00995	KKFCDDGP_01078	LCOPNDKF_00171	JEBKBIAM_02367	EGFJGOMM_02119	PLMLIHJO_00319	OGKBHDJD_02144	GECPNADO_01301	HADPLDBH_01475	ECPLKIGL_02320	GCJCDEBK_02318	KBDFKBDC_00976	AAMBPGOF_00111	INDEFMMF_02304	MKDNEMDO_02087	FNDICJOM_00313	KEOHMDFO_02007	PMOHMGFA_00069	DOLNGCLP_02163
rpmH		50S ribosomal protein L34	22	22	1	1	1769				137	137	137	MNLCFBOG_01648	APCDCEBA_00284	LFFCJEHP_00282	GOHFFEIP_00801	KKFCDDGP_01663	LCOPNDKF_01672	JEBKBIAM_00285	EGFJGOMM_00123	PLMLIHJO_01456	OGKBHDJD_01383	GECPNADO_01643	HADPLDBH_01824	ECPLKIGL_02059	GCJCDEBK_00694	KBDFKBDC_00682	AAMBPGOF_02334	INDEFMMF_00128	MKDNEMDO_01103	FNDICJOM_00653	KEOHMDFO_02261	PMOHMGFA_00340	DOLNGCLP_02430
rpmI		50S ribosomal protein L35	22	22	1	1	3361				200	200	200	MNLCFBOG_00092	APCDCEBA_01278	LFFCJEHP_01717	GOHFFEIP_01927	KKFCDDGP_00904	LCOPNDKF_01188	JEBKBIAM_00673	EGFJGOMM_00387	PLMLIHJO_01074	OGKBHDJD_01850	GECPNADO_01454	HADPLDBH_00081	ECPLKIGL_00960	GCJCDEBK_01290	KBDFKBDC_02216	AAMBPGOF_01141	INDEFMMF_01273	MKDNEMDO_01348	FNDICJOM_01579	KEOHMDFO_01051	PMOHMGFA_01590	DOLNGCLP_01107
ddl		D-alanine--D-alanine ligase	22	22	1	1	341				1070	1070	1070	MNLCFBOG_01572	APCDCEBA_00884	LFFCJEHP_00827	GOHFFEIP_00848	KKFCDDGP_00408	LCOPNDKF_01282	JEBKBIAM_00533	EGFJGOMM_00813	PLMLIHJO_00187	OGKBHDJD_01587	GECPNADO_00930	HADPLDBH_00589	ECPLKIGL_01267	GCJCDEBK_00569	KBDFKBDC_00896	AAMBPGOF_01500	INDEFMMF_00974	MKDNEMDO_01889	FNDICJOM_00125	KEOHMDFO_00667	PMOHMGFA_02347	DOLNGCLP_00799
phoP		Alkaline phosphatase synthesis transcriptional regulatory protein PhoP	22	22	1	1	3373				710	710	710	MNLCFBOG_00104	APCDCEBA_01266	LFFCJEHP_01729	GOHFFEIP_01915	KKFCDDGP_00916	LCOPNDKF_01176	JEBKBIAM_00661	EGFJGOMM_00375	PLMLIHJO_01086	OGKBHDJD_01862	GECPNADO_01442	HADPLDBH_00069	ECPLKIGL_00972	GCJCDEBK_01278	KBDFKBDC_02228	AAMBPGOF_01153	INDEFMMF_01261	MKDNEMDO_01360	FNDICJOM_01591	KEOHMDFO_01039	PMOHMGFA_01578	DOLNGCLP_01095
rplJ		50S ribosomal protein L10	22	22	1	1	1990				500	500	500	MNLCFBOG_00620	APCDCEBA_00846	LFFCJEHP_00697	GOHFFEIP_01050	KKFCDDGP_01037	LCOPNDKF_00214	JEBKBIAM_02408	EGFJGOMM_02076	PLMLIHJO_00276	OGKBHDJD_02187	GECPNADO_01344	HADPLDBH_01432	ECPLKIGL_02280	GCJCDEBK_02361	KBDFKBDC_00936	AAMBPGOF_00071	INDEFMMF_02345	MKDNEMDO_02282	FNDICJOM_00353	KEOHMDFO_02051	PMOHMGFA_00109	DOLNGCLP_02203
group_2993		hypothetical protein	22	22	1	1	1880				89	89	89	MNLCFBOG_01741	APCDCEBA_00191	LFFCJEHP_00189	GOHFFEIP_01247	KKFCDDGP_01561	LCOPNDKF_01765	JEBKBIAM_00191	EGFJGOMM_00030	PLMLIHJO_01753	OGKBHDJD_01476	GECPNADO_01550	HADPLDBH_01917	ECPLKIGL_02158	GCJCDEBK_00788	KBDFKBDC_00776	AAMBPGOF_02452	INDEFMMF_00035	MKDNEMDO_01197	FNDICJOM_01227	KEOHMDFO_02165	PMOHMGFA_00237	DOLNGCLP_02315
rpmC		50S ribosomal protein L29	22	22	1	1	486				209	209	209	MNLCFBOG_00826	APCDCEBA_01323	LFFCJEHP_01348	GOHFFEIP_00138	KKFCDDGP_00551	LCOPNDKF_00791	JEBKBIAM_01509	EGFJGOMM_01527	PLMLIHJO_00722	OGKBHDJD_00061	GECPNADO_00761	HADPLDBH_00743	ECPLKIGL_01414	GCJCDEBK_00061	KBDFKBDC_00061	AAMBPGOF_01648	INDEFMMF_00831	MKDNEMDO_01811	FNDICJOM_00949	KEOHMDFO_00521	PMOHMGFA_00991	DOLNGCLP_00654
group_2995		putative protein.1	22	22	1	1	931				101	101	101	MNLCFBOG_02248	APCDCEBA_01851	LFFCJEHP_02068	GOHFFEIP_01646	KKFCDDGP_00476	LCOPNDKF_00830	JEBKBIAM_01001	EGFJGOMM_00261	PLMLIHJO_00094	OGKBHDJD_00916	GECPNADO_01957	HADPLDBH_01273	ECPLKIGL_01819	GCJCDEBK_00463	KBDFKBDC_00468	AAMBPGOF_02075	INDEFMMF_00425	MKDNEMDO_00825	FNDICJOM_01964	KEOHMDFO_00114	PMOHMGFA_00568	DOLNGCLP_00249
pth		Peptidyl-tRNA hydrolase	22	22	1	1	1941				572	572	572	MNLCFBOG_02344	APCDCEBA_02168	LFFCJEHP_00976	GOHFFEIP_00667	KKFCDDGP_00731	LCOPNDKF_01074	JEBKBIAM_01431	EGFJGOMM_01814	PLMLIHJO_01620	OGKBHDJD_01544	GECPNADO_00355	HADPLDBH_02462	ECPLKIGL_02227	GCJCDEBK_01099	KBDFKBDC_01023	AAMBPGOF_00024	INDEFMMF_02391	MKDNEMDO_02328	FNDICJOM_00823	KEOHMDFO_02104	PMOHMGFA_01397	DOLNGCLP_02252
rplN		50S ribosomal protein L14	22	22	1	1	484				368	368	368	MNLCFBOG_00824	APCDCEBA_01325	LFFCJEHP_01346	GOHFFEIP_00136	KKFCDDGP_00549	LCOPNDKF_00789	JEBKBIAM_01507	EGFJGOMM_01529	PLMLIHJO_00720	OGKBHDJD_00059	GECPNADO_00759	HADPLDBH_00741	ECPLKIGL_01412	GCJCDEBK_00059	KBDFKBDC_00059	AAMBPGOF_01646	INDEFMMF_00833	MKDNEMDO_01813	FNDICJOM_00951	KEOHMDFO_00523	PMOHMGFA_00993	DOLNGCLP_00656
group_2998		Nucleoid-associated protein	22	22	1	1	1917				317	317	317	MNLCFBOG_01777	APCDCEBA_00158	LFFCJEHP_00847	GOHFFEIP_00962	KKFCDDGP_01523	LCOPNDKF_01798	JEBKBIAM_01743	EGFJGOMM_01500	PLMLIHJO_01789	OGKBHDJD_01518	GECPNADO_01668	HADPLDBH_01950	ECPLKIGL_02200	GCJCDEBK_00821	KBDFKBDC_00812	AAMBPGOF_02490	INDEFMMF_00002	MKDNEMDO_01230	FNDICJOM_01186	KEOHMDFO_02131	PMOHMGFA_00199	DOLNGCLP_02279
rpsT		30S ribosomal protein S20	22	22	1	1	3269				251	251	251	MNLCFBOG_00994	APCDCEBA_01642	LFFCJEHP_01638	GOHFFEIP_00536	KKFCDDGP_00077	LCOPNDKF_00610	JEBKBIAM_00752	EGFJGOMM_00675	PLMLIHJO_00918	OGKBHDJD_02341	GECPNADO_00521	HADPLDBH_01010	ECPLKIGL_00881	GCJCDEBK_01370	KBDFKBDC_02137	AAMBPGOF_01061	INDEFMMF_01352	MKDNEMDO_00075	FNDICJOM_02152	KEOHMDFO_01130	PMOHMGFA_01671	DOLNGCLP_01192
rpmA		50S ribosomal protein L27	22	22	1	1	3323				284	284	284	MNLCFBOG_01047	APCDCEBA_01589	LFFCJEHP_01691	GOHFFEIP_00589	KKFCDDGP_00022	LCOPNDKF_00663	JEBKBIAM_00699	EGFJGOMM_00622	PLMLIHJO_00865	OGKBHDJD_02394	GECPNADO_00574	HADPLDBH_01063	ECPLKIGL_00934	GCJCDEBK_01316	KBDFKBDC_02190	AAMBPGOF_01116	INDEFMMF_01299	MKDNEMDO_00022	FNDICJOM_00746	KEOHMDFO_01077	PMOHMGFA_01616	DOLNGCLP_01139
yugI_2		General stress protein 13	22	22	1	1	1947				404	404	404	MNLCFBOG_02338	APCDCEBA_02174	LFFCJEHP_00970	GOHFFEIP_00673	KKFCDDGP_00737	LCOPNDKF_01080	JEBKBIAM_01437	EGFJGOMM_01820	PLMLIHJO_01626	OGKBHDJD_01550	GECPNADO_00361	HADPLDBH_02468	ECPLKIGL_02233	GCJCDEBK_01093	KBDFKBDC_01017	AAMBPGOF_00030	INDEFMMF_02385	MKDNEMDO_02322	FNDICJOM_00829	KEOHMDFO_02098	PMOHMGFA_01403	DOLNGCLP_02246
rpsQ		30S ribosomal protein S17	22	22	1	1	485				263	263	263	MNLCFBOG_00825	APCDCEBA_01324	LFFCJEHP_01347	GOHFFEIP_00137	KKFCDDGP_00550	LCOPNDKF_00790	JEBKBIAM_01508	EGFJGOMM_01528	PLMLIHJO_00721	OGKBHDJD_00060	GECPNADO_00760	HADPLDBH_00742	ECPLKIGL_01413	GCJCDEBK_00060	KBDFKBDC_00060	AAMBPGOF_01647	INDEFMMF_00832	MKDNEMDO_01812	FNDICJOM_00950	KEOHMDFO_00522	PMOHMGFA_00992	DOLNGCLP_00655
yrrK		Putative pre-16S rRNA nuclease	22	22	1	1	3296				428	428	428	MNLCFBOG_01020	APCDCEBA_01616	LFFCJEHP_01664	GOHFFEIP_00562	KKFCDDGP_00049	LCOPNDKF_00636	JEBKBIAM_00726	EGFJGOMM_00649	PLMLIHJO_00892	OGKBHDJD_02367	GECPNADO_00547	HADPLDBH_01036	ECPLKIGL_00907	GCJCDEBK_01343	KBDFKBDC_02163	AAMBPGOF_01089	INDEFMMF_01326	MKDNEMDO_00049	FNDICJOM_00882	KEOHMDFO_01104	PMOHMGFA_01643	DOLNGCLP_01166
trxA		Thioredoxin	22	22	1	1	2801				314	314	314	MNLCFBOG_01352	APCDCEBA_00918	LFFCJEHP_02331	GOHFFEIP_01485	KKFCDDGP_02089	LCOPNDKF_02186	JEBKBIAM_01784	EGFJGOMM_01650	PLMLIHJO_01668	OGKBHDJD_00513	GECPNADO_02137	HADPLDBH_02249	ECPLKIGL_00469	GCJCDEBK_01784	KBDFKBDC_01724	AAMBPGOF_00649	INDEFMMF_01768	MKDNEMDO_02392	FNDICJOM_00032	KEOHMDFO_01547	PMOHMGFA_02081	DOLNGCLP_01688
group_3005		hypothetical protein	22	22	1	1	1058				587	587	587	MNLCFBOG_00221	APCDCEBA_02270	LFFCJEHP_01235	GOHFFEIP_00809	KKFCDDGP_01778	LCOPNDKF_00377	JEBKBIAM_00419	EGFJGOMM_01463	PLMLIHJO_00217	OGKBHDJD_00321	GECPNADO_00868	HADPLDBH_00455	ECPLKIGL_01910	GCJCDEBK_00847	KBDFKBDC_00555	AAMBPGOF_02192	INDEFMMF_00324	MKDNEMDO_01320	FNDICJOM_00610	KEOHMDFO_00022	PMOHMGFA_00455	DOLNGCLP_00157
rplC		50S ribosomal protein L3	22	22	1	1	494				662	662	662	MNLCFBOG_00834	APCDCEBA_01315	LFFCJEHP_01356	GOHFFEIP_00146	KKFCDDGP_00559	LCOPNDKF_00799	JEBKBIAM_01517	EGFJGOMM_01519	PLMLIHJO_00730	OGKBHDJD_00069	GECPNADO_00769	HADPLDBH_00751	ECPLKIGL_01422	GCJCDEBK_00069	KBDFKBDC_00069	AAMBPGOF_01656	INDEFMMF_00823	MKDNEMDO_01803	FNDICJOM_00941	KEOHMDFO_00513	PMOHMGFA_00983	DOLNGCLP_00646
group_3007		hypothetical protein	22	22	1	1	806				236	236	236	MNLCFBOG_02147	APCDCEBA_01952	LFFCJEHP_02169	GOHFFEIP_00274	KKFCDDGP_01424	LCOPNDKF_01545	JEBKBIAM_01101	EGFJGOMM_01075	PLMLIHJO_02260	OGKBHDJD_01017	GECPNADO_00090	HADPLDBH_00344	ECPLKIGL_01717	GCJCDEBK_00361	KBDFKBDC_00362	AAMBPGOF_01965	INDEFMMF_00528	MKDNEMDO_00723	FNDICJOM_02395	KEOHMDFO_00220	PMOHMGFA_00677	DOLNGCLP_00349
ypjD		putative protein YpjD	22	22	1	1	3155				317	317	317	MNLCFBOG_00880	APCDCEBA_01756	LFFCJEHP_01524	GOHFFEIP_02245	KKFCDDGP_00192	LCOPNDKF_00496	JEBKBIAM_02091	EGFJGOMM_00594	PLMLIHJO_01032	OGKBHDJD_02227	GECPNADO_00407	HADPLDBH_00896	ECPLKIGL_00767	GCJCDEBK_01484	KBDFKBDC_02023	AAMBPGOF_00946	INDEFMMF_01466	MKDNEMDO_00189	FNDICJOM_02269	KEOHMDFO_01244	PMOHMGFA_01785	DOLNGCLP_01307
msrB		Peptide methionine sulfoxide reductase MsrB	22	22	1	1	3127				428	428	428	MNLCFBOG_00011	APCDCEBA_00408	LFFCJEHP_00011	GOHFFEIP_02203	KKFCDDGP_00220	LCOPNDKF_00467	JEBKBIAM_02062	EGFJGOMM_00151	PLMLIHJO_01913	OGKBHDJD_00457	GECPNADO_00594	HADPLDBH_00867	ECPLKIGL_00739	GCJCDEBK_01512	KBDFKBDC_01995	AAMBPGOF_00917	INDEFMMF_01494	MKDNEMDO_00217	FNDICJOM_02241	KEOHMDFO_01275	PMOHMGFA_01813	DOLNGCLP_01336
sigB		RNA polymerase sigma-B factor	22	22	1	1	327				770	770	770	MNLCFBOG_01559	APCDCEBA_00871	LFFCJEHP_00840	GOHFFEIP_00835	KKFCDDGP_00421	LCOPNDKF_01295	JEBKBIAM_00546	EGFJGOMM_00826	PLMLIHJO_00174	OGKBHDJD_01600	GECPNADO_00943	HADPLDBH_00602	ECPLKIGL_01254	GCJCDEBK_00556	KBDFKBDC_00909	AAMBPGOF_01487	INDEFMMF_00988	MKDNEMDO_01876	FNDICJOM_00138	KEOHMDFO_00680	PMOHMGFA_02334	DOLNGCLP_00812
ydaG		General stress protein 26	22	22	1	1	650				422	422	422	MNLCFBOG_01999	APCDCEBA_02384	LFFCJEHP_01501	GOHFFEIP_02064	KKFCDDGP_01265	LCOPNDKF_01397	JEBKBIAM_01664	EGFJGOMM_00927	PLMLIHJO_02112	OGKBHDJD_01165	GECPNADO_00238	HADPLDBH_00196	ECPLKIGL_01568	GCJCDEBK_00213	KBDFKBDC_00213	AAMBPGOF_01807	INDEFMMF_00676	MKDNEMDO_00574	FNDICJOM_02225	KEOHMDFO_00368	PMOHMGFA_00835	DOLNGCLP_00498
fabG_2		3-oxoacyl-[acyl-carrier-protein] reductase FabG	22	22	1	1	2882				734	734	734	MNLCFBOG_02463	APCDCEBA_01381	LFFCJEHP_02403	GOHFFEIP_00221	KKFCDDGP_02158	LCOPNDKF_02071	JEBKBIAM_01856	EGFJGOMM_01133	PLMLIHJO_01587	OGKBHDJD_02408	GECPNADO_01671	HADPLDBH_02107	ECPLKIGL_00539	GCJCDEBK_01712	KBDFKBDC_01796	AAMBPGOF_00718	INDEFMMF_01696	MKDNEMDO_00420	FNDICJOM_01514	KEOHMDFO_01475	PMOHMGFA_02012	DOLNGCLP_01547
group_3013		hypothetical protein	22	22	1	1	3650				302	302	302	MNLCFBOG_01273	APCDCEBA_00331	LFFCJEHP_01196	GOHFFEIP_02387	KKFCDDGP_00820	LCOPNDKF_01892	JEBKBIAM_00884	EGFJGOMM_01356	PLMLIHJO_01956	OGKBHDJD_00758	GECPNADO_02272	HADPLDBH_00653	ECPLKIGL_01183	GCJCDEBK_01051	KBDFKBDC_01102	AAMBPGOF_01415	INDEFMMF_01056	MKDNEMDO_01499	FNDICJOM_01918	KEOHMDFO_00751	PMOHMGFA_01103	DOLNGCLP_00884
group_3014		hypothetical protein	22	22	1	1	445				536	536	536	MNLCFBOG_00785	APCDCEBA_00972	LFFCJEHP_01307	GOHFFEIP_00097	KKFCDDGP_00511	LCOPNDKF_00750	JEBKBIAM_01468	EGFJGOMM_01568	PLMLIHJO_00681	OGKBHDJD_00020	GECPNADO_00720	HADPLDBH_00702	ECPLKIGL_01374	GCJCDEBK_00020	KBDFKBDC_00020	AAMBPGOF_01608	INDEFMMF_00872	MKDNEMDO_01852	FNDICJOM_00989	KEOHMDFO_00562	PMOHMGFA_01031	DOLNGCLP_00695
group_3015		hypothetical protein	22	22	1	1	1017				356	356	356	MNLCFBOG_02312	APCDCEBA_01787	LFFCJEHP_02004	GOHFFEIP_01455	KKFCDDGP_00665	LCOPNDKF_02015	JEBKBIAM_00945	EGFJGOMM_01702	PLMLIHJO_00158	OGKBHDJD_00852	GECPNADO_02021	HADPLDBH_01209	ECPLKIGL_01877	GCJCDEBK_00527	KBDFKBDC_00522	AAMBPGOF_02151	INDEFMMF_00360	MKDNEMDO_00890	FNDICJOM_00851	KEOHMDFO_00056	PMOHMGFA_00493	DOLNGCLP_00192
infA		Translation initiation factor IF-1	22	22	1	1	472				218	218	218	MNLCFBOG_00812	APCDCEBA_00999	LFFCJEHP_01334	GOHFFEIP_00124	KKFCDDGP_00537	LCOPNDKF_00777	JEBKBIAM_01495	EGFJGOMM_01541	PLMLIHJO_00708	OGKBHDJD_00047	GECPNADO_00747	HADPLDBH_00729	ECPLKIGL_01400	GCJCDEBK_00047	KBDFKBDC_00047	AAMBPGOF_01634	INDEFMMF_00845	MKDNEMDO_01825	FNDICJOM_00963	KEOHMDFO_00535	PMOHMGFA_01005	DOLNGCLP_00668
upp		Uracil phosphoribosyltransferase	22	22	1	1	370				629	629	629	MNLCFBOG_00658	APCDCEBA_00140	LFFCJEHP_00799	GOHFFEIP_01123	KKFCDDGP_00379	LCOPNDKF_01987	JEBKBIAM_00505	EGFJGOMM_00434	PLMLIHJO_00788	OGKBHDJD_00256	GECPNADO_02185	HADPLDBH_01331	ECPLKIGL_01295	GCJCDEBK_00597	KBDFKBDC_00868	AAMBPGOF_01528	INDEFMMF_00946	MKDNEMDO_01917	FNDICJOM_00097	KEOHMDFO_00639	PMOHMGFA_02375	DOLNGCLP_00771
rpsN2		Alternate 30S ribosomal protein S14	22	22	1	1	3010				269	269	269	MNLCFBOG_00731	APCDCEBA_01544	LFFCJEHP_00857	GOHFFEIP_00975	KKFCDDGP_00315	LCOPNDKF_01246	JEBKBIAM_01960	EGFJGOMM_00538	PLMLIHJO_02393	OGKBHDJD_01641	GECPNADO_02407	HADPLDBH_00551	ECPLKIGL_00643	GCJCDEBK_01607	KBDFKBDC_01900	AAMBPGOF_00820	INDEFMMF_01588	MKDNEMDO_00312	FNDICJOM_02233	KEOHMDFO_01370	PMOHMGFA_01908	DOLNGCLP_01439
group_3019		hypothetical protein	22	22	1	1	3673				386	386	386	MNLCFBOG_01293	APCDCEBA_00351	LFFCJEHP_01176	GOHFFEIP_02367	KKFCDDGP_00840	LCOPNDKF_01912	JEBKBIAM_00904	EGFJGOMM_01376	PLMLIHJO_01976	OGKBHDJD_00738	GECPNADO_02292	HADPLDBH_00633	ECPLKIGL_01163	GCJCDEBK_01031	KBDFKBDC_01122	AAMBPGOF_01395	INDEFMMF_01076	MKDNEMDO_01519	FNDICJOM_01761	KEOHMDFO_00771	PMOHMGFA_01083	DOLNGCLP_00904
pap		Polyphosphate:AMP phosphotransferase	22	22	1	1	838				824	1406	1326	MNLCFBOG_02166	APCDCEBA_01933	LFFCJEHP_02150	GOHFFEIP_00293	KKFCDDGP_01446	LCOPNDKF_00912	JEBKBIAM_01083	EGFJGOMM_01093	PLMLIHJO_02279	OGKBHDJD_00998	GECPNADO_00071	HADPLDBH_00363	ECPLKIGL_01735	GCJCDEBK_00380	KBDFKBDC_00383	AAMBPGOF_01988	INDEFMMF_00509	MKDNEMDO_00742	FNDICJOM_02050	KEOHMDFO_00201	PMOHMGFA_00655	DOLNGCLP_00331
group_3020		hypothetical protein	22	22	1	1	769				176	176	176	MNLCFBOG_02111	APCDCEBA_01988	LFFCJEHP_02205	GOHFFEIP_00640	KKFCDDGP_01385	LCOPNDKF_01509	JEBKBIAM_01137	EGFJGOMM_01039	PLMLIHJO_02224	OGKBHDJD_01053	GECPNADO_00126	HADPLDBH_00308	ECPLKIGL_01680	GCJCDEBK_00325	KBDFKBDC_00325	AAMBPGOF_01927	INDEFMMF_00564	MKDNEMDO_00687	FNDICJOM_01263	KEOHMDFO_00256	PMOHMGFA_00715	DOLNGCLP_00385
dps		General stress protein 20U	22	22	1	1	402				446	446	446	MNLCFBOG_00687	APCDCEBA_00111	LFFCJEHP_00770	GOHFFEIP_01094	KKFCDDGP_00350	LCOPNDKF_01958	JEBKBIAM_00477	EGFJGOMM_00463	PLMLIHJO_00817	OGKBHDJD_00227	GECPNADO_02214	HADPLDBH_01360	ECPLKIGL_01326	GCJCDEBK_00626	KBDFKBDC_00839	AAMBPGOF_01557	INDEFMMF_00917	MKDNEMDO_01946	FNDICJOM_02111	KEOHMDFO_00610	PMOHMGFA_02405	DOLNGCLP_00743
rpsG		30S ribosomal protein S7	22	22	1	1	1997				470	470	470	MNLCFBOG_00613	APCDCEBA_00839	LFFCJEHP_00690	GOHFFEIP_01057	KKFCDDGP_01044	LCOPNDKF_00207	JEBKBIAM_02401	EGFJGOMM_02083	PLMLIHJO_00283	OGKBHDJD_02180	GECPNADO_01337	HADPLDBH_01439	ECPLKIGL_02287	GCJCDEBK_02354	KBDFKBDC_00943	AAMBPGOF_00078	INDEFMMF_02338	MKDNEMDO_02275	FNDICJOM_00346	KEOHMDFO_02044	PMOHMGFA_00102	DOLNGCLP_02196
tatAy		Sec-independent protein translocase protein TatAy	22	22	1	1	632				221	221	221	MNLCFBOG_01982	APCDCEBA_02401	LFFCJEHP_01484	GOHFFEIP_02047	KKFCDDGP_01247	LCOPNDKF_01380	JEBKBIAM_01647	EGFJGOMM_00910	PLMLIHJO_02095	OGKBHDJD_01182	GECPNADO_00255	HADPLDBH_00179	ECPLKIGL_01551	GCJCDEBK_00196	KBDFKBDC_00196	AAMBPGOF_01789	INDEFMMF_00695	MKDNEMDO_00556	FNDICJOM_02208	KEOHMDFO_00385	PMOHMGFA_00852	DOLNGCLP_00515
era		GTPase Era	22	22	1	1	3251				902	902	902	MNLCFBOG_00976	APCDCEBA_01660	LFFCJEHP_01620	GOHFFEIP_00518	KKFCDDGP_00095	LCOPNDKF_00592	JEBKBIAM_00770	EGFJGOMM_00693	PLMLIHJO_00936	OGKBHDJD_02323	GECPNADO_00503	HADPLDBH_00992	ECPLKIGL_00863	GCJCDEBK_01388	KBDFKBDC_02119	AAMBPGOF_01043	INDEFMMF_01370	MKDNEMDO_00093	FNDICJOM_02170	KEOHMDFO_01148	PMOHMGFA_01689	DOLNGCLP_01210
infC		Translation initiation factor IF-3	22	22	1	1	3362				527	527	527	MNLCFBOG_00093	APCDCEBA_01277	LFFCJEHP_01718	GOHFFEIP_01926	KKFCDDGP_00905	LCOPNDKF_01187	JEBKBIAM_00672	EGFJGOMM_00386	PLMLIHJO_01075	OGKBHDJD_01851	GECPNADO_01453	HADPLDBH_00080	ECPLKIGL_00961	GCJCDEBK_01289	KBDFKBDC_02217	AAMBPGOF_01142	INDEFMMF_01272	MKDNEMDO_01349	FNDICJOM_01580	KEOHMDFO_01050	PMOHMGFA_01589	DOLNGCLP_01106
pgpB_1		Phosphatidylglycerophosphatase B	22	22	1	1	3121				614	614	614	MNLCFBOG_00017	APCDCEBA_00414	LFFCJEHP_00017	GOHFFEIP_02209	KKFCDDGP_00226	LCOPNDKF_00461	JEBKBIAM_02056	EGFJGOMM_00157	PLMLIHJO_01907	OGKBHDJD_00451	GECPNADO_00600	HADPLDBH_00861	ECPLKIGL_00733	GCJCDEBK_01518	KBDFKBDC_01989	AAMBPGOF_00911	INDEFMMF_01500	MKDNEMDO_00223	FNDICJOM_01895	KEOHMDFO_01281	PMOHMGFA_01819	DOLNGCLP_01342
yibN		putative protein YibN	22	22	1	1	3218				386	386	386	MNLCFBOG_00943	APCDCEBA_01693	LFFCJEHP_01587	GOHFFEIP_00485	KKFCDDGP_00129	LCOPNDKF_00559	JEBKBIAM_00803	EGFJGOMM_00726	PLMLIHJO_00969	OGKBHDJD_02290	GECPNADO_00470	HADPLDBH_00959	ECPLKIGL_00830	GCJCDEBK_01421	KBDFKBDC_02086	AAMBPGOF_01009	INDEFMMF_01403	MKDNEMDO_00126	FNDICJOM_02373	KEOHMDFO_01181	PMOHMGFA_01723	DOLNGCLP_01244
rpsL		30S ribosomal protein S12	22	22	1	1	1996				413	413	413	MNLCFBOG_00614	APCDCEBA_00840	LFFCJEHP_00691	GOHFFEIP_01056	KKFCDDGP_01043	LCOPNDKF_00208	JEBKBIAM_02402	EGFJGOMM_02082	PLMLIHJO_00282	OGKBHDJD_02181	GECPNADO_01338	HADPLDBH_01438	ECPLKIGL_02286	GCJCDEBK_02355	KBDFKBDC_00942	AAMBPGOF_00077	INDEFMMF_02339	MKDNEMDO_02276	FNDICJOM_00347	KEOHMDFO_02045	PMOHMGFA_00103	DOLNGCLP_02197
group_3029		hypothetical protein	22	22	1	1	3304				140	140	140	MNLCFBOG_01028	APCDCEBA_01608	LFFCJEHP_01672	GOHFFEIP_00570	KKFCDDGP_00041	LCOPNDKF_00644	JEBKBIAM_00718	EGFJGOMM_00641	PLMLIHJO_00884	OGKBHDJD_02375	GECPNADO_00555	HADPLDBH_01044	ECPLKIGL_00915	GCJCDEBK_01335	KBDFKBDC_02171	AAMBPGOF_01097	INDEFMMF_01318	MKDNEMDO_00041	FNDICJOM_00890	KEOHMDFO_01096	PMOHMGFA_01635	DOLNGCLP_01158
group_3030		hypothetical protein	22	22	1	1	572				530	530	530	MNLCFBOG_01929	APCDCEBA_01182	LFFCJEHP_01431	GOHFFEIP_01994	KKFCDDGP_01193	LCOPNDKF_01327	JEBKBIAM_01593	EGFJGOMM_00857	PLMLIHJO_02042	OGKBHDJD_01235	GECPNADO_00308	HADPLDBH_00126	ECPLKIGL_01499	GCJCDEBK_00144	KBDFKBDC_00144	AAMBPGOF_01732	INDEFMMF_00748	MKDNEMDO_00503	FNDICJOM_00546	KEOHMDFO_00438	PMOHMGFA_00907	DOLNGCLP_00570
group_3031		Ferredoxin	22	22	1	1	3177				248	248	248	MNLCFBOG_00902	APCDCEBA_01734	LFFCJEHP_01546	GOHFFEIP_02267	KKFCDDGP_00170	LCOPNDKF_00518	JEBKBIAM_00844	EGFJGOMM_00767	PLMLIHJO_01010	OGKBHDJD_02249	GECPNADO_00429	HADPLDBH_00918	ECPLKIGL_00789	GCJCDEBK_01462	KBDFKBDC_02045	AAMBPGOF_00968	INDEFMMF_01444	MKDNEMDO_00167	FNDICJOM_02291	KEOHMDFO_01222	PMOHMGFA_01763	DOLNGCLP_01285
yqfL_2		Putative pyruvate, phosphate dikinase regulatory protein	22	22	1	1	887				821	821	821	MNLCFBOG_02209	APCDCEBA_01890	LFFCJEHP_02107	GOHFFEIP_01607	KKFCDDGP_00436	LCOPNDKF_00869	JEBKBIAM_01040	EGFJGOMM_00300	PLMLIHJO_00055	OGKBHDJD_00955	GECPNADO_01918	HADPLDBH_01312	ECPLKIGL_01780	GCJCDEBK_00423	KBDFKBDC_00428	AAMBPGOF_02035	INDEFMMF_00465	MKDNEMDO_00786	FNDICJOM_02003	KEOHMDFO_00154	PMOHMGFA_00609	DOLNGCLP_00288
rpsZ		30S ribosomal protein S14 type Z	22	22	1	1	481				185	185	185	MNLCFBOG_00821	APCDCEBA_01328	LFFCJEHP_01343	GOHFFEIP_00133	KKFCDDGP_00546	LCOPNDKF_00786	JEBKBIAM_01504	EGFJGOMM_01532	PLMLIHJO_00717	OGKBHDJD_00056	GECPNADO_00756	HADPLDBH_00738	ECPLKIGL_01409	GCJCDEBK_00056	KBDFKBDC_00056	AAMBPGOF_01643	INDEFMMF_00836	MKDNEMDO_01816	FNDICJOM_00954	KEOHMDFO_00526	PMOHMGFA_00996	DOLNGCLP_00659
rplE		50S ribosomal protein L5	22	22	1	1	482				539	539	539	MNLCFBOG_00822	APCDCEBA_01327	LFFCJEHP_01344	GOHFFEIP_00134	KKFCDDGP_00547	LCOPNDKF_00787	JEBKBIAM_01505	EGFJGOMM_01531	PLMLIHJO_00718	OGKBHDJD_00057	GECPNADO_00757	HADPLDBH_00739	ECPLKIGL_01410	GCJCDEBK_00057	KBDFKBDC_00057	AAMBPGOF_01644	INDEFMMF_00835	MKDNEMDO_01815	FNDICJOM_00953	KEOHMDFO_00525	PMOHMGFA_00995	DOLNGCLP_00658
pstB3		Phosphate import ATP-binding protein PstB 3	22	22	1	1	3078				878	878	878	MNLCFBOG_00057	APCDCEBA_00454	LFFCJEHP_00058	GOHFFEIP_00045	KKFCDDGP_00265	LCOPNDKF_00421	JEBKBIAM_02014	EGFJGOMM_00197	PLMLIHJO_01867	OGKBHDJD_00411	GECPNADO_00640	HADPLDBH_00821	ECPLKIGL_00694	GCJCDEBK_01558	KBDFKBDC_01949	AAMBPGOF_00871	INDEFMMF_01540	MKDNEMDO_00263	FNDICJOM_00200	KEOHMDFO_01321	PMOHMGFA_01858	DOLNGCLP_01384
qoxD		Quinol oxidase subunit 4	22	22	1	1	3843				290	290	290	MNLCFBOG_01443	APCDCEBA_01074	LFFCJEHP_01097	GOHFFEIP_01344	KKFCDDGP_02265	LCOPNDKF_02293	JEBKBIAM_01214	EGFJGOMM_01904	PLMLIHJO_01339	OGKBHDJD_00604	GECPNADO_01841	HADPLDBH_02340	ECPLKIGL_00380	GCJCDEBK_01873	KBDFKBDC_01634	AAMBPGOF_00557	INDEFMMF_01857	MKDNEMDO_01730	FNDICJOM_00767	KEOHMDFO_01636	PMOHMGFA_02171	DOLNGCLP_01777
mrnC		Mini-ribonuclease 3	22	22	1	1	1982				386	386	386	MNLCFBOG_00628	APCDCEBA_00854	LFFCJEHP_00705	GOHFFEIP_01042	KKFCDDGP_01029	LCOPNDKF_00222	JEBKBIAM_02416	EGFJGOMM_02068	PLMLIHJO_00268	OGKBHDJD_02195	GECPNADO_01352	HADPLDBH_01424	ECPLKIGL_02272	GCJCDEBK_02369	KBDFKBDC_00928	AAMBPGOF_00063	INDEFMMF_02353	MKDNEMDO_02290	FNDICJOM_00361	KEOHMDFO_02059	PMOHMGFA_00117	DOLNGCLP_02211
rpmE2		50S ribosomal protein L31 type B	22	22	1	1	379				257	257	257	MNLCFBOG_00666	APCDCEBA_00132	LFFCJEHP_00791	GOHFFEIP_01115	KKFCDDGP_00370	LCOPNDKF_01979	JEBKBIAM_00497	EGFJGOMM_00442	PLMLIHJO_00796	OGKBHDJD_00248	GECPNADO_02193	HADPLDBH_01339	ECPLKIGL_01304	GCJCDEBK_00605	KBDFKBDC_00860	AAMBPGOF_01537	INDEFMMF_00938	MKDNEMDO_01925	FNDICJOM_00088	KEOHMDFO_00631	PMOHMGFA_02384	DOLNGCLP_00763
rpmJ		50S ribosomal protein L36	22	22	1	1	471				113	113	113	MNLCFBOG_00811	APCDCEBA_00998	LFFCJEHP_01333	GOHFFEIP_00123	KKFCDDGP_00536	LCOPNDKF_00776	JEBKBIAM_01494	EGFJGOMM_01542	PLMLIHJO_00707	OGKBHDJD_00046	GECPNADO_00746	HADPLDBH_00728	ECPLKIGL_01399	GCJCDEBK_00046	KBDFKBDC_00046	AAMBPGOF_01633	INDEFMMF_00846	MKDNEMDO_01826	FNDICJOM_00964	KEOHMDFO_00536	PMOHMGFA_01006	DOLNGCLP_00669
azoB		NAD(P)H azoreductase	22	22	1	1	845				818	818	818	MNLCFBOG_02171	APCDCEBA_01928	LFFCJEHP_02145	GOHFFEIP_00298	KKFCDDGP_01452	LCOPNDKF_00907	JEBKBIAM_01078	EGFJGOMM_01098	PLMLIHJO_02284	OGKBHDJD_00993	GECPNADO_00066	HADPLDBH_00368	ECPLKIGL_01740	GCJCDEBK_00385	KBDFKBDC_00388	AAMBPGOF_01995	INDEFMMF_00504	MKDNEMDO_00747	FNDICJOM_02045	KEOHMDFO_00196	PMOHMGFA_00648	DOLNGCLP_00326
group_3040		hypothetical protein	22	22	1	1	3695				1094	1094	1094	MNLCFBOG_01315	APCDCEBA_00373	LFFCJEHP_01154	GOHFFEIP_02345	KKFCDDGP_00862	LCOPNDKF_01934	JEBKBIAM_00926	EGFJGOMM_01398	PLMLIHJO_01998	OGKBHDJD_00716	GECPNADO_02314	HADPLDBH_00611	ECPLKIGL_01141	GCJCDEBK_01009	KBDFKBDC_01144	AAMBPGOF_01373	INDEFMMF_01098	MKDNEMDO_01541	FNDICJOM_01739	KEOHMDFO_00793	PMOHMGFA_01061	DOLNGCLP_00926
secG		putative protein-export membrane protein SecG	22	22	1	1	2274				233	233	233	MNLCFBOG_00370	APCDCEBA_00596	LFFCJEHP_00448	GOHFFEIP_01771	KKFCDDGP_01903	LCOPNDKF_00007	JEBKBIAM_02162	EGFJGOMM_02326	PLMLIHJO_00526	OGKBHDJD_01937	GECPNADO_01094	HADPLDBH_01682	ECPLKIGL_00147	GCJCDEBK_02111	KBDFKBDC_01397	AAMBPGOF_00389	INDEFMMF_02098	MKDNEMDO_00909	FNDICJOM_01404	KEOHMDFO_01802	PMOHMGFA_01356	DOLNGCLP_01956
rpsI		30S ribosomal protein S9	22	22	1	1	461				392	392	392	MNLCFBOG_00801	APCDCEBA_00988	LFFCJEHP_01323	GOHFFEIP_00113	KKFCDDGP_00526	LCOPNDKF_00766	JEBKBIAM_01484	EGFJGOMM_01552	PLMLIHJO_00697	OGKBHDJD_00036	GECPNADO_00736	HADPLDBH_00718	ECPLKIGL_01389	GCJCDEBK_00036	KBDFKBDC_00036	AAMBPGOF_01623	INDEFMMF_00856	MKDNEMDO_01836	FNDICJOM_00974	KEOHMDFO_00546	PMOHMGFA_01016	DOLNGCLP_00679
group_3043		hypothetical protein	22	22	1	1	2231				320	320	320	MNLCFBOG_00411	APCDCEBA_00637	LFFCJEHP_00489	GOHFFEIP_01562	KKFCDDGP_01945	LCOPNDKF_00048	JEBKBIAM_02203	EGFJGOMM_02285	PLMLIHJO_00485	OGKBHDJD_01978	GECPNADO_01135	HADPLDBH_01641	ECPLKIGL_00106	GCJCDEBK_02152	KBDFKBDC_01356	AAMBPGOF_00347	INDEFMMF_02139	MKDNEMDO_00950	FNDICJOM_01363	KEOHMDFO_01843	PMOHMGFA_01313	DOLNGCLP_01997
hup		DNA-binding protein HU	22	22	1	1	3167				272	272	272	MNLCFBOG_00892	APCDCEBA_01744	LFFCJEHP_01536	GOHFFEIP_02257	KKFCDDGP_00180	LCOPNDKF_00508	JEBKBIAM_00854	EGFJGOMM_00582	PLMLIHJO_01020	OGKBHDJD_02239	GECPNADO_00419	HADPLDBH_00908	ECPLKIGL_00779	GCJCDEBK_01472	KBDFKBDC_02035	AAMBPGOF_00958	INDEFMMF_01454	MKDNEMDO_00177	FNDICJOM_02281	KEOHMDFO_01232	PMOHMGFA_01773	DOLNGCLP_01295
nagB_1		Glucosamine-6-phosphate deaminase	22	22	1	1	3717				599	599	599	MNLCFBOG_01816	APCDCEBA_02208	LFFCJEHP_00106	GOHFFEIP_00439	KKFCDDGP_00875	LCOPNDKF_01619	JEBKBIAM_01299	EGFJGOMM_01315	PLMLIHJO_01174	OGKBHDJD_00697	GECPNADO_02076	HADPLDBH_01095	ECPLKIGL_01098	GCJCDEBK_01153	KBDFKBDC_02354	AAMBPGOF_01335	INDEFMMF_01137	MKDNEMDO_02228	FNDICJOM_01558	KEOHMDFO_00836	PMOHMGFA_01450	DOLNGCLP_00969
group_3046		hypothetical protein	22	22	1	1	772				1043	1043	1043	MNLCFBOG_02114	APCDCEBA_01985	LFFCJEHP_02202	GOHFFEIP_00643	KKFCDDGP_01388	LCOPNDKF_01512	JEBKBIAM_01134	EGFJGOMM_01042	PLMLIHJO_02227	OGKBHDJD_01050	GECPNADO_00123	HADPLDBH_00311	ECPLKIGL_01683	GCJCDEBK_00328	KBDFKBDC_00328	AAMBPGOF_01930	INDEFMMF_00561	MKDNEMDO_00690	FNDICJOM_01260	KEOHMDFO_00253	PMOHMGFA_00712	DOLNGCLP_00382
spxA		Regulatory protein Spx	22	22	1	1	2407				395	395	395	MNLCFBOG_00264	APCDCEBA_00490	LFFCJEHP_00342	GOHFFEIP_01665	KKFCDDGP_02323	LCOPNDKF_01032	JEBKBIAM_00071	EGFJGOMM_02432	PLMLIHJO_00631	OGKBHDJD_00189	GECPNADO_00988	HADPLDBH_01788	ECPLKIGL_00255	GCJCDEBK_02005	KBDFKBDC_01503	AAMBPGOF_00498	INDEFMMF_01991	MKDNEMDO_01564	FNDICJOM_00454	KEOHMDFO_01696	PMOHMGFA_02229	DOLNGCLP_01834
tuf		Elongation factor Tu	22	22	1	1	1999				1184	1184	1184	MNLCFBOG_00611	APCDCEBA_00837	LFFCJEHP_00688	GOHFFEIP_01059	KKFCDDGP_01046	LCOPNDKF_00205	JEBKBIAM_02399	EGFJGOMM_02085	PLMLIHJO_00285	OGKBHDJD_02178	GECPNADO_01335	HADPLDBH_01441	ECPLKIGL_02289	GCJCDEBK_02352	KBDFKBDC_00945	AAMBPGOF_00080	INDEFMMF_02336	MKDNEMDO_02273	FNDICJOM_00344	KEOHMDFO_02042	PMOHMGFA_00100	DOLNGCLP_02194
group_3049		hypothetical protein	22	22	1	1	641				416	416	416	MNLCFBOG_01990	APCDCEBA_02393	LFFCJEHP_01492	GOHFFEIP_02055	KKFCDDGP_01255	LCOPNDKF_01388	JEBKBIAM_01655	EGFJGOMM_00918	PLMLIHJO_02103	OGKBHDJD_01174	GECPNADO_00247	HADPLDBH_00187	ECPLKIGL_01559	GCJCDEBK_00204	KBDFKBDC_00204	AAMBPGOF_01798	INDEFMMF_00686	MKDNEMDO_00565	FNDICJOM_02216	KEOHMDFO_00377	PMOHMGFA_00844	DOLNGCLP_00507
panD		Aspartate 1-decarboxylase	22	22	1	1	865				383	383	383	MNLCFBOG_02189	APCDCEBA_01910	LFFCJEHP_02127	GOHFFEIP_01587	KKFCDDGP_01471	LCOPNDKF_00889	JEBKBIAM_01060	EGFJGOMM_01116	PLMLIHJO_02302	OGKBHDJD_00975	GECPNADO_00048	HADPLDBH_00386	ECPLKIGL_01760	GCJCDEBK_00403	KBDFKBDC_00408	AAMBPGOF_02015	INDEFMMF_00486	MKDNEMDO_00765	FNDICJOM_02024	KEOHMDFO_00174	PMOHMGFA_00629	DOLNGCLP_00308
group_3050		hypothetical protein	22	22	1	1	3647				626	626	626	MNLCFBOG_01270	APCDCEBA_00328	LFFCJEHP_01199	GOHFFEIP_02390	KKFCDDGP_00817	LCOPNDKF_01889	JEBKBIAM_00881	EGFJGOMM_01353	PLMLIHJO_01953	OGKBHDJD_00761	GECPNADO_02269	HADPLDBH_00656	ECPLKIGL_01186	GCJCDEBK_01054	KBDFKBDC_01099	AAMBPGOF_01418	INDEFMMF_01053	MKDNEMDO_01496	FNDICJOM_01921	KEOHMDFO_00748	PMOHMGFA_01106	DOLNGCLP_00881
accB_1		Biotin carboxyl carrier protein of acetyl-CoA carboxylase	22	22	1	1	3287				455	455	455	MNLCFBOG_01011	APCDCEBA_01625	LFFCJEHP_01655	GOHFFEIP_00553	KKFCDDGP_00058	LCOPNDKF_00627	JEBKBIAM_00735	EGFJGOMM_00658	PLMLIHJO_00901	OGKBHDJD_02358	GECPNADO_00538	HADPLDBH_01027	ECPLKIGL_00898	GCJCDEBK_01352	KBDFKBDC_02154	AAMBPGOF_01080	INDEFMMF_01335	MKDNEMDO_00058	FNDICJOM_02135	KEOHMDFO_01113	PMOHMGFA_01652	DOLNGCLP_01175
rpmG1		50S ribosomal protein L33 1	22	22	1	1	3009				149	149	149	MNLCFBOG_00730	APCDCEBA_01543	LFFCJEHP_00858	GOHFFEIP_00976	KKFCDDGP_00316	LCOPNDKF_01247	JEBKBIAM_01959	EGFJGOMM_00537	PLMLIHJO_02394	OGKBHDJD_01642	GECPNADO_02408	HADPLDBH_00552	ECPLKIGL_00642	GCJCDEBK_01608	KBDFKBDC_01899	AAMBPGOF_00819	INDEFMMF_01589	MKDNEMDO_00313	FNDICJOM_00184	KEOHMDFO_01371	PMOHMGFA_01909	DOLNGCLP_01440
group_3053		hypothetical protein	22	22	1	1	1110				224	224	224	MNLCFBOG_00178	APCDCEBA_02227	LFFCJEHP_01145	GOHFFEIP_00823	KKFCDDGP_01729	LCOPNDKF_00334	JEBKBIAM_00107	EGFJGOMM_01420	PLMLIHJO_02420	OGKBHDJD_00278	GECPNADO_00911	HADPLDBH_00498	ECPLKIGL_01953	GCJCDEBK_00890	KBDFKBDC_00603	AAMBPGOF_02243	INDEFMMF_00282	MKDNEMDO_01276	FNDICJOM_00439	KEOHMDFO_02350	PMOHMGFA_00405	DOLNGCLP_00116
group_3054		hypothetical protein	22	22	1	1	2317				188	188	188	MNLCFBOG_00336	APCDCEBA_00562	LFFCJEHP_00414	GOHFFEIP_01737	KKFCDDGP_00757	LCOPNDKF_00960	JEBKBIAM_02103	EGFJGOMM_02360	PLMLIHJO_00559	OGKBHDJD_00117	GECPNADO_01060	HADPLDBH_01716	ECPLKIGL_00182	GCJCDEBK_02077	KBDFKBDC_01431	AAMBPGOF_00424	INDEFMMF_02064	MKDNEMDO_01637	FNDICJOM_01481	KEOHMDFO_01768	PMOHMGFA_02302	DOLNGCLP_01906
group_3055		hypothetical protein	22	22	1	1	359				233	233	233	MNLCFBOG_00647	APCDCEBA_00151	LFFCJEHP_00810	GOHFFEIP_01134	KKFCDDGP_00390	LCOPNDKF_01998	JEBKBIAM_00516	EGFJGOMM_00423	PLMLIHJO_00777	OGKBHDJD_00267	GECPNADO_02174	HADPLDBH_01320	ECPLKIGL_01284	GCJCDEBK_00586	KBDFKBDC_00879	AAMBPGOF_01517	INDEFMMF_00957	MKDNEMDO_01906	FNDICJOM_00108	KEOHMDFO_00650	PMOHMGFA_02364	DOLNGCLP_00782
group_3056		hypothetical protein	22	22	1	1	3624				170	170	170	MNLCFBOG_01258	APCDCEBA_00316	LFFCJEHP_01211	GOHFFEIP_00870	KKFCDDGP_00805	LCOPNDKF_01877	JEBKBIAM_00869	EGFJGOMM_01341	PLMLIHJO_01941	OGKBHDJD_00773	GECPNADO_02257	HADPLDBH_00668	ECPLKIGL_01198	GCJCDEBK_01066	KBDFKBDC_01079	AAMBPGOF_01430	INDEFMMF_01041	MKDNEMDO_01484	FNDICJOM_00059	KEOHMDFO_00736	PMOHMGFA_01118	DOLNGCLP_00869
qoxC		Quinol oxidase subunit 3	22	22	1	1	3842				605	605	605	MNLCFBOG_01442	APCDCEBA_01075	LFFCJEHP_01096	GOHFFEIP_01345	KKFCDDGP_02264	LCOPNDKF_02294	JEBKBIAM_01215	EGFJGOMM_01903	PLMLIHJO_01340	OGKBHDJD_00603	GECPNADO_01842	HADPLDBH_02339	ECPLKIGL_00381	GCJCDEBK_01872	KBDFKBDC_01635	AAMBPGOF_00558	INDEFMMF_01856	MKDNEMDO_01729	FNDICJOM_00768	KEOHMDFO_01635	PMOHMGFA_02170	DOLNGCLP_01776
rplO		50S ribosomal protein L15	22	22	1	1	475				440	440	440	MNLCFBOG_00815	APCDCEBA_01002	LFFCJEHP_01337	GOHFFEIP_00127	KKFCDDGP_00540	LCOPNDKF_00780	JEBKBIAM_01498	EGFJGOMM_01538	PLMLIHJO_00711	OGKBHDJD_00050	GECPNADO_00750	HADPLDBH_00732	ECPLKIGL_01403	GCJCDEBK_00050	KBDFKBDC_00050	AAMBPGOF_01637	INDEFMMF_00842	MKDNEMDO_01822	FNDICJOM_00960	KEOHMDFO_00532	PMOHMGFA_01002	DOLNGCLP_00665
rplP		50S ribosomal protein L16	22	22	1	1	487				434	434	434	MNLCFBOG_00827	APCDCEBA_01322	LFFCJEHP_01349	GOHFFEIP_00139	KKFCDDGP_00552	LCOPNDKF_00792	JEBKBIAM_01510	EGFJGOMM_01526	PLMLIHJO_00723	OGKBHDJD_00062	GECPNADO_00762	HADPLDBH_00744	ECPLKIGL_01415	GCJCDEBK_00062	KBDFKBDC_00062	AAMBPGOF_01649	INDEFMMF_00830	MKDNEMDO_01810	FNDICJOM_00948	KEOHMDFO_00520	PMOHMGFA_00990	DOLNGCLP_00653
group_306		Putative 2-dehydropantoate 2-reductase	22	22	1	1	868				875	875	875	MNLCFBOG_02192	APCDCEBA_01907	LFFCJEHP_02124	GOHFFEIP_01590	KKFCDDGP_01474	LCOPNDKF_00886	JEBKBIAM_01057	EGFJGOMM_01119	PLMLIHJO_02305	OGKBHDJD_00972	GECPNADO_00045	HADPLDBH_00389	ECPLKIGL_01763	GCJCDEBK_00406	KBDFKBDC_00411	AAMBPGOF_02018	INDEFMMF_00483	MKDNEMDO_00768	FNDICJOM_02021	KEOHMDFO_00171	PMOHMGFA_00626	DOLNGCLP_00305
group_3060		hypothetical protein	22	22	1	1	430				683	683	683	MNLCFBOG_00770	APCDCEBA_00957	LFFCJEHP_01292	GOHFFEIP_00389	KKFCDDGP_00496	LCOPNDKF_00735	JEBKBIAM_01453	EGFJGOMM_01583	PLMLIHJO_00666	OGKBHDJD_00005	GECPNADO_00705	HADPLDBH_00687	ECPLKIGL_01359	GCJCDEBK_00005	KBDFKBDC_00005	AAMBPGOF_01593	INDEFMMF_00887	MKDNEMDO_01867	FNDICJOM_01004	KEOHMDFO_00577	PMOHMGFA_01046	DOLNGCLP_00710
gmk		Guanylate kinase	22	22	1	1	2853				623	623	623	MNLCFBOG_02439	APCDCEBA_01405	LFFCJEHP_02379	GOHFFEIP_00197	KKFCDDGP_02134	LCOPNDKF_02095	JEBKBIAM_01832	EGFJGOMM_01157	PLMLIHJO_01563	OGKBHDJD_02432	GECPNADO_01695	HADPLDBH_02131	ECPLKIGL_00515	GCJCDEBK_01736	KBDFKBDC_01772	AAMBPGOF_00694	INDEFMMF_01720	MKDNEMDO_00444	FNDICJOM_01538	KEOHMDFO_01499	PMOHMGFA_02036	DOLNGCLP_01571
pezA		Antitoxin PezA	22	22	1	1	598				197	197	197	MNLCFBOG_01951	APCDCEBA_02432	LFFCJEHP_01452	GOHFFEIP_02016	KKFCDDGP_01216	LCOPNDKF_01349	JEBKBIAM_01614	EGFJGOMM_00879	PLMLIHJO_02064	OGKBHDJD_01213	GECPNADO_00286	HADPLDBH_00148	ECPLKIGL_01520	GCJCDEBK_00165	KBDFKBDC_00165	AAMBPGOF_01757	INDEFMMF_00726	MKDNEMDO_00525	FNDICJOM_00567	KEOHMDFO_00416	PMOHMGFA_00883	DOLNGCLP_00548
group_3063		hypothetical protein	22	22	1	1	1854				254	254	254	MNLCFBOG_01715	APCDCEBA_00217	LFFCJEHP_00215	GOHFFEIP_01221	KKFCDDGP_01586	LCOPNDKF_01739	JEBKBIAM_00215	EGFJGOMM_00056	PLMLIHJO_01727	OGKBHDJD_01450	GECPNADO_01576	HADPLDBH_01891	ECPLKIGL_02134	GCJCDEBK_00761	KBDFKBDC_00753	AAMBPGOF_02406	INDEFMMF_00061	MKDNEMDO_01171	FNDICJOM_01795	KEOHMDFO_02191	PMOHMGFA_00262	DOLNGCLP_02360
yugI_1		General stress protein 13	22	22	1	1	2362				380	380	380	MNLCFBOG_00294	APCDCEBA_00520	LFFCJEHP_00372	GOHFFEIP_01695	KKFCDDGP_02355	LCOPNDKF_01002	JEBKBIAM_00041	EGFJGOMM_02402	PLMLIHJO_00601	OGKBHDJD_00159	GECPNADO_01018	HADPLDBH_01758	ECPLKIGL_00224	GCJCDEBK_02035	KBDFKBDC_01473	AAMBPGOF_00467	INDEFMMF_02022	MKDNEMDO_01595	FNDICJOM_01439	KEOHMDFO_01726	PMOHMGFA_02260	DOLNGCLP_01864
yajC		Sec translocon accessory complex subunit YajC	22	22	1	1	3316				263	263	263	MNLCFBOG_01040	APCDCEBA_01596	LFFCJEHP_01684	GOHFFEIP_00582	KKFCDDGP_00029	LCOPNDKF_00656	JEBKBIAM_00706	EGFJGOMM_00629	PLMLIHJO_00872	OGKBHDJD_02387	GECPNADO_00567	HADPLDBH_01056	ECPLKIGL_00927	GCJCDEBK_01323	KBDFKBDC_02183	AAMBPGOF_01109	INDEFMMF_01306	MKDNEMDO_00029	FNDICJOM_00753	KEOHMDFO_01084	PMOHMGFA_01623	DOLNGCLP_01146
group_3066		hypothetical protein	22	22	1	1	2438				185	185	185	MNLCFBOG_01547	APCDCEBA_00063	LFFCJEHP_00155	GOHFFEIP_00897	KKFCDDGP_02296	LCOPNDKF_02397	JEBKBIAM_00098	EGFJGOMM_00414	PLMLIHJO_00040	OGKBHDJD_01296	GECPNADO_02439	HADPLDBH_01961	ECPLKIGL_00282	GCJCDEBK_01978	KBDFKBDC_01530	AAMBPGOF_00525	INDEFMMF_01964	MKDNEMDO_02055	FNDICJOM_00481	KEOHMDFO_01669	PMOHMGFA_02202	DOLNGCLP_01807
apt		Adenine phosphoribosyltransferase	22	22	1	1	3313				518	518	518	MNLCFBOG_01037	APCDCEBA_01599	LFFCJEHP_01681	GOHFFEIP_00579	KKFCDDGP_00032	LCOPNDKF_00653	JEBKBIAM_00709	EGFJGOMM_00632	PLMLIHJO_00875	OGKBHDJD_02384	GECPNADO_00564	HADPLDBH_01053	ECPLKIGL_00924	GCJCDEBK_01326	KBDFKBDC_02180	AAMBPGOF_01106	INDEFMMF_01309	MKDNEMDO_00032	FNDICJOM_00756	KEOHMDFO_01087	PMOHMGFA_01626	DOLNGCLP_01149
gltT		Proton/sodium-glutamate symport protein	22	22	1	1	652				1280	1280	1280	MNLCFBOG_02001	APCDCEBA_02382	LFFCJEHP_02314	GOHFFEIP_02318	KKFCDDGP_01267	LCOPNDKF_01399	JEBKBIAM_01666	EGFJGOMM_00929	PLMLIHJO_02114	OGKBHDJD_01163	GECPNADO_00236	HADPLDBH_00198	ECPLKIGL_01570	GCJCDEBK_00215	KBDFKBDC_00215	AAMBPGOF_01809	INDEFMMF_00674	MKDNEMDO_00576	FNDICJOM_00217	KEOHMDFO_00366	PMOHMGFA_00833	DOLNGCLP_00496
group_3069		hypothetical protein	22	22	1	1	555				221	221	221	MNLCFBOG_01912	APCDCEBA_01165	LFFCJEHP_01414	GOHFFEIP_01977	KKFCDDGP_01177	LCOPNDKF_01310	JEBKBIAM_01575	EGFJGOMM_00840	PLMLIHJO_02025	OGKBHDJD_01252	GECPNADO_01370	HADPLDBH_00109	ECPLKIGL_01481	GCJCDEBK_00127	KBDFKBDC_00127	AAMBPGOF_01715	INDEFMMF_00765	MKDNEMDO_00486	FNDICJOM_01849	KEOHMDFO_00455	PMOHMGFA_00924	DOLNGCLP_00588
group_3070		hypothetical protein	22	22	1	1	3420				524	524	524	MNLCFBOG_00149	APCDCEBA_01221	LFFCJEHP_01774	GOHFFEIP_01870	KKFCDDGP_00962	LCOPNDKF_01131	JEBKBIAM_00563	EGFJGOMM_00330	PLMLIHJO_01131	OGKBHDJD_01907	GECPNADO_01397	HADPLDBH_00024	ECPLKIGL_01017	GCJCDEBK_01233	KBDFKBDC_02273	AAMBPGOF_01199	INDEFMMF_01216	MKDNEMDO_01405	FNDICJOM_01636	KEOHMDFO_00994	PMOHMGFA_01532	DOLNGCLP_01050
rpsO		30S ribosomal protein S15	22	22	1	1	2928				269	269	269	MNLCFBOG_01143	APCDCEBA_02102	LFFCJEHP_02446	GOHFFEIP_02131	KKFCDDGP_02199	LCOPNDKF_01849	JEBKBIAM_01899	EGFJGOMM_02012	PLMLIHJO_01256	OGKBHDJD_01706	GECPNADO_02361	HADPLDBH_02064	ECPLKIGL_00581	GCJCDEBK_01669	KBDFKBDC_01839	AAMBPGOF_00759	INDEFMMF_01652	MKDNEMDO_00377	FNDICJOM_01056	KEOHMDFO_01432	PMOHMGFA_01970	DOLNGCLP_01504
group_3072		hypothetical protein	22	22	1	1	3805				218	218	218	MNLCFBOG_01410	APCDCEBA_01107	LFFCJEHP_01064	GOHFFEIP_01377	KKFCDDGP_01820	LCOPNDKF_02326	JEBKBIAM_01247	EGFJGOMM_01871	PLMLIHJO_01372	OGKBHDJD_00571	GECPNADO_01874	HADPLDBH_02307	ECPLKIGL_00413	GCJCDEBK_01840	KBDFKBDC_01667	AAMBPGOF_00591	INDEFMMF_01824	MKDNEMDO_01697	FNDICJOM_00800	KEOHMDFO_01603	PMOHMGFA_02137	DOLNGCLP_01744
rpsP		30S ribosomal protein S16	22	22	1	1	2889				275	275	275	MNLCFBOG_01179	APCDCEBA_02138	LFFCJEHP_02410	GOHFFEIP_02167	KKFCDDGP_02165	LCOPNDKF_01813	JEBKBIAM_01863	EGFJGOMM_02048	PLMLIHJO_01220	OGKBHDJD_01742	GECPNADO_02325	HADPLDBH_02100	ECPLKIGL_00546	GCJCDEBK_01705	KBDFKBDC_01803	AAMBPGOF_00725	INDEFMMF_01689	MKDNEMDO_00413	FNDICJOM_01507	KEOHMDFO_01468	PMOHMGFA_02005	DOLNGCLP_01540
slyA		Transcriptional regulator SlyA	22	22	1	1	938				455	455	455	MNLCFBOG_02253	APCDCEBA_01846	LFFCJEHP_02063	GOHFFEIP_01651	KKFCDDGP_00483	LCOPNDKF_00825	JEBKBIAM_00996	EGFJGOMM_00256	PLMLIHJO_00099	OGKBHDJD_00911	GECPNADO_01962	HADPLDBH_01268	ECPLKIGL_01824	GCJCDEBK_00468	KBDFKBDC_00473	AAMBPGOF_02082	INDEFMMF_00420	MKDNEMDO_00830	FNDICJOM_01959	KEOHMDFO_00109	PMOHMGFA_00561	DOLNGCLP_00243
hemL2		Glutamate-1-semialdehyde 2,1-aminomutase 2	22	22	1	1	3696				1295	1295	1295	MNLCFBOG_01316	APCDCEBA_00374	LFFCJEHP_01153	GOHFFEIP_02344	KKFCDDGP_00863	LCOPNDKF_01935	JEBKBIAM_00927	EGFJGOMM_01399	PLMLIHJO_01999	OGKBHDJD_00715	GECPNADO_02315	HADPLDBH_00610	ECPLKIGL_01140	GCJCDEBK_01008	KBDFKBDC_01145	AAMBPGOF_01372	INDEFMMF_01099	MKDNEMDO_01542	FNDICJOM_01738	KEOHMDFO_00794	PMOHMGFA_01060	DOLNGCLP_00927
icaC_1		putative poly-beta-1,6-N-acetyl-D-glucosamine export protein	22	22	1	1	1053				1073	1073	1073	MNLCFBOG_00226	APCDCEBA_02275	LFFCJEHP_01230	GOHFFEIP_00814	KKFCDDGP_01783	LCOPNDKF_00382	JEBKBIAM_00424	EGFJGOMM_01468	PLMLIHJO_00222	OGKBHDJD_00326	GECPNADO_00863	HADPLDBH_00450	ECPLKIGL_01905	GCJCDEBK_00842	KBDFKBDC_00550	AAMBPGOF_02186	INDEFMMF_00329	MKDNEMDO_01325	FNDICJOM_00615	KEOHMDFO_00027	PMOHMGFA_00461	DOLNGCLP_00162
mobB		Molybdopterin-guanine dinucleotide biosynthesis adapter protein	22	22	1	1	517				479	479	479	MNLCFBOG_01845	APCDCEBA_01353	LFFCJEHP_01378	GOHFFEIP_02091	KKFCDDGP_00581	LCOPNDKF_01602	JEBKBIAM_01539	EGFJGOMM_00240	PLMLIHJO_00851	OGKBHDJD_01322	GECPNADO_00791	HADPLDBH_01996	ECPLKIGL_01444	GCJCDEBK_00091	KBDFKBDC_00091	AAMBPGOF_01678	INDEFMMF_00801	MKDNEMDO_01781	FNDICJOM_00919	KEOHMDFO_00491	PMOHMGFA_00961	DOLNGCLP_00624
cdsA		Phosphatidate cytidylyltransferase	22	22	1	1	2915				782	782	782	MNLCFBOG_01155	APCDCEBA_02114	LFFCJEHP_02434	GOHFFEIP_02143	KKFCDDGP_02187	LCOPNDKF_01837	JEBKBIAM_01887	EGFJGOMM_02024	PLMLIHJO_01244	OGKBHDJD_01718	GECPNADO_02349	HADPLDBH_02076	ECPLKIGL_00569	GCJCDEBK_01681	KBDFKBDC_01827	AAMBPGOF_00747	INDEFMMF_01664	MKDNEMDO_00389	FNDICJOM_01044	KEOHMDFO_01444	PMOHMGFA_01982	DOLNGCLP_01516
mntB		Manganese transport system membrane protein MntB	22	22	1	1	2101				836	836	836	MNLCFBOG_00519	APCDCEBA_00745	LFFCJEHP_00595	GOHFFEIP_00731	KKFCDDGP_02016	LCOPNDKF_00113	JEBKBIAM_02308	EGFJGOMM_02177	PLMLIHJO_00377	OGKBHDJD_02086	GECPNADO_01243	HADPLDBH_01533	ECPLKIGL_02379	GCJCDEBK_02260	KBDFKBDC_01250	AAMBPGOF_00240	INDEFMMF_02246	MKDNEMDO_01057	FNDICJOM_02187	KEOHMDFO_01949	PMOHMGFA_01206	DOLNGCLP_02103
group_3080		hypothetical protein	22	22	1	1	1777				359	359	359	MNLCFBOG_01656	APCDCEBA_00276	LFFCJEHP_00274	GOHFFEIP_00793	KKFCDDGP_01655	LCOPNDKF_01680	JEBKBIAM_00277	EGFJGOMM_00115	PLMLIHJO_01448	OGKBHDJD_01391	GECPNADO_01635	HADPLDBH_01832	ECPLKIGL_02067	GCJCDEBK_00702	KBDFKBDC_00690	AAMBPGOF_02342	INDEFMMF_00120	MKDNEMDO_01111	FNDICJOM_00661	KEOHMDFO_02253	PMOHMGFA_00332	DOLNGCLP_02422
yrrB		TPR repeat-containing protein YrrB	22	22	1	1	3300				668	668	668	MNLCFBOG_01024	APCDCEBA_01612	LFFCJEHP_01668	GOHFFEIP_00566	KKFCDDGP_00045	LCOPNDKF_00640	JEBKBIAM_00722	EGFJGOMM_00645	PLMLIHJO_00888	OGKBHDJD_02371	GECPNADO_00551	HADPLDBH_01040	ECPLKIGL_00911	GCJCDEBK_01339	KBDFKBDC_02167	AAMBPGOF_01093	INDEFMMF_01322	MKDNEMDO_00045	FNDICJOM_00886	KEOHMDFO_01100	PMOHMGFA_01639	DOLNGCLP_01162
arlS		Signal transduction histidine-protein kinase ArlS	22	22	1	1	3112				1364	1364	1364	MNLCFBOG_00026	APCDCEBA_00423	LFFCJEHP_00027	GOHFFEIP_00014	KKFCDDGP_00235	LCOPNDKF_00452	JEBKBIAM_02047	EGFJGOMM_00166	PLMLIHJO_01898	OGKBHDJD_00442	GECPNADO_00609	HADPLDBH_00852	ECPLKIGL_00724	GCJCDEBK_01527	KBDFKBDC_01980	AAMBPGOF_00902	INDEFMMF_01509	MKDNEMDO_00232	FNDICJOM_01886	KEOHMDFO_01290	PMOHMGFA_01828	DOLNGCLP_01351
sucD		Succinate--CoA ligase [ADP-forming] subunit alpha	22	22	1	1	2902				908	908	908	MNLCFBOG_01168	APCDCEBA_02127	LFFCJEHP_02421	GOHFFEIP_02156	KKFCDDGP_02174	LCOPNDKF_01824	JEBKBIAM_01874	EGFJGOMM_02037	PLMLIHJO_01231	OGKBHDJD_01731	GECPNADO_02336	HADPLDBH_02089	ECPLKIGL_00556	GCJCDEBK_01694	KBDFKBDC_01814	AAMBPGOF_00734	INDEFMMF_01678	MKDNEMDO_00402	FNDICJOM_01497	KEOHMDFO_01457	PMOHMGFA_01995	DOLNGCLP_01529
queE_1		7-carboxy-7-deazaguanine synthase	22	22	1	1	3683				1142	1142	1142	MNLCFBOG_01303	APCDCEBA_00361	LFFCJEHP_01166	GOHFFEIP_02357	KKFCDDGP_00850	LCOPNDKF_01922	JEBKBIAM_00914	EGFJGOMM_01386	PLMLIHJO_01986	OGKBHDJD_00728	GECPNADO_02302	HADPLDBH_00623	ECPLKIGL_01153	GCJCDEBK_01021	KBDFKBDC_01132	AAMBPGOF_01385	INDEFMMF_01086	MKDNEMDO_01529	FNDICJOM_01751	KEOHMDFO_00781	PMOHMGFA_01073	DOLNGCLP_00914
yacL		putative PIN and TRAM-domain containing protein YacL	22	22	1	1	1978				1082	1082	1082	MNLCFBOG_00632	APCDCEBA_00858	LFFCJEHP_00709	GOHFFEIP_01038	KKFCDDGP_01025	LCOPNDKF_00226	JEBKBIAM_02420	EGFJGOMM_02064	PLMLIHJO_00264	OGKBHDJD_02199	GECPNADO_01356	HADPLDBH_01420	ECPLKIGL_02268	GCJCDEBK_02373	KBDFKBDC_00924	AAMBPGOF_00059	INDEFMMF_02357	MKDNEMDO_02294	FNDICJOM_00365	KEOHMDFO_02063	PMOHMGFA_00121	DOLNGCLP_02215
group_3086		hypothetical protein	22	22	1	1	1754				911	911	911	MNLCFBOG_01635	APCDCEBA_00297	LFFCJEHP_00295	GOHFFEIP_00350	KKFCDDGP_01676	LCOPNDKF_01659	JEBKBIAM_00298	EGFJGOMM_00136	PLMLIHJO_01469	OGKBHDJD_01370	GECPNADO_01656	HADPLDBH_01811	ECPLKIGL_02046	GCJCDEBK_00681	KBDFKBDC_00669	AAMBPGOF_02321	INDEFMMF_00141	MKDNEMDO_01090	FNDICJOM_00640	KEOHMDFO_02275	PMOHMGFA_00353	DOLNGCLP_00013
citZ		Citrate synthase 2	22	22	1	1	3375				1118	1118	1118	MNLCFBOG_00106	APCDCEBA_01264	LFFCJEHP_01731	GOHFFEIP_01913	KKFCDDGP_00918	LCOPNDKF_01174	JEBKBIAM_00659	EGFJGOMM_00373	PLMLIHJO_01088	OGKBHDJD_01864	GECPNADO_01440	HADPLDBH_00067	ECPLKIGL_00974	GCJCDEBK_01276	KBDFKBDC_02230	AAMBPGOF_01155	INDEFMMF_01259	MKDNEMDO_01362	FNDICJOM_01593	KEOHMDFO_01037	PMOHMGFA_01576	DOLNGCLP_01093
group_3088		hypothetical protein	22	22	1	1	1881				383	383	383	MNLCFBOG_01742	APCDCEBA_00190	LFFCJEHP_00188	GOHFFEIP_01248	KKFCDDGP_01560	LCOPNDKF_01766	JEBKBIAM_00190	EGFJGOMM_00029	PLMLIHJO_01754	OGKBHDJD_01477	GECPNADO_01549	HADPLDBH_01918	ECPLKIGL_02159	GCJCDEBK_00789	KBDFKBDC_00777	AAMBPGOF_02453	INDEFMMF_00034	MKDNEMDO_01198	FNDICJOM_01226	KEOHMDFO_02164	PMOHMGFA_00236	DOLNGCLP_02314
queG		Epoxyqueuosine reductase	22	22	1	1	3715				1127	1127	1127	MNLCFBOG_01814	APCDCEBA_02210	LFFCJEHP_00104	GOHFFEIP_00437	KKFCDDGP_00873	LCOPNDKF_01617	JEBKBIAM_01297	EGFJGOMM_01317	PLMLIHJO_01172	OGKBHDJD_00699	GECPNADO_02074	HADPLDBH_01097	ECPLKIGL_01100	GCJCDEBK_01151	KBDFKBDC_02356	AAMBPGOF_01337	INDEFMMF_01135	MKDNEMDO_02230	FNDICJOM_01556	KEOHMDFO_00834	PMOHMGFA_01448	DOLNGCLP_00967
azoR		FMN-dependent NADH-azoreductase	22	22	1	1	932				308	626	435	MNLCFBOG_02249	APCDCEBA_01850	LFFCJEHP_02067	GOHFFEIP_01647	KKFCDDGP_00477	LCOPNDKF_00829	JEBKBIAM_01000	EGFJGOMM_00260	PLMLIHJO_00095	OGKBHDJD_00915	GECPNADO_01958	HADPLDBH_01272	ECPLKIGL_01820	GCJCDEBK_00464	KBDFKBDC_00469	AAMBPGOF_02076	INDEFMMF_00424	MKDNEMDO_00826	FNDICJOM_01963	KEOHMDFO_00113	PMOHMGFA_00567	DOLNGCLP_00248
glnQ_1		Glutamine transport ATP-binding protein GlnQ	22	22	1	1	1040				773	773	773	MNLCFBOG_00238	APCDCEBA_02287	LFFCJEHP_00307	GOHFFEIP_00974	KKFCDDGP_01795	LCOPNDKF_00394	JEBKBIAM_00436	EGFJGOMM_01480	PLMLIHJO_00234	OGKBHDJD_00338	GECPNADO_00851	HADPLDBH_00438	ECPLKIGL_01893	GCJCDEBK_00829	KBDFKBDC_00538	AAMBPGOF_02174	INDEFMMF_00341	MKDNEMDO_01337	FNDICJOM_00228	KEOHMDFO_00039	PMOHMGFA_00473	DOLNGCLP_00175
mfd		Transcription-repair-coupling factor	22	22	1	1	1942				3509	3509	3509	MNLCFBOG_02343	APCDCEBA_02169	LFFCJEHP_00975	GOHFFEIP_00668	KKFCDDGP_00732	LCOPNDKF_01075	JEBKBIAM_01432	EGFJGOMM_01815	PLMLIHJO_01621	OGKBHDJD_01545	GECPNADO_00356	HADPLDBH_02463	ECPLKIGL_02228	GCJCDEBK_01098	KBDFKBDC_01022	AAMBPGOF_00025	INDEFMMF_02390	MKDNEMDO_02327	FNDICJOM_00824	KEOHMDFO_02103	PMOHMGFA_01398	DOLNGCLP_02251
ureC		Urease subunit alpha	22	22	1	1	534				1715	1715	1715	MNLCFBOG_01862	APCDCEBA_01370	LFFCJEHP_01395	GOHFFEIP_02108	KKFCDDGP_00598	LCOPNDKF_01585	JEBKBIAM_01556	EGFJGOMM_00223	PLMLIHJO_00652	OGKBHDJD_01339	GECPNADO_00808	HADPLDBH_01979	ECPLKIGL_01461	GCJCDEBK_00108	KBDFKBDC_00108	AAMBPGOF_01695	INDEFMMF_00784	MKDNEMDO_01764	FNDICJOM_00902	KEOHMDFO_00474	PMOHMGFA_00944	DOLNGCLP_00607
dinG		putative ATP-dependent helicase DinG	22	22	1	1	3151				2702	2702	2702	MNLCFBOG_00876	APCDCEBA_01760	LFFCJEHP_01520	GOHFFEIP_02241	KKFCDDGP_00196	LCOPNDKF_00492	JEBKBIAM_02087	EGFJGOMM_00598	PLMLIHJO_01036	OGKBHDJD_02223	GECPNADO_00403	HADPLDBH_00892	ECPLKIGL_00763	GCJCDEBK_01488	KBDFKBDC_02019	AAMBPGOF_00942	INDEFMMF_01470	MKDNEMDO_00193	FNDICJOM_02265	KEOHMDFO_01248	PMOHMGFA_01789	DOLNGCLP_01311
purR		Pur operon repressor	22	22	1	1	1935				824	824	824	MNLCFBOG_02350	APCDCEBA_02162	LFFCJEHP_00982	GOHFFEIP_00661	KKFCDDGP_00725	LCOPNDKF_01068	JEBKBIAM_01425	EGFJGOMM_01808	PLMLIHJO_01614	OGKBHDJD_01538	GECPNADO_00349	HADPLDBH_02456	ECPLKIGL_02221	GCJCDEBK_01105	KBDFKBDC_01029	AAMBPGOF_00018	INDEFMMF_02397	MKDNEMDO_02334	FNDICJOM_00817	KEOHMDFO_02110	PMOHMGFA_01391	DOLNGCLP_02258
ilvA		L-threonine dehydratase biosynthetic IlvA	22	22	1	1	3517				1268	1268	1268	MNLCFBOG_01587	APCDCEBA_02022	LFFCJEHP_00923	GOHFFEIP_01301	KKFCDDGP_00708	LCOPNDKF_02500	JEBKBIAM_01355	EGFJGOMM_01619	PLMLIHJO_01821	OGKBHDJD_01776	GECPNADO_00696	HADPLDBH_00430	ECPLKIGL_01246	GCJCDEBK_00994	KBDFKBDC_02388	AAMBPGOF_01480	INDEFMMF_00993	MKDNEMDO_01436	FNDICJOM_00707	KEOHMDFO_00688	PMOHMGFA_01190	DOLNGCLP_00820
aspS		Aspartate--tRNA ligase	22	22	1	1	3308				1766	1766	1766	MNLCFBOG_01032	APCDCEBA_01604	LFFCJEHP_01676	GOHFFEIP_00574	KKFCDDGP_00037	LCOPNDKF_00648	JEBKBIAM_00714	EGFJGOMM_00637	PLMLIHJO_00880	OGKBHDJD_02379	GECPNADO_00559	HADPLDBH_01048	ECPLKIGL_00919	GCJCDEBK_01331	KBDFKBDC_02175	AAMBPGOF_01101	INDEFMMF_01314	MKDNEMDO_00037	FNDICJOM_00761	KEOHMDFO_01092	PMOHMGFA_01631	DOLNGCLP_01154
group_3097		hypothetical protein	22	22	1	1	3732				371	371	371	MNLCFBOG_01831	APCDCEBA_02193	LFFCJEHP_00121	GOHFFEIP_00454	KKFCDDGP_00890	LCOPNDKF_01634	JEBKBIAM_01314	EGFJGOMM_01300	PLMLIHJO_01189	OGKBHDJD_00682	GECPNADO_02091	HADPLDBH_01080	ECPLKIGL_01083	GCJCDEBK_01168	KBDFKBDC_02339	AAMBPGOF_01320	INDEFMMF_01152	MKDNEMDO_02213	FNDICJOM_01573	KEOHMDFO_00851	PMOHMGFA_01465	DOLNGCLP_00984
mrpA		Na(+)/H(+) antiporter subunit A	22	22	1	1	2092				2402	2402	2402	MNLCFBOG_00528	APCDCEBA_00754	LFFCJEHP_00604	GOHFFEIP_00740	KKFCDDGP_02007	LCOPNDKF_00122	JEBKBIAM_02317	EGFJGOMM_02168	PLMLIHJO_00368	OGKBHDJD_02095	GECPNADO_01252	HADPLDBH_01524	ECPLKIGL_02370	GCJCDEBK_02269	KBDFKBDC_01241	AAMBPGOF_00231	INDEFMMF_02255	MKDNEMDO_01066	FNDICJOM_02196	KEOHMDFO_01958	PMOHMGFA_01197	DOLNGCLP_02112
sceD		putative transglycosylase SceD	22	22	1	1	353				725	725	725	MNLCFBOG_01584	APCDCEBA_00896	LFFCJEHP_00815	GOHFFEIP_00860	KKFCDDGP_00396	LCOPNDKF_01270	JEBKBIAM_00521	EGFJGOMM_00801	PLMLIHJO_00199	OGKBHDJD_01575	GECPNADO_00918	HADPLDBH_00577	ECPLKIGL_01279	GCJCDEBK_00581	KBDFKBDC_00884	AAMBPGOF_01512	INDEFMMF_00962	MKDNEMDO_01901	FNDICJOM_00113	KEOHMDFO_00655	PMOHMGFA_02359	DOLNGCLP_00787
ruvB		Holliday junction ATP-dependent DNA helicase RuvB	22	22	1	1	3319				1004	1004	1004	MNLCFBOG_01043	APCDCEBA_01593	LFFCJEHP_01687	GOHFFEIP_00585	KKFCDDGP_00026	LCOPNDKF_00659	JEBKBIAM_00703	EGFJGOMM_00626	PLMLIHJO_00869	OGKBHDJD_02390	GECPNADO_00570	HADPLDBH_01059	ECPLKIGL_00930	GCJCDEBK_01320	KBDFKBDC_02186	AAMBPGOF_01112	INDEFMMF_01303	MKDNEMDO_00026	FNDICJOM_00750	KEOHMDFO_01081	PMOHMGFA_01620	DOLNGCLP_01143
rsuA		Ribosomal small subunit pseudouridine synthase A	22	22	1	1	3436				692	692	692	MNLCFBOG_00163	APCDCEBA_01207	LFFCJEHP_01788	GOHFFEIP_01856	KKFCDDGP_00976	LCOPNDKF_01117	JEBKBIAM_00577	EGFJGOMM_00316	PLMLIHJO_01145	OGKBHDJD_01921	GECPNADO_01383	HADPLDBH_00010	ECPLKIGL_01031	GCJCDEBK_01219	KBDFKBDC_02287	AAMBPGOF_01214	INDEFMMF_01202	MKDNEMDO_01419	FNDICJOM_01650	KEOHMDFO_00980	PMOHMGFA_01518	DOLNGCLP_01035
asnS		Asparagine--tRNA ligase	22	22	1	1	3150				1292	1292	1292	MNLCFBOG_00875	APCDCEBA_01761	LFFCJEHP_01519	GOHFFEIP_02240	KKFCDDGP_00197	LCOPNDKF_00491	JEBKBIAM_02086	EGFJGOMM_00599	PLMLIHJO_01037	OGKBHDJD_02222	GECPNADO_00402	HADPLDBH_00891	ECPLKIGL_00762	GCJCDEBK_01489	KBDFKBDC_02018	AAMBPGOF_00941	INDEFMMF_01471	MKDNEMDO_00194	FNDICJOM_02264	KEOHMDFO_01249	PMOHMGFA_01790	DOLNGCLP_01312
group_3103		hypothetical protein	22	22	1	1	653				365	365	365	MNLCFBOG_02002	APCDCEBA_02381	LFFCJEHP_02313	GOHFFEIP_02317	KKFCDDGP_01268	LCOPNDKF_01400	JEBKBIAM_01667	EGFJGOMM_00930	PLMLIHJO_02115	OGKBHDJD_01162	GECPNADO_00235	HADPLDBH_00199	ECPLKIGL_01571	GCJCDEBK_00216	KBDFKBDC_00216	AAMBPGOF_01810	INDEFMMF_00673	MKDNEMDO_00577	FNDICJOM_00216	KEOHMDFO_00365	PMOHMGFA_00832	DOLNGCLP_00495
lipA		Lipoyl synthase	22	22	1	1	2329				917	917	917	MNLCFBOG_00324	APCDCEBA_00550	LFFCJEHP_00402	GOHFFEIP_01725	KKFCDDGP_00770	LCOPNDKF_00972	JEBKBIAM_00011	EGFJGOMM_02372	PLMLIHJO_00571	OGKBHDJD_00129	GECPNADO_01048	HADPLDBH_01728	ECPLKIGL_00194	GCJCDEBK_02065	KBDFKBDC_01443	AAMBPGOF_00437	INDEFMMF_02052	MKDNEMDO_01625	FNDICJOM_01469	KEOHMDFO_01756	PMOHMGFA_02290	DOLNGCLP_01894
glmM		Phosphoglucosamine mutase	22	22	1	1	418				1358	1358	1358	MNLCFBOG_00703	APCDCEBA_00095	LFFCJEHP_00754	GOHFFEIP_00885	KKFCDDGP_00334	LCOPNDKF_01942	JEBKBIAM_00461	EGFJGOMM_00479	PLMLIHJO_00833	OGKBHDJD_00211	GECPNADO_02230	HADPLDBH_01376	ECPLKIGL_01342	GCJCDEBK_00642	KBDFKBDC_00823	AAMBPGOF_01573	INDEFMMF_00901	MKDNEMDO_01962	FNDICJOM_02127	KEOHMDFO_00594	PMOHMGFA_02421	DOLNGCLP_00727
ilvD		Dihydroxy-acid dehydratase	22	22	1	1	3526				1688	1688	1688	MNLCFBOG_01595	APCDCEBA_02030	LFFCJEHP_00915	GOHFFEIP_01309	KKFCDDGP_00700	LCOPNDKF_02492	JEBKBIAM_01363	EGFJGOMM_01611	PLMLIHJO_01813	OGKBHDJD_01784	GECPNADO_00688	HADPLDBH_00422	ECPLKIGL_01238	GCJCDEBK_00986	KBDFKBDC_02396	AAMBPGOF_01472	INDEFMMF_01001	MKDNEMDO_01444	FNDICJOM_00699	KEOHMDFO_00696	PMOHMGFA_01182	DOLNGCLP_00829
yhgF		Protein YhgF	22	22	1	1	326				2150	2150	2150	MNLCFBOG_01558	APCDCEBA_00870	LFFCJEHP_00841	GOHFFEIP_00834	KKFCDDGP_00422	LCOPNDKF_01296	JEBKBIAM_00547	EGFJGOMM_00827	PLMLIHJO_00173	OGKBHDJD_01601	GECPNADO_00944	HADPLDBH_00603	ECPLKIGL_01253	GCJCDEBK_00555	KBDFKBDC_00910	AAMBPGOF_01486	INDEFMMF_00989	MKDNEMDO_01875	FNDICJOM_00139	KEOHMDFO_00681	PMOHMGFA_02333	DOLNGCLP_00813
mlhB		Monoterpene epsilon-lactone hydrolase	22	22	1	1	786				971	971	971	MNLCFBOG_02128	APCDCEBA_01971	LFFCJEHP_02188	GOHFFEIP_00255	KKFCDDGP_01404	LCOPNDKF_01526	JEBKBIAM_01120	EGFJGOMM_01056	PLMLIHJO_02241	OGKBHDJD_01036	GECPNADO_00109	HADPLDBH_00325	ECPLKIGL_01698	GCJCDEBK_00342	KBDFKBDC_00343	AAMBPGOF_01946	INDEFMMF_00547	MKDNEMDO_00704	FNDICJOM_01245	KEOHMDFO_00239	PMOHMGFA_00696	DOLNGCLP_00368
mtlD		Mannitol-1-phosphate 5-dehydrogenase	22	22	1	1	417				1112	1112	1112	MNLCFBOG_00702	APCDCEBA_00096	LFFCJEHP_00755	GOHFFEIP_01142	KKFCDDGP_00335	LCOPNDKF_01943	JEBKBIAM_00462	EGFJGOMM_00478	PLMLIHJO_00832	OGKBHDJD_00212	GECPNADO_02229	HADPLDBH_01375	ECPLKIGL_01341	GCJCDEBK_00641	KBDFKBDC_00824	AAMBPGOF_01572	INDEFMMF_00902	MKDNEMDO_01961	FNDICJOM_02126	KEOHMDFO_00595	PMOHMGFA_02420	DOLNGCLP_00728
sdhA		L-serine dehydratase, alpha chain	22	22	1	1	770				899	899	899	MNLCFBOG_02112	APCDCEBA_01987	LFFCJEHP_02204	GOHFFEIP_00641	KKFCDDGP_01386	LCOPNDKF_01510	JEBKBIAM_01136	EGFJGOMM_01040	PLMLIHJO_02225	OGKBHDJD_01052	GECPNADO_00125	HADPLDBH_00309	ECPLKIGL_01681	GCJCDEBK_00326	KBDFKBDC_00326	AAMBPGOF_01928	INDEFMMF_00563	MKDNEMDO_00688	FNDICJOM_01262	KEOHMDFO_00255	PMOHMGFA_00714	DOLNGCLP_00384
glyA		Serine hydroxymethyltransferase	22	22	1	1	371				1238	1238	1238	MNLCFBOG_00659	APCDCEBA_00139	LFFCJEHP_00798	GOHFFEIP_01122	KKFCDDGP_00378	LCOPNDKF_01986	JEBKBIAM_00504	EGFJGOMM_00435	PLMLIHJO_00789	OGKBHDJD_00255	GECPNADO_02186	HADPLDBH_01332	ECPLKIGL_01296	GCJCDEBK_00598	KBDFKBDC_00867	AAMBPGOF_01529	INDEFMMF_00945	MKDNEMDO_01918	FNDICJOM_00096	KEOHMDFO_00638	PMOHMGFA_02376	DOLNGCLP_00770
rplF		50S ribosomal protein L6	22	22	1	1	479				536	536	536	MNLCFBOG_00819	APCDCEBA_01330	LFFCJEHP_01341	GOHFFEIP_00131	KKFCDDGP_00544	LCOPNDKF_00784	JEBKBIAM_01502	EGFJGOMM_01534	PLMLIHJO_00715	OGKBHDJD_00054	GECPNADO_00754	HADPLDBH_00736	ECPLKIGL_01407	GCJCDEBK_00054	KBDFKBDC_00054	AAMBPGOF_01641	INDEFMMF_00838	MKDNEMDO_01818	FNDICJOM_00956	KEOHMDFO_00528	PMOHMGFA_00998	DOLNGCLP_00661
recN		DNA repair protein RecN	22	22	1	1	3204				1676	1676	1676	MNLCFBOG_00929	APCDCEBA_01707	LFFCJEHP_01573	GOHFFEIP_00471	KKFCDDGP_00143	LCOPNDKF_00545	JEBKBIAM_00817	EGFJGOMM_00740	PLMLIHJO_00983	OGKBHDJD_02276	GECPNADO_00456	HADPLDBH_00945	ECPLKIGL_00816	GCJCDEBK_01435	KBDFKBDC_02072	AAMBPGOF_00995	INDEFMMF_01417	MKDNEMDO_00140	FNDICJOM_02318	KEOHMDFO_01195	PMOHMGFA_01736	DOLNGCLP_01258
capB		Capsule biosynthesis protein CapB	22	22	1	1	782				1157	1157	1157	MNLCFBOG_02124	APCDCEBA_01975	LFFCJEHP_02192	GOHFFEIP_00251	KKFCDDGP_01399	LCOPNDKF_01522	JEBKBIAM_01124	EGFJGOMM_01052	PLMLIHJO_02237	OGKBHDJD_01040	GECPNADO_00113	HADPLDBH_00321	ECPLKIGL_01693	GCJCDEBK_00338	KBDFKBDC_00339	AAMBPGOF_01941	INDEFMMF_00551	MKDNEMDO_00700	FNDICJOM_01250	KEOHMDFO_00243	PMOHMGFA_00701	DOLNGCLP_00372
qoxA		putative quinol oxidase subunit 2	22	22	1	1	3840				1124	1124	1124	MNLCFBOG_01440	APCDCEBA_01077	LFFCJEHP_01094	GOHFFEIP_01347	KKFCDDGP_02262	LCOPNDKF_02296	JEBKBIAM_01217	EGFJGOMM_01901	PLMLIHJO_01342	OGKBHDJD_00601	GECPNADO_01844	HADPLDBH_02337	ECPLKIGL_00383	GCJCDEBK_01870	KBDFKBDC_01637	AAMBPGOF_00560	INDEFMMF_01854	MKDNEMDO_01727	FNDICJOM_00770	KEOHMDFO_01633	PMOHMGFA_02168	DOLNGCLP_01774
glpK		Glycerol kinase	22	22	1	1	2959				1499	1499	1499	MNLCFBOG_01199	APCDCEBA_02075	LFFCJEHP_00737	GOHFFEIP_00235	KKFCDDGP_02226	LCOPNDKF_00717	JEBKBIAM_01926	EGFJGOMM_01985	PLMLIHJO_01835	OGKBHDJD_01679	GECPNADO_01517	HADPLDBH_02037	ECPLKIGL_00608	GCJCDEBK_01642	KBDFKBDC_01866	AAMBPGOF_00786	INDEFMMF_01625	MKDNEMDO_00350	FNDICJOM_01083	KEOHMDFO_01405	PMOHMGFA_01943	DOLNGCLP_01477
yfhH		putative protein YfhH	22	22	1	1	3688				314	314	314	MNLCFBOG_01308	APCDCEBA_00366	LFFCJEHP_01161	GOHFFEIP_02352	KKFCDDGP_00855	LCOPNDKF_01927	JEBKBIAM_00919	EGFJGOMM_01391	PLMLIHJO_01991	OGKBHDJD_00723	GECPNADO_02307	HADPLDBH_00618	ECPLKIGL_01148	GCJCDEBK_01016	KBDFKBDC_01137	AAMBPGOF_01380	INDEFMMF_01091	MKDNEMDO_01534	FNDICJOM_01746	KEOHMDFO_00786	PMOHMGFA_01068	DOLNGCLP_00919
corA		Cobalt/magnesium transport protein CorA	22	22	1	1	606				947	947	947	MNLCFBOG_01959	APCDCEBA_02424	LFFCJEHP_01460	GOHFFEIP_02024	KKFCDDGP_01224	LCOPNDKF_01357	JEBKBIAM_01623	EGFJGOMM_00887	PLMLIHJO_02072	OGKBHDJD_01205	GECPNADO_00278	HADPLDBH_00156	ECPLKIGL_01528	GCJCDEBK_00173	KBDFKBDC_00173	AAMBPGOF_01765	INDEFMMF_00718	MKDNEMDO_00533	FNDICJOM_00575	KEOHMDFO_00408	PMOHMGFA_00875	DOLNGCLP_00539
rplB		50S ribosomal protein L2	22	22	1	1	491				833	833	833	MNLCFBOG_00831	APCDCEBA_01318	LFFCJEHP_01353	GOHFFEIP_00143	KKFCDDGP_00556	LCOPNDKF_00796	JEBKBIAM_01514	EGFJGOMM_01522	PLMLIHJO_00727	OGKBHDJD_00066	GECPNADO_00766	HADPLDBH_00748	ECPLKIGL_01419	GCJCDEBK_00066	KBDFKBDC_00066	AAMBPGOF_01653	INDEFMMF_00826	MKDNEMDO_01806	FNDICJOM_00944	KEOHMDFO_00516	PMOHMGFA_00986	DOLNGCLP_00649
gpmI		2,3-bisphosphoglycerate-independent phosphoglycerate mutase	22	22	1	1	2271				1517	1517	1517	MNLCFBOG_00373	APCDCEBA_00599	LFFCJEHP_00451	GOHFFEIP_01774	KKFCDDGP_01906	LCOPNDKF_00010	JEBKBIAM_02165	EGFJGOMM_02323	PLMLIHJO_00523	OGKBHDJD_01940	GECPNADO_01097	HADPLDBH_01679	ECPLKIGL_00144	GCJCDEBK_02114	KBDFKBDC_01394	AAMBPGOF_00386	INDEFMMF_02101	MKDNEMDO_00912	FNDICJOM_01401	KEOHMDFO_01805	PMOHMGFA_01353	DOLNGCLP_01959
prfC		Peptide chain release factor 3	22	22	1	1	2431				1562	1562	1562	MNLCFBOG_01553	APCDCEBA_00057	LFFCJEHP_00149	GOHFFEIP_00891	KKFCDDGP_02302	LCOPNDKF_02403	JEBKBIAM_00092	EGFJGOMM_00408	PLMLIHJO_00034	OGKBHDJD_01302	GECPNADO_02445	HADPLDBH_01955	ECPLKIGL_00276	GCJCDEBK_01984	KBDFKBDC_01524	AAMBPGOF_00519	INDEFMMF_01970	MKDNEMDO_02061	FNDICJOM_00475	KEOHMDFO_01675	PMOHMGFA_02208	DOLNGCLP_01813
mtaB		Threonylcarbamoyladenosine tRNA methylthiotransferase MtaB	22	22	1	1	3260				1355	1355	1355	MNLCFBOG_00985	APCDCEBA_01651	LFFCJEHP_01629	GOHFFEIP_00527	KKFCDDGP_00086	LCOPNDKF_00601	JEBKBIAM_00761	EGFJGOMM_00684	PLMLIHJO_00927	OGKBHDJD_02332	GECPNADO_00512	HADPLDBH_01001	ECPLKIGL_00872	GCJCDEBK_01379	KBDFKBDC_02128	AAMBPGOF_01052	INDEFMMF_01361	MKDNEMDO_00084	FNDICJOM_02161	KEOHMDFO_01139	PMOHMGFA_01680	DOLNGCLP_01201
efp		Elongation factor P	22	22	1	1	3213				557	557	557	MNLCFBOG_00938	APCDCEBA_01698	LFFCJEHP_01582	GOHFFEIP_00480	KKFCDDGP_00134	LCOPNDKF_00554	JEBKBIAM_00808	EGFJGOMM_00731	PLMLIHJO_00974	OGKBHDJD_02285	GECPNADO_00465	HADPLDBH_00954	ECPLKIGL_00825	GCJCDEBK_01426	KBDFKBDC_02081	AAMBPGOF_01004	INDEFMMF_01408	MKDNEMDO_00131	FNDICJOM_02378	KEOHMDFO_01186	PMOHMGFA_01727	DOLNGCLP_01249
eno		Enolase	22	22	1	1	2272				1304	1304	1304	MNLCFBOG_00372	APCDCEBA_00598	LFFCJEHP_00450	GOHFFEIP_01773	KKFCDDGP_01905	LCOPNDKF_00009	JEBKBIAM_02164	EGFJGOMM_02324	PLMLIHJO_00524	OGKBHDJD_01939	GECPNADO_01096	HADPLDBH_01680	ECPLKIGL_00145	GCJCDEBK_02113	KBDFKBDC_01395	AAMBPGOF_00387	INDEFMMF_02100	MKDNEMDO_00911	FNDICJOM_01402	KEOHMDFO_01804	PMOHMGFA_01354	DOLNGCLP_01958
bcr_2		Bicyclomycin resistance protein	22	22	1	1	695				1208	1208	1208	MNLCFBOG_02040	APCDCEBA_02343	LFFCJEHP_02276	GOHFFEIP_00917	KKFCDDGP_01307	LCOPNDKF_01438	JEBKBIAM_01707	EGFJGOMM_00968	PLMLIHJO_02153	OGKBHDJD_01124	GECPNADO_00197	HADPLDBH_00237	ECPLKIGL_01609	GCJCDEBK_00253	KBDFKBDC_00254	AAMBPGOF_01849	INDEFMMF_00635	MKDNEMDO_00616	FNDICJOM_02333	KEOHMDFO_00327	PMOHMGFA_00793	DOLNGCLP_00457
yhaH		Inner membrane protein YhaH	22	22	1	1	599				593	593	593	MNLCFBOG_01952	APCDCEBA_02431	LFFCJEHP_01453	GOHFFEIP_02017	KKFCDDGP_01217	LCOPNDKF_01350	JEBKBIAM_01615	EGFJGOMM_00880	PLMLIHJO_02065	OGKBHDJD_01212	GECPNADO_00285	HADPLDBH_00149	ECPLKIGL_01521	GCJCDEBK_00166	KBDFKBDC_00166	AAMBPGOF_01758	INDEFMMF_00725	MKDNEMDO_00526	FNDICJOM_00568	KEOHMDFO_00415	PMOHMGFA_00882	DOLNGCLP_00547
ureB		Urease subunit beta	22	22	1	1	533				407	407	407	MNLCFBOG_01861	APCDCEBA_01369	LFFCJEHP_01394	GOHFFEIP_02107	KKFCDDGP_00597	LCOPNDKF_01586	JEBKBIAM_01555	EGFJGOMM_00224	PLMLIHJO_00651	OGKBHDJD_01338	GECPNADO_00807	HADPLDBH_01980	ECPLKIGL_01460	GCJCDEBK_00107	KBDFKBDC_00107	AAMBPGOF_01694	INDEFMMF_00785	MKDNEMDO_01765	FNDICJOM_00903	KEOHMDFO_00475	PMOHMGFA_00945	DOLNGCLP_00608
hisS		Histidine--tRNA ligase	22	22	1	1	3309				1262	1262	1262	MNLCFBOG_01033	APCDCEBA_01603	LFFCJEHP_01677	GOHFFEIP_00575	KKFCDDGP_00036	LCOPNDKF_00649	JEBKBIAM_00713	EGFJGOMM_00636	PLMLIHJO_00879	OGKBHDJD_02380	GECPNADO_00560	HADPLDBH_01049	ECPLKIGL_00920	GCJCDEBK_01330	KBDFKBDC_02176	AAMBPGOF_01102	INDEFMMF_01313	MKDNEMDO_00036	FNDICJOM_00760	KEOHMDFO_01091	PMOHMGFA_01630	DOLNGCLP_01153
betL		Glycine betaine transporter BetL	22	22	1	1	899				1622	1622	1622	MNLCFBOG_02220	APCDCEBA_01879	LFFCJEHP_02096	GOHFFEIP_01618	KKFCDDGP_00447	LCOPNDKF_00858	JEBKBIAM_01029	EGFJGOMM_00289	PLMLIHJO_00066	OGKBHDJD_00944	GECPNADO_01929	HADPLDBH_01301	ECPLKIGL_01791	GCJCDEBK_00435	KBDFKBDC_00440	AAMBPGOF_02046	INDEFMMF_00454	MKDNEMDO_00797	FNDICJOM_01992	KEOHMDFO_00142	PMOHMGFA_00598	DOLNGCLP_00277
manA		Mannose-6-phosphate isomerase ManA	22	22	1	1	996				935	935	935	MNLCFBOG_02291	APCDCEBA_01808	LFFCJEHP_02025	GOHFFEIP_01434	KKFCDDGP_00643	LCOPNDKF_02036	JEBKBIAM_00966	EGFJGOMM_01723	PLMLIHJO_00137	OGKBHDJD_00873	GECPNADO_02000	HADPLDBH_01230	ECPLKIGL_01856	GCJCDEBK_00506	KBDFKBDC_00501	AAMBPGOF_02130	INDEFMMF_00381	MKDNEMDO_00868	FNDICJOM_00872	KEOHMDFO_00078	PMOHMGFA_00515	DOLNGCLP_00213
group_3130		Putative transport protein	22	22	1	1	2422				1091	1091	1091	MNLCFBOG_00250	APCDCEBA_00476	LFFCJEHP_00142	GOHFFEIP_01790	KKFCDDGP_02309	LCOPNDKF_01046	JEBKBIAM_00085	EGFJGOMM_02446	PLMLIHJO_00645	OGKBHDJD_00203	GECPNADO_00974	HADPLDBH_01802	ECPLKIGL_00269	GCJCDEBK_01991	KBDFKBDC_01517	AAMBPGOF_00512	INDEFMMF_01977	MKDNEMDO_01550	FNDICJOM_00468	KEOHMDFO_01682	PMOHMGFA_02215	DOLNGCLP_01820
mnmA		tRNA-specific 2-thiouridylase MnmA	22	22	1	1	3301				1118	1118	1118	MNLCFBOG_01025	APCDCEBA_01611	LFFCJEHP_01669	GOHFFEIP_00567	KKFCDDGP_00044	LCOPNDKF_00641	JEBKBIAM_00721	EGFJGOMM_00644	PLMLIHJO_00887	OGKBHDJD_02372	GECPNADO_00552	HADPLDBH_01041	ECPLKIGL_00912	GCJCDEBK_01338	KBDFKBDC_02168	AAMBPGOF_01094	INDEFMMF_01321	MKDNEMDO_00044	FNDICJOM_00887	KEOHMDFO_01099	PMOHMGFA_01638	DOLNGCLP_01161
group_3132	ssaA_1	Staphylococcal secretory antigen SsaA	22	22	1	1	905				764	764	764	MNLCFBOG_02225	APCDCEBA_01874	LFFCJEHP_02091	GOHFFEIP_01623	KKFCDDGP_00452	LCOPNDKF_00853	JEBKBIAM_01024	EGFJGOMM_00284	PLMLIHJO_00071	OGKBHDJD_00939	GECPNADO_01934	HADPLDBH_01296	ECPLKIGL_01796	GCJCDEBK_00440	KBDFKBDC_00445	AAMBPGOF_02051	INDEFMMF_00449	MKDNEMDO_00802	FNDICJOM_01987	KEOHMDFO_00137	PMOHMGFA_00593	DOLNGCLP_00272
guaB_1		Inosine-5'-monophosphate dehydrogenase	22	22	1	1	1870				1466	1466	1466	MNLCFBOG_01731	APCDCEBA_00201	LFFCJEHP_00199	GOHFFEIP_01237	KKFCDDGP_01570	LCOPNDKF_01755	JEBKBIAM_00199	EGFJGOMM_00040	PLMLIHJO_01743	OGKBHDJD_01466	GECPNADO_01560	HADPLDBH_01907	ECPLKIGL_02151	GCJCDEBK_00778	KBDFKBDC_00769	AAMBPGOF_02422	INDEFMMF_00045	MKDNEMDO_01187	FNDICJOM_01779	KEOHMDFO_02175	PMOHMGFA_00246	DOLNGCLP_02344
ycnI		putative protein YcnI	22	22	1	1	642				596	596	596	MNLCFBOG_01991	APCDCEBA_02392	LFFCJEHP_01493	GOHFFEIP_02056	KKFCDDGP_01256	LCOPNDKF_01389	JEBKBIAM_01656	EGFJGOMM_00919	PLMLIHJO_02104	OGKBHDJD_01173	GECPNADO_00246	HADPLDBH_00188	ECPLKIGL_01560	GCJCDEBK_00205	KBDFKBDC_00205	AAMBPGOF_01799	INDEFMMF_00685	MKDNEMDO_00566	FNDICJOM_02217	KEOHMDFO_00376	PMOHMGFA_00843	DOLNGCLP_00506
whiA		Sporulation transcription regulator WhiA	22	22	1	1	2258				944	944	944	MNLCFBOG_00384	APCDCEBA_00610	LFFCJEHP_00462	GOHFFEIP_00376	KKFCDDGP_01918	LCOPNDKF_00021	JEBKBIAM_02176	EGFJGOMM_02312	PLMLIHJO_00512	OGKBHDJD_01951	GECPNADO_01108	HADPLDBH_01668	ECPLKIGL_00133	GCJCDEBK_02125	KBDFKBDC_01383	AAMBPGOF_00374	INDEFMMF_02112	MKDNEMDO_00923	FNDICJOM_01390	KEOHMDFO_01816	PMOHMGFA_01341	DOLNGCLP_01970
group_3136		hypothetical protein	22	22	1	1	3006				314	314	314	MNLCFBOG_00727	APCDCEBA_01540	LFFCJEHP_00861	GOHFFEIP_00979	KKFCDDGP_00319	LCOPNDKF_01250	JEBKBIAM_01956	EGFJGOMM_00534	PLMLIHJO_02397	OGKBHDJD_01645	GECPNADO_02411	HADPLDBH_00555	ECPLKIGL_00639	GCJCDEBK_01611	KBDFKBDC_01896	AAMBPGOF_00816	INDEFMMF_01592	MKDNEMDO_00316	FNDICJOM_02234	KEOHMDFO_01374	PMOHMGFA_01912	DOLNGCLP_01443
murA2		UDP-N-acetylglucosamine 1-carboxyvinyltransferase 2	22	22	1	1	383				1259	1259	1259	MNLCFBOG_00670	APCDCEBA_00128	LFFCJEHP_00787	GOHFFEIP_01111	KKFCDDGP_00366	LCOPNDKF_01975	JEBKBIAM_00493	EGFJGOMM_00446	PLMLIHJO_00800	OGKBHDJD_00244	GECPNADO_02197	HADPLDBH_01343	ECPLKIGL_01308	GCJCDEBK_00609	KBDFKBDC_00856	AAMBPGOF_01541	INDEFMMF_00934	MKDNEMDO_01929	FNDICJOM_00084	KEOHMDFO_00627	PMOHMGFA_02388	DOLNGCLP_00759
hslV		ATP-dependent protease subunit HslV	22	22	1	1	2907				542	542	542	MNLCFBOG_01163	APCDCEBA_02122	LFFCJEHP_02426	GOHFFEIP_02151	KKFCDDGP_02179	LCOPNDKF_01829	JEBKBIAM_01879	EGFJGOMM_02032	PLMLIHJO_01236	OGKBHDJD_01726	GECPNADO_02341	HADPLDBH_02084	ECPLKIGL_00561	GCJCDEBK_01689	KBDFKBDC_01819	AAMBPGOF_00739	INDEFMMF_01673	MKDNEMDO_00397	FNDICJOM_01036	KEOHMDFO_01452	PMOHMGFA_01990	DOLNGCLP_01524
lipO		Lipoprotein LipO	22	22	1	1	3118				1688	1688	1688	MNLCFBOG_00020	APCDCEBA_00417	LFFCJEHP_00021	GOHFFEIP_02212	KKFCDDGP_00229	LCOPNDKF_00458	JEBKBIAM_02053	EGFJGOMM_00160	PLMLIHJO_01904	OGKBHDJD_00448	GECPNADO_00603	HADPLDBH_00858	ECPLKIGL_00730	GCJCDEBK_01521	KBDFKBDC_01986	AAMBPGOF_00908	INDEFMMF_01503	MKDNEMDO_00226	FNDICJOM_01892	KEOHMDFO_01284	PMOHMGFA_01822	DOLNGCLP_01345
group_314		hypothetical protein	22	22	1	1	1000				1964	1964	1964	MNLCFBOG_02295	APCDCEBA_01804	LFFCJEHP_02021	GOHFFEIP_01438	KKFCDDGP_00647	LCOPNDKF_02032	JEBKBIAM_00962	EGFJGOMM_01719	PLMLIHJO_00141	OGKBHDJD_00869	GECPNADO_02004	HADPLDBH_01226	ECPLKIGL_01860	GCJCDEBK_00510	KBDFKBDC_00505	AAMBPGOF_02134	INDEFMMF_00377	MKDNEMDO_00872	FNDICJOM_00868	KEOHMDFO_00074	PMOHMGFA_00511	DOLNGCLP_00209
icd		Isocitrate dehydrogenase [NADP]	22	22	1	1	3374				1268	1268	1268	MNLCFBOG_00105	APCDCEBA_01265	LFFCJEHP_01730	GOHFFEIP_01914	KKFCDDGP_00917	LCOPNDKF_01175	JEBKBIAM_00660	EGFJGOMM_00374	PLMLIHJO_01087	OGKBHDJD_01863	GECPNADO_01441	HADPLDBH_00068	ECPLKIGL_00973	GCJCDEBK_01277	KBDFKBDC_02229	AAMBPGOF_01154	INDEFMMF_01260	MKDNEMDO_01361	FNDICJOM_01592	KEOHMDFO_01038	PMOHMGFA_01577	DOLNGCLP_01094
dnaE		DNA polymerase III subunit alpha	22	22	1	1	3382				3203	3203	3203	MNLCFBOG_00113	APCDCEBA_01257	LFFCJEHP_01738	GOHFFEIP_01906	KKFCDDGP_00925	LCOPNDKF_01167	JEBKBIAM_00652	EGFJGOMM_00366	PLMLIHJO_01095	OGKBHDJD_01871	GECPNADO_01433	HADPLDBH_00060	ECPLKIGL_00981	GCJCDEBK_01269	KBDFKBDC_02237	AAMBPGOF_01162	INDEFMMF_01252	MKDNEMDO_01369	FNDICJOM_01600	KEOHMDFO_01030	PMOHMGFA_01569	DOLNGCLP_01086
treP		PTS system trehalose-specific EIIBC component	22	22	1	1	647				1442	1442	1442	MNLCFBOG_01996	APCDCEBA_02387	LFFCJEHP_01498	GOHFFEIP_02061	KKFCDDGP_01261	LCOPNDKF_01394	JEBKBIAM_01661	EGFJGOMM_00924	PLMLIHJO_02109	OGKBHDJD_01168	GECPNADO_00241	HADPLDBH_00193	ECPLKIGL_01565	GCJCDEBK_00210	KBDFKBDC_00210	AAMBPGOF_01804	INDEFMMF_00679	MKDNEMDO_00571	FNDICJOM_02222	KEOHMDFO_00371	PMOHMGFA_00838	DOLNGCLP_00501
rsmH_1		Ribosomal RNA small subunit methyltransferase H	22	22	1	1	3445				563	563	563	MNLCFBOG_00171	APCDCEBA_01199	LFFCJEHP_01796	GOHFFEIP_02068	KKFCDDGP_00987	LCOPNDKF_01109	JEBKBIAM_00586	EGFJGOMM_00308	PLMLIHJO_01153	OGKBHDJD_01929	GECPNADO_00382	HADPLDBH_00002	ECPLKIGL_01040	GCJCDEBK_01211	KBDFKBDC_02296	AAMBPGOF_01223	INDEFMMF_01194	MKDNEMDO_01427	FNDICJOM_01658	KEOHMDFO_00972	PMOHMGFA_01508	DOLNGCLP_01027
fba		Fructose-bisphosphate aldolase	22	22	1	1	384				860	860	860	MNLCFBOG_00671	APCDCEBA_00127	LFFCJEHP_00786	GOHFFEIP_01110	KKFCDDGP_00365	LCOPNDKF_01974	JEBKBIAM_00492	EGFJGOMM_00447	PLMLIHJO_00801	OGKBHDJD_00243	GECPNADO_02198	HADPLDBH_01344	ECPLKIGL_01309	GCJCDEBK_00610	KBDFKBDC_00855	AAMBPGOF_01542	INDEFMMF_00933	MKDNEMDO_01930	FNDICJOM_00083	KEOHMDFO_00626	PMOHMGFA_02389	DOLNGCLP_00758
yhhQ		Queuosine precursor transporter	22	22	1	1	3135				704	704	704	MNLCFBOG_00003	APCDCEBA_00400	LFFCJEHP_00003	GOHFFEIP_02195	KKFCDDGP_00212	LCOPNDKF_00475	JEBKBIAM_02070	EGFJGOMM_00143	PLMLIHJO_01921	OGKBHDJD_00465	GECPNADO_00586	HADPLDBH_00875	ECPLKIGL_00747	GCJCDEBK_01504	KBDFKBDC_02003	AAMBPGOF_00925	INDEFMMF_01486	MKDNEMDO_00209	FNDICJOM_02249	KEOHMDFO_01267	PMOHMGFA_01805	DOLNGCLP_01328
group_3146		hypothetical protein	22	22	1	1	858				446	446	446	MNLCFBOG_02184	APCDCEBA_01915	LFFCJEHP_02132	GOHFFEIP_01582	KKFCDDGP_01465	LCOPNDKF_00894	JEBKBIAM_01065	EGFJGOMM_01111	PLMLIHJO_02297	OGKBHDJD_00980	GECPNADO_00053	HADPLDBH_00381	ECPLKIGL_01753	GCJCDEBK_00398	KBDFKBDC_00401	AAMBPGOF_02008	INDEFMMF_00491	MKDNEMDO_00760	FNDICJOM_02032	KEOHMDFO_00183	PMOHMGFA_00635	DOLNGCLP_00313
nhaH		Na(+)/H(+) antiporter NhaH	22	22	1	1	757				1784	1784	1784	MNLCFBOG_02099	APCDCEBA_02000	LFFCJEHP_02217	GOHFFEIP_00628	KKFCDDGP_01371	LCOPNDKF_01497	JEBKBIAM_01149	EGFJGOMM_01027	PLMLIHJO_02212	OGKBHDJD_01065	GECPNADO_00138	HADPLDBH_00296	ECPLKIGL_01668	GCJCDEBK_00313	KBDFKBDC_00313	AAMBPGOF_01913	INDEFMMF_00576	MKDNEMDO_00675	FNDICJOM_01275	KEOHMDFO_00268	PMOHMGFA_00729	DOLNGCLP_00397
group_3148		hypothetical protein	22	22	1	1	3096				308	308	308	MNLCFBOG_00042	APCDCEBA_00439	LFFCJEHP_00043	GOHFFEIP_00030	KKFCDDGP_00250	LCOPNDKF_00436	JEBKBIAM_02032	EGFJGOMM_00182	PLMLIHJO_01882	OGKBHDJD_00426	GECPNADO_00625	HADPLDBH_00836	ECPLKIGL_00709	GCJCDEBK_01543	KBDFKBDC_01964	AAMBPGOF_00886	INDEFMMF_01525	MKDNEMDO_00248	FNDICJOM_00080	KEOHMDFO_01306	PMOHMGFA_01843	DOLNGCLP_01366
rny_2		Ribonuclease Y	22	22	1	1	3464				908	908	908	MNLCFBOG_01884	APCDCEBA_02451	LFFCJEHP_01815	GOHFFEIP_02420	KKFCDDGP_01006	LCOPNDKF_01566	JEBKBIAM_00605	EGFJGOMM_00493	PLMLIHJO_00765	OGKBHDJD_00374	GECPNADO_00835	HADPLDBH_01391	ECPLKIGL_01059	GCJCDEBK_01192	KBDFKBDC_02315	AAMBPGOF_01242	INDEFMMF_01176	MKDNEMDO_02189	FNDICJOM_01345	KEOHMDFO_00953	PMOHMGFA_01489	DOLNGCLP_01008
group_3150		hypothetical protein	22	22	1	1	1909				791	791	791	MNLCFBOG_01766	APCDCEBA_00166	LFFCJEHP_00164	GOHFFEIP_01272	KKFCDDGP_01531	LCOPNDKF_01790	JEBKBIAM_01751	EGFJGOMM_00005	PLMLIHJO_01778	OGKBHDJD_01501	GECPNADO_01525	HADPLDBH_01942	ECPLKIGL_02192	GCJCDEBK_00813	KBDFKBDC_00804	AAMBPGOF_02482	INDEFMMF_00010	MKDNEMDO_01222	FNDICJOM_01194	KEOHMDFO_02139	PMOHMGFA_00207	DOLNGCLP_02287
group_3151		hypothetical protein	22	22	1	1	3435				425	425	425	MNLCFBOG_00162	APCDCEBA_01208	LFFCJEHP_01787	GOHFFEIP_01857	KKFCDDGP_00975	LCOPNDKF_01118	JEBKBIAM_00576	EGFJGOMM_00317	PLMLIHJO_01144	OGKBHDJD_01920	GECPNADO_01384	HADPLDBH_00011	ECPLKIGL_01030	GCJCDEBK_01220	KBDFKBDC_02286	AAMBPGOF_01213	INDEFMMF_01203	MKDNEMDO_01418	FNDICJOM_01649	KEOHMDFO_00981	PMOHMGFA_01519	DOLNGCLP_01036
betA		Oxygen-dependent choline dehydrogenase	22	22	1	1	896				1718	1718	1718	MNLCFBOG_02217	APCDCEBA_01882	LFFCJEHP_02099	GOHFFEIP_01615	KKFCDDGP_00444	LCOPNDKF_00861	JEBKBIAM_01032	EGFJGOMM_00292	PLMLIHJO_00063	OGKBHDJD_00947	GECPNADO_01926	HADPLDBH_01304	ECPLKIGL_01788	GCJCDEBK_00432	KBDFKBDC_00437	AAMBPGOF_02043	INDEFMMF_00457	MKDNEMDO_00794	FNDICJOM_01995	KEOHMDFO_00145	PMOHMGFA_00601	DOLNGCLP_00280
glcB		PTS system glucoside-specific EIICBA component	22	22	1	1	792				2066	2066	2066	MNLCFBOG_02134	APCDCEBA_01965	LFFCJEHP_02182	GOHFFEIP_00261	KKFCDDGP_01410	LCOPNDKF_01532	JEBKBIAM_01114	EGFJGOMM_01062	PLMLIHJO_02247	OGKBHDJD_01030	GECPNADO_00103	HADPLDBH_00331	ECPLKIGL_01704	GCJCDEBK_00348	KBDFKBDC_00349	AAMBPGOF_01952	INDEFMMF_00541	MKDNEMDO_00710	FNDICJOM_01239	KEOHMDFO_00233	PMOHMGFA_00690	DOLNGCLP_00362
group_3154		Organic hydroperoxide resistance protein-like protein	22	22	1	1	1001				428	428	428	MNLCFBOG_02296	APCDCEBA_01803	LFFCJEHP_02020	GOHFFEIP_01439	KKFCDDGP_00648	LCOPNDKF_02031	JEBKBIAM_00961	EGFJGOMM_01718	PLMLIHJO_00142	OGKBHDJD_00868	GECPNADO_02005	HADPLDBH_01225	ECPLKIGL_01861	GCJCDEBK_00511	KBDFKBDC_00506	AAMBPGOF_02135	INDEFMMF_00376	MKDNEMDO_00873	FNDICJOM_00867	KEOHMDFO_00073	PMOHMGFA_00510	DOLNGCLP_00208
mcsB		Protein-arginine kinase	22	22	1	1	1975				1004	1004	1004	MNLCFBOG_00635	APCDCEBA_00861	LFFCJEHP_00712	GOHFFEIP_01035	KKFCDDGP_01022	LCOPNDKF_00229	JEBKBIAM_02423	EGFJGOMM_02061	PLMLIHJO_00261	OGKBHDJD_02202	GECPNADO_01359	HADPLDBH_01417	ECPLKIGL_02265	GCJCDEBK_02376	KBDFKBDC_00921	AAMBPGOF_00056	INDEFMMF_02360	MKDNEMDO_02297	FNDICJOM_00368	KEOHMDFO_02066	PMOHMGFA_00124	DOLNGCLP_02218
group_3156	cycA_3	D-serine/D-alanine/glycine transporter	22	22	1	1	3376				1355	1355	1355	MNLCFBOG_00107	APCDCEBA_01263	LFFCJEHP_01732	GOHFFEIP_01912	KKFCDDGP_00919	LCOPNDKF_01173	JEBKBIAM_00658	EGFJGOMM_00372	PLMLIHJO_01089	OGKBHDJD_01865	GECPNADO_01439	HADPLDBH_00066	ECPLKIGL_00975	GCJCDEBK_01275	KBDFKBDC_02231	AAMBPGOF_01156	INDEFMMF_01258	MKDNEMDO_01363	FNDICJOM_01594	KEOHMDFO_01036	PMOHMGFA_01575	DOLNGCLP_01092
lexA		LexA repressor	22	22	1	1	3013				620	620	620	MNLCFBOG_00734	APCDCEBA_01547	LFFCJEHP_00854	GOHFFEIP_00410	KKFCDDGP_00312	LCOPNDKF_01243	JEBKBIAM_01963	EGFJGOMM_00541	PLMLIHJO_02390	OGKBHDJD_01638	GECPNADO_02404	HADPLDBH_00548	ECPLKIGL_00646	GCJCDEBK_01604	KBDFKBDC_01903	AAMBPGOF_00823	INDEFMMF_01585	MKDNEMDO_00309	FNDICJOM_02230	KEOHMDFO_01367	PMOHMGFA_01905	DOLNGCLP_01436
sufC		Vegetative protein 296	22	22	1	1	2319				761	761	761	MNLCFBOG_00334	APCDCEBA_00560	LFFCJEHP_00412	GOHFFEIP_01735	KKFCDDGP_00760	LCOPNDKF_00962	JEBKBIAM_00001	EGFJGOMM_02362	PLMLIHJO_00561	OGKBHDJD_00119	GECPNADO_01058	HADPLDBH_01718	ECPLKIGL_00184	GCJCDEBK_02075	KBDFKBDC_01433	AAMBPGOF_00427	INDEFMMF_02062	MKDNEMDO_01635	FNDICJOM_01479	KEOHMDFO_01766	PMOHMGFA_02300	DOLNGCLP_01904
nfo		putative endonuclease 4	22	22	1	1	3241				890	890	890	MNLCFBOG_00966	APCDCEBA_01670	LFFCJEHP_01610	GOHFFEIP_00508	KKFCDDGP_00105	LCOPNDKF_00582	JEBKBIAM_00780	EGFJGOMM_00703	PLMLIHJO_00946	OGKBHDJD_02313	GECPNADO_00493	HADPLDBH_00982	ECPLKIGL_00853	GCJCDEBK_01398	KBDFKBDC_02109	AAMBPGOF_01033	INDEFMMF_01380	MKDNEMDO_00103	FNDICJOM_01876	KEOHMDFO_01158	PMOHMGFA_01699	DOLNGCLP_01220
rplD		50S ribosomal protein L4	22	22	1	1	493				623	623	623	MNLCFBOG_00833	APCDCEBA_01316	LFFCJEHP_01355	GOHFFEIP_00145	KKFCDDGP_00558	LCOPNDKF_00798	JEBKBIAM_01516	EGFJGOMM_01520	PLMLIHJO_00729	OGKBHDJD_00068	GECPNADO_00768	HADPLDBH_00750	ECPLKIGL_01421	GCJCDEBK_00068	KBDFKBDC_00068	AAMBPGOF_01655	INDEFMMF_00824	MKDNEMDO_01804	FNDICJOM_00942	KEOHMDFO_00514	PMOHMGFA_00984	DOLNGCLP_00647
plsY		Glycerol-3-phosphate acyltransferase	22	22	1	1	3031				608	608	608	MNLCFBOG_00748	APCDCEBA_01561	LFFCJEHP_00090	GOHFFEIP_00080	KKFCDDGP_00298	LCOPNDKF_01229	JEBKBIAM_01983	EGFJGOMM_00555	PLMLIHJO_02376	OGKBHDJD_01624	GECPNADO_02390	HADPLDBH_00534	ECPLKIGL_00660	GCJCDEBK_01590	KBDFKBDC_01917	AAMBPGOF_00837	INDEFMMF_01572	MKDNEMDO_00295	FNDICJOM_00728	KEOHMDFO_01353	PMOHMGFA_01891	DOLNGCLP_01416
iucC		Aerobactin synthase	22	22	1	1	442				1946	1946	1946	MNLCFBOG_00782	APCDCEBA_00969	LFFCJEHP_01304	GOHFFEIP_00094	KKFCDDGP_00508	LCOPNDKF_00747	JEBKBIAM_01465	EGFJGOMM_01571	PLMLIHJO_00678	OGKBHDJD_00017	GECPNADO_00717	HADPLDBH_00699	ECPLKIGL_01371	GCJCDEBK_00017	KBDFKBDC_00017	AAMBPGOF_01605	INDEFMMF_00875	MKDNEMDO_01855	FNDICJOM_00992	KEOHMDFO_00565	PMOHMGFA_01034	DOLNGCLP_00698
tcaA_1		Membrane-associated protein TcaA	22	22	1	1	618				1397	1397	1397	MNLCFBOG_01968	APCDCEBA_02415	LFFCJEHP_01470	GOHFFEIP_02033	KKFCDDGP_01233	LCOPNDKF_01366	JEBKBIAM_01633	EGFJGOMM_00896	PLMLIHJO_02081	OGKBHDJD_01196	GECPNADO_00269	HADPLDBH_00165	ECPLKIGL_01537	GCJCDEBK_00182	KBDFKBDC_00182	AAMBPGOF_01775	INDEFMMF_00709	MKDNEMDO_00542	FNDICJOM_00584	KEOHMDFO_00399	PMOHMGFA_00866	DOLNGCLP_00529
group_3164		NADH dehydrogenase-like protein	22	22	1	1	2346				1208	1208	1208	MNLCFBOG_00308	APCDCEBA_00534	LFFCJEHP_00386	GOHFFEIP_01709	KKFCDDGP_00786	LCOPNDKF_00988	JEBKBIAM_00027	EGFJGOMM_02388	PLMLIHJO_00587	OGKBHDJD_00145	GECPNADO_01032	HADPLDBH_01744	ECPLKIGL_00210	GCJCDEBK_02049	KBDFKBDC_01459	AAMBPGOF_00453	INDEFMMF_02036	MKDNEMDO_01609	FNDICJOM_01453	KEOHMDFO_01740	PMOHMGFA_02274	DOLNGCLP_01878
arcD		Arginine/ornithine antiporter	22	22	1	1	955				1430	1430	1430	MNLCFBOG_02264	APCDCEBA_01835	LFFCJEHP_02052	GOHFFEIP_02176	KKFCDDGP_00611	LCOPNDKF_02063	JEBKBIAM_00985	EGFJGOMM_01750	PLMLIHJO_00110	OGKBHDJD_00900	GECPNADO_01973	HADPLDBH_01257	ECPLKIGL_01833	GCJCDEBK_00479	KBDFKBDC_00484	AAMBPGOF_02095	INDEFMMF_00409	MKDNEMDO_00841	FNDICJOM_00254	KEOHMDFO_00100	PMOHMGFA_00548	DOLNGCLP_00232
group_3166		hypothetical protein	22	22	1	1	1895				548	548	548	MNLCFBOG_01756	APCDCEBA_00176	LFFCJEHP_00174	GOHFFEIP_01262	KKFCDDGP_01546	LCOPNDKF_01780	JEBKBIAM_01764	EGFJGOMM_00015	PLMLIHJO_01768	OGKBHDJD_01491	GECPNADO_01535	HADPLDBH_01932	ECPLKIGL_02173	GCJCDEBK_00803	KBDFKBDC_00791	AAMBPGOF_02467	INDEFMMF_00020	MKDNEMDO_01212	FNDICJOM_01212	KEOHMDFO_02150	PMOHMGFA_00222	DOLNGCLP_02300
cycA_2		D-serine/D-alanine/glycine transporter	22	22	1	1	699				1403	1403	1403	MNLCFBOG_02044	APCDCEBA_02339	LFFCJEHP_02272	GOHFFEIP_00921	KKFCDDGP_01311	LCOPNDKF_01442	JEBKBIAM_01711	EGFJGOMM_00972	PLMLIHJO_02157	OGKBHDJD_01120	GECPNADO_00193	HADPLDBH_00241	ECPLKIGL_01613	GCJCDEBK_00257	KBDFKBDC_00258	AAMBPGOF_01853	INDEFMMF_00631	MKDNEMDO_00620	FNDICJOM_01419	KEOHMDFO_00323	PMOHMGFA_00789	DOLNGCLP_00453
gyrA		DNA gyrase subunit A	22	22	1	1	1762				2669	2672	2671	MNLCFBOG_01642	APCDCEBA_00290	LFFCJEHP_00288	GOHFFEIP_00600	KKFCDDGP_01669	LCOPNDKF_01666	JEBKBIAM_00291	EGFJGOMM_00129	PLMLIHJO_01462	OGKBHDJD_01377	GECPNADO_01649	HADPLDBH_01818	ECPLKIGL_02053	GCJCDEBK_00688	KBDFKBDC_00676	AAMBPGOF_02328	INDEFMMF_00134	MKDNEMDO_01097	FNDICJOM_00647	KEOHMDFO_02267	PMOHMGFA_00346	DOLNGCLP_00006
lytC		N-acetylmuramoyl-L-alanine amidase LytC	22	22	1	1	3310				875	875	875	MNLCFBOG_01034	APCDCEBA_01602	LFFCJEHP_01678	GOHFFEIP_00576	KKFCDDGP_00035	LCOPNDKF_00650	JEBKBIAM_00712	EGFJGOMM_00635	PLMLIHJO_00878	OGKBHDJD_02381	GECPNADO_00561	HADPLDBH_01050	ECPLKIGL_00921	GCJCDEBK_01329	KBDFKBDC_02177	AAMBPGOF_01103	INDEFMMF_01312	MKDNEMDO_00035	FNDICJOM_00759	KEOHMDFO_01090	PMOHMGFA_01629	DOLNGCLP_01152
pdxS		Pyridoxal 5'-phosphate synthase subunit PdxS	22	22	1	1	1970				887	887	887	MNLCFBOG_00640	APCDCEBA_00866	LFFCJEHP_00717	GOHFFEIP_01030	KKFCDDGP_01017	LCOPNDKF_00234	JEBKBIAM_02428	EGFJGOMM_02056	PLMLIHJO_00256	OGKBHDJD_02207	GECPNADO_01364	HADPLDBH_01412	ECPLKIGL_02260	GCJCDEBK_02381	KBDFKBDC_00916	AAMBPGOF_00051	INDEFMMF_02365	MKDNEMDO_02302	FNDICJOM_00373	KEOHMDFO_02071	PMOHMGFA_00129	DOLNGCLP_02223
tmk		Thymidylate kinase	22	22	1	1	1921				617	617	617	MNLCFBOG_02364	APCDCEBA_02148	LFFCJEHP_00996	GOHFFEIP_00647	KKFCDDGP_00711	LCOPNDKF_01054	JEBKBIAM_01411	EGFJGOMM_01794	PLMLIHJO_01600	OGKBHDJD_01524	GECPNADO_00335	HADPLDBH_02442	ECPLKIGL_02207	GCJCDEBK_01119	KBDFKBDC_01043	AAMBPGOF_00004	INDEFMMF_02411	MKDNEMDO_02348	FNDICJOM_00803	KEOHMDFO_02124	PMOHMGFA_01377	DOLNGCLP_02272
serS		Serine--tRNA ligase	22	22	1	1	1759				1286	1286	1286	MNLCFBOG_01639	APCDCEBA_00293	LFFCJEHP_00291	GOHFFEIP_02415	KKFCDDGP_01672	LCOPNDKF_01663	JEBKBIAM_00294	EGFJGOMM_00132	PLMLIHJO_01465	OGKBHDJD_01374	GECPNADO_01652	HADPLDBH_01815	ECPLKIGL_02050	GCJCDEBK_00685	KBDFKBDC_00673	AAMBPGOF_02325	INDEFMMF_00137	MKDNEMDO_01094	FNDICJOM_00644	KEOHMDFO_02270	PMOHMGFA_00349	DOLNGCLP_00009
yhaM		3'-5' exoribonuclease YhaM	22	22	1	1	3729				941	941	941	MNLCFBOG_01828	APCDCEBA_02196	LFFCJEHP_00118	GOHFFEIP_00451	KKFCDDGP_00887	LCOPNDKF_01631	JEBKBIAM_01311	EGFJGOMM_01303	PLMLIHJO_01186	OGKBHDJD_00685	GECPNADO_02088	HADPLDBH_01083	ECPLKIGL_01086	GCJCDEBK_01165	KBDFKBDC_02342	AAMBPGOF_01323	INDEFMMF_01149	MKDNEMDO_02216	FNDICJOM_01570	KEOHMDFO_00848	PMOHMGFA_01462	DOLNGCLP_00981
group_3174		hypothetical protein	22	22	1	1	2937				827	827	827	MNLCFBOG_01135	APCDCEBA_02094	LFFCJEHP_02454	GOHFFEIP_02123	KKFCDDGP_02207	LCOPNDKF_01857	JEBKBIAM_01907	EGFJGOMM_02004	PLMLIHJO_01264	OGKBHDJD_01698	GECPNADO_02369	HADPLDBH_02056	ECPLKIGL_00589	GCJCDEBK_01661	KBDFKBDC_01847	AAMBPGOF_00767	INDEFMMF_01644	MKDNEMDO_00369	FNDICJOM_01064	KEOHMDFO_01424	PMOHMGFA_01962	DOLNGCLP_01496
purA		Adenylosuccinate synthetase	22	22	1	1	1750				1283	1283	1283	MNLCFBOG_01631	APCDCEBA_00301	LFFCJEHP_00299	GOHFFEIP_00346	KKFCDDGP_01680	LCOPNDKF_01655	JEBKBIAM_00302	EGFJGOMM_00140	PLMLIHJO_01473	OGKBHDJD_01366	GECPNADO_01660	HADPLDBH_01807	ECPLKIGL_02042	GCJCDEBK_00677	KBDFKBDC_00665	AAMBPGOF_02317	INDEFMMF_00145	MKDNEMDO_01086	FNDICJOM_00636	KEOHMDFO_02279	PMOHMGFA_00357	DOLNGCLP_00017
hutU		Urocanate hydratase	22	22	1	1	586				1661	1661	1661	MNLCFBOG_01939	APCDCEBA_01192	LFFCJEHP_01441	GOHFFEIP_02004	KKFCDDGP_01205	LCOPNDKF_01337	JEBKBIAM_01603	EGFJGOMM_00867	PLMLIHJO_02052	OGKBHDJD_01225	GECPNADO_00298	HADPLDBH_00136	ECPLKIGL_01509	GCJCDEBK_00154	KBDFKBDC_00154	AAMBPGOF_01746	INDEFMMF_00738	MKDNEMDO_00513	FNDICJOM_00556	KEOHMDFO_00428	PMOHMGFA_00894	DOLNGCLP_00560
group_3177		PhoH-like protein	22	22	1	1	3255				947	947	947	MNLCFBOG_00980	APCDCEBA_01656	LFFCJEHP_01624	GOHFFEIP_00522	KKFCDDGP_00091	LCOPNDKF_00596	JEBKBIAM_00766	EGFJGOMM_00689	PLMLIHJO_00932	OGKBHDJD_02327	GECPNADO_00507	HADPLDBH_00996	ECPLKIGL_00867	GCJCDEBK_01384	KBDFKBDC_02123	AAMBPGOF_01047	INDEFMMF_01366	MKDNEMDO_00089	FNDICJOM_02166	KEOHMDFO_01144	PMOHMGFA_01685	DOLNGCLP_01206
ahpC		Alkyl hydroperoxide reductase C	22	22	1	1	1861				569	569	569	MNLCFBOG_01722	APCDCEBA_00210	LFFCJEHP_00208	GOHFFEIP_01228	KKFCDDGP_01579	LCOPNDKF_01746	JEBKBIAM_00208	EGFJGOMM_00049	PLMLIHJO_01734	OGKBHDJD_01457	GECPNADO_01569	HADPLDBH_01898	ECPLKIGL_02142	GCJCDEBK_00769	KBDFKBDC_00760	AAMBPGOF_02413	INDEFMMF_00054	MKDNEMDO_01178	FNDICJOM_01788	KEOHMDFO_02184	PMOHMGFA_00255	DOLNGCLP_02353
group_3179		hypothetical protein	22	22	1	1	556				467	467	467	MNLCFBOG_01913	APCDCEBA_01166	LFFCJEHP_01415	GOHFFEIP_01978	KKFCDDGP_01178	LCOPNDKF_01311	JEBKBIAM_01576	EGFJGOMM_00841	PLMLIHJO_02026	OGKBHDJD_01251	GECPNADO_01369	HADPLDBH_00110	ECPLKIGL_01482	GCJCDEBK_00128	KBDFKBDC_00128	AAMBPGOF_01716	INDEFMMF_00764	MKDNEMDO_00487	FNDICJOM_01848	KEOHMDFO_00454	PMOHMGFA_00923	DOLNGCLP_00587
gnd		6-phosphogluconate dehydrogenase, decarboxylating	22	22	1	1	3196				1406	1406	1406	MNLCFBOG_00921	APCDCEBA_01715	LFFCJEHP_01565	GOHFFEIP_02286	KKFCDDGP_00151	LCOPNDKF_00537	JEBKBIAM_00825	EGFJGOMM_00748	PLMLIHJO_00991	OGKBHDJD_02268	GECPNADO_00448	HADPLDBH_00937	ECPLKIGL_00808	GCJCDEBK_01443	KBDFKBDC_02064	AAMBPGOF_00987	INDEFMMF_01425	MKDNEMDO_00148	FNDICJOM_02310	KEOHMDFO_01203	PMOHMGFA_01744	DOLNGCLP_01266
valS		Valine--tRNA ligase	22	22	1	1	3346				2630	2630	2630	MNLCFBOG_00077	APCDCEBA_01293	LFFCJEHP_01702	GOHFFEIP_01942	KKFCDDGP_00011	LCOPNDKF_01203	JEBKBIAM_00688	EGFJGOMM_00402	PLMLIHJO_01059	OGKBHDJD_01835	GECPNADO_00663	HADPLDBH_00096	ECPLKIGL_00945	GCJCDEBK_01305	KBDFKBDC_02201	AAMBPGOF_01126	INDEFMMF_01288	MKDNEMDO_00011	FNDICJOM_01673	KEOHMDFO_01066	PMOHMGFA_01605	DOLNGCLP_01122
accB_2		Biotin carboxyl carrier protein of acetyl-CoA carboxylase	22	22	1	1	3212				473	473	473	MNLCFBOG_00937	APCDCEBA_01699	LFFCJEHP_01581	GOHFFEIP_00479	KKFCDDGP_00135	LCOPNDKF_00553	JEBKBIAM_00809	EGFJGOMM_00732	PLMLIHJO_00975	OGKBHDJD_02284	GECPNADO_00464	HADPLDBH_00953	ECPLKIGL_00824	GCJCDEBK_01427	KBDFKBDC_02080	AAMBPGOF_01003	INDEFMMF_01409	MKDNEMDO_00132	FNDICJOM_02379	KEOHMDFO_01187	PMOHMGFA_01728	DOLNGCLP_01250
dcuA		Anaerobic C4-dicarboxylate transporter DcuA	22	22	1	1	900				1298	1298	1298	MNLCFBOG_02221	APCDCEBA_01878	LFFCJEHP_02095	GOHFFEIP_01619	KKFCDDGP_00448	LCOPNDKF_00857	JEBKBIAM_01028	EGFJGOMM_00288	PLMLIHJO_00067	OGKBHDJD_00943	GECPNADO_01930	HADPLDBH_01300	ECPLKIGL_01792	GCJCDEBK_00436	KBDFKBDC_00441	AAMBPGOF_02047	INDEFMMF_00453	MKDNEMDO_00798	FNDICJOM_01991	KEOHMDFO_00141	PMOHMGFA_00597	DOLNGCLP_00276
bshB2		putative N-acetyl-alpha-D-glucosaminyl L-malate deacetylase 2	22	22	1	1	2020				665	665	665	MNLCFBOG_00588	APCDCEBA_00814	LFFCJEHP_00664	GOHFFEIP_00984	KKFCDDGP_01067	LCOPNDKF_00182	JEBKBIAM_02379	EGFJGOMM_02108	PLMLIHJO_00308	OGKBHDJD_02155	GECPNADO_01312	HADPLDBH_01464	ECPLKIGL_02309	GCJCDEBK_02329	KBDFKBDC_00965	AAMBPGOF_00100	INDEFMMF_02315	MKDNEMDO_02076	FNDICJOM_00324	KEOHMDFO_02018	PMOHMGFA_00080	DOLNGCLP_02174
ureE		Urease accessory protein UreE	22	22	1	1	535				452	452	452	MNLCFBOG_01863	APCDCEBA_01371	LFFCJEHP_01396	GOHFFEIP_02109	KKFCDDGP_00599	LCOPNDKF_01584	JEBKBIAM_01557	EGFJGOMM_00222	PLMLIHJO_00653	OGKBHDJD_01340	GECPNADO_00809	HADPLDBH_01978	ECPLKIGL_01462	GCJCDEBK_00109	KBDFKBDC_00109	AAMBPGOF_01696	INDEFMMF_00783	MKDNEMDO_01763	FNDICJOM_00901	KEOHMDFO_00473	PMOHMGFA_00943	DOLNGCLP_00606
pstA		Phosphate transport system permease protein PstA	22	22	1	1	3079				905	905	905	MNLCFBOG_00056	APCDCEBA_00453	LFFCJEHP_00057	GOHFFEIP_00044	KKFCDDGP_00264	LCOPNDKF_00422	JEBKBIAM_02015	EGFJGOMM_00196	PLMLIHJO_01868	OGKBHDJD_00412	GECPNADO_00639	HADPLDBH_00822	ECPLKIGL_00695	GCJCDEBK_01557	KBDFKBDC_01950	AAMBPGOF_00872	INDEFMMF_01539	MKDNEMDO_00262	FNDICJOM_00201	KEOHMDFO_01320	PMOHMGFA_01857	DOLNGCLP_01383
prfA		Peptide chain release factor 1	22	22	1	1	377				1076	1076	1076	MNLCFBOG_00664	APCDCEBA_00134	LFFCJEHP_00793	GOHFFEIP_01117	KKFCDDGP_00372	LCOPNDKF_01981	JEBKBIAM_00499	EGFJGOMM_00440	PLMLIHJO_00794	OGKBHDJD_00250	GECPNADO_02191	HADPLDBH_01337	ECPLKIGL_01302	GCJCDEBK_00603	KBDFKBDC_00862	AAMBPGOF_01535	INDEFMMF_00940	MKDNEMDO_01923	FNDICJOM_00090	KEOHMDFO_00633	PMOHMGFA_02382	DOLNGCLP_00765
pepS		Aminopeptidase PepS	22	22	1	1	3681				1241	1241	1241	MNLCFBOG_01301	APCDCEBA_00359	LFFCJEHP_01168	GOHFFEIP_02359	KKFCDDGP_00848	LCOPNDKF_01920	JEBKBIAM_00912	EGFJGOMM_01384	PLMLIHJO_01984	OGKBHDJD_00730	GECPNADO_02300	HADPLDBH_00625	ECPLKIGL_01155	GCJCDEBK_01023	KBDFKBDC_01130	AAMBPGOF_01387	INDEFMMF_01084	MKDNEMDO_01527	FNDICJOM_01753	KEOHMDFO_00779	PMOHMGFA_01075	DOLNGCLP_00912
rpsD		30S ribosomal protein S4	22	22	1	1	3398				602	602	602	MNLCFBOG_00129	APCDCEBA_01241	LFFCJEHP_01754	GOHFFEIP_01890	KKFCDDGP_00941	LCOPNDKF_01151	JEBKBIAM_00636	EGFJGOMM_00350	PLMLIHJO_01111	OGKBHDJD_01887	GECPNADO_01417	HADPLDBH_00044	ECPLKIGL_00997	GCJCDEBK_01253	KBDFKBDC_02253	AAMBPGOF_01178	INDEFMMF_01236	MKDNEMDO_01385	FNDICJOM_01616	KEOHMDFO_01014	PMOHMGFA_01553	DOLNGCLP_01070
atpH		ATP synthase subunit delta	22	22	1	1	364				539	539	539	MNLCFBOG_00652	APCDCEBA_00146	LFFCJEHP_00805	GOHFFEIP_01129	KKFCDDGP_00385	LCOPNDKF_01993	JEBKBIAM_00511	EGFJGOMM_00428	PLMLIHJO_00782	OGKBHDJD_00262	GECPNADO_02179	HADPLDBH_01325	ECPLKIGL_01289	GCJCDEBK_00591	KBDFKBDC_00874	AAMBPGOF_01522	INDEFMMF_00952	MKDNEMDO_01911	FNDICJOM_00103	KEOHMDFO_00645	PMOHMGFA_02369	DOLNGCLP_00777
narY		Respiratory nitrate reductase 2 beta chain	22	22	1	1	664				1553	1553	1553	MNLCFBOG_02012	APCDCEBA_02371	LFFCJEHP_02303	GOHFFEIP_02307	KKFCDDGP_01278	LCOPNDKF_01410	JEBKBIAM_01678	EGFJGOMM_00940	PLMLIHJO_02125	OGKBHDJD_01152	GECPNADO_00225	HADPLDBH_00209	ECPLKIGL_01581	GCJCDEBK_00226	KBDFKBDC_00226	AAMBPGOF_01820	INDEFMMF_00663	MKDNEMDO_00587	FNDICJOM_02362	KEOHMDFO_00355	PMOHMGFA_00822	DOLNGCLP_00485
narX		Nitrate reductase-like protein NarX	22	22	1	1	662				677	677	677	MNLCFBOG_02010	APCDCEBA_02373	LFFCJEHP_02305	GOHFFEIP_02309	KKFCDDGP_01276	LCOPNDKF_01408	JEBKBIAM_01676	EGFJGOMM_00938	PLMLIHJO_02123	OGKBHDJD_01154	GECPNADO_00227	HADPLDBH_00207	ECPLKIGL_01579	GCJCDEBK_00224	KBDFKBDC_00224	AAMBPGOF_01818	INDEFMMF_00665	MKDNEMDO_00585	FNDICJOM_02364	KEOHMDFO_00357	PMOHMGFA_00824	DOLNGCLP_00487
dnaI		Primosomal protein DnaI	22	22	1	1	3365				920	920	920	MNLCFBOG_00096	APCDCEBA_01274	LFFCJEHP_01721	GOHFFEIP_01923	KKFCDDGP_00908	LCOPNDKF_01184	JEBKBIAM_00669	EGFJGOMM_00383	PLMLIHJO_01078	OGKBHDJD_01854	GECPNADO_01450	HADPLDBH_00077	ECPLKIGL_00964	GCJCDEBK_01286	KBDFKBDC_02220	AAMBPGOF_01145	INDEFMMF_01269	MKDNEMDO_01352	FNDICJOM_01583	KEOHMDFO_01047	PMOHMGFA_01586	DOLNGCLP_01103
capA_2		Capsule biosynthesis protein CapA	22	22	1	1	780				1073	1073	1073	MNLCFBOG_02122	APCDCEBA_01977	LFFCJEHP_02194	GOHFFEIP_00249	KKFCDDGP_01397	LCOPNDKF_01520	JEBKBIAM_01126	EGFJGOMM_01050	PLMLIHJO_02235	OGKBHDJD_01042	GECPNADO_00115	HADPLDBH_00319	ECPLKIGL_01691	GCJCDEBK_00336	KBDFKBDC_00337	AAMBPGOF_01939	INDEFMMF_00553	MKDNEMDO_00698	FNDICJOM_01252	KEOHMDFO_00245	PMOHMGFA_00703	DOLNGCLP_00374
group_3195		3-hexulose-6-phosphate synthase	22	22	1	1	2023				632	632	632	MNLCFBOG_00585	APCDCEBA_00811	LFFCJEHP_00661	GOHFFEIP_00987	KKFCDDGP_01070	LCOPNDKF_00179	JEBKBIAM_02376	EGFJGOMM_02111	PLMLIHJO_00311	OGKBHDJD_02152	GECPNADO_01309	HADPLDBH_01467	ECPLKIGL_02312	GCJCDEBK_02326	KBDFKBDC_00968	AAMBPGOF_00103	INDEFMMF_02312	MKDNEMDO_02079	FNDICJOM_00321	KEOHMDFO_02015	PMOHMGFA_00077	DOLNGCLP_02171
ureA		Urease subunit gamma	22	22	1	1	532				302	302	302	MNLCFBOG_01860	APCDCEBA_01368	LFFCJEHP_01393	GOHFFEIP_02106	KKFCDDGP_00596	LCOPNDKF_01587	JEBKBIAM_01554	EGFJGOMM_00225	PLMLIHJO_00650	OGKBHDJD_01337	GECPNADO_00806	HADPLDBH_01981	ECPLKIGL_01459	GCJCDEBK_00106	KBDFKBDC_00106	AAMBPGOF_01693	INDEFMMF_00786	MKDNEMDO_01766	FNDICJOM_00904	KEOHMDFO_00476	PMOHMGFA_00946	DOLNGCLP_00609
rnmV_2		Ribonuclease M5	22	22	1	1	1931				551	551	551	MNLCFBOG_02354	APCDCEBA_02158	LFFCJEHP_00986	GOHFFEIP_00657	KKFCDDGP_00721	LCOPNDKF_01064	JEBKBIAM_01421	EGFJGOMM_01804	PLMLIHJO_01610	OGKBHDJD_01534	GECPNADO_00345	HADPLDBH_02452	ECPLKIGL_02217	GCJCDEBK_01109	KBDFKBDC_01033	AAMBPGOF_00014	INDEFMMF_02401	MKDNEMDO_02338	FNDICJOM_00813	KEOHMDFO_02114	PMOHMGFA_01387	DOLNGCLP_02262
mleN_2		Malate-2H(+)/Na(+)-lactate antiporter	22	22	1	1	577				1301	1301	1301	MNLCFBOG_01933	APCDCEBA_01186	LFFCJEHP_01435	GOHFFEIP_01998	KKFCDDGP_01199	LCOPNDKF_01331	JEBKBIAM_01597	EGFJGOMM_00861	PLMLIHJO_02046	OGKBHDJD_01231	GECPNADO_00304	HADPLDBH_00130	ECPLKIGL_01503	GCJCDEBK_00148	KBDFKBDC_00148	AAMBPGOF_01737	INDEFMMF_00744	MKDNEMDO_00507	FNDICJOM_00550	KEOHMDFO_00434	PMOHMGFA_00902	DOLNGCLP_00566
walR		Transcriptional regulatory protein WalR	22	22	1	1	1745				701	701	701	MNLCFBOG_01628	APCDCEBA_00048	LFFCJEHP_01011	GOHFFEIP_01420	KKFCDDGP_01683	LCOPNDKF_01650	JEBKBIAM_00308	EGFJGOMM_00248	PLMLIHJO_01475	OGKBHDJD_01356	GECPNADO_01662	HADPLDBH_00511	ECPLKIGL_02039	GCJCDEBK_00674	KBDFKBDC_00662	AAMBPGOF_02314	INDEFMMF_00148	MKDNEMDO_01083	FNDICJOM_00633	KEOHMDFO_02282	PMOHMGFA_00360	DOLNGCLP_00020
catE_1		Catechol-2,3-dioxygenase	22	22	1	1	762				731	821	803	MNLCFBOG_02104	APCDCEBA_01995	LFFCJEHP_02212	GOHFFEIP_00633	KKFCDDGP_01378	LCOPNDKF_01502	JEBKBIAM_01144	EGFJGOMM_01032	PLMLIHJO_02217	OGKBHDJD_01060	GECPNADO_00133	HADPLDBH_00301	ECPLKIGL_01673	GCJCDEBK_00318	KBDFKBDC_00318	AAMBPGOF_01920	INDEFMMF_00571	MKDNEMDO_00680	FNDICJOM_01270	KEOHMDFO_00263	PMOHMGFA_00722	DOLNGCLP_00392
mqo2_2		putative malate:quinone oxidoreductase 2	22	22	1	1	886				1505	1505	1505	MNLCFBOG_02208	APCDCEBA_01891	LFFCJEHP_02108	GOHFFEIP_01606	KKFCDDGP_00435	LCOPNDKF_00870	JEBKBIAM_01041	EGFJGOMM_00301	PLMLIHJO_00054	OGKBHDJD_00956	GECPNADO_01917	HADPLDBH_01313	ECPLKIGL_01779	GCJCDEBK_00422	KBDFKBDC_00427	AAMBPGOF_02034	INDEFMMF_00466	MKDNEMDO_00785	FNDICJOM_02004	KEOHMDFO_00155	PMOHMGFA_00610	DOLNGCLP_00289
group_3201		hypothetical protein	22	22	1	1	3256				707	707	707	MNLCFBOG_00981	APCDCEBA_01655	LFFCJEHP_01625	GOHFFEIP_00523	KKFCDDGP_00090	LCOPNDKF_00597	JEBKBIAM_00765	EGFJGOMM_00688	PLMLIHJO_00931	OGKBHDJD_02328	GECPNADO_00508	HADPLDBH_00997	ECPLKIGL_00868	GCJCDEBK_01383	KBDFKBDC_02124	AAMBPGOF_01048	INDEFMMF_01365	MKDNEMDO_00088	FNDICJOM_02165	KEOHMDFO_01143	PMOHMGFA_01684	DOLNGCLP_01205
pbpH		Penicillin-binding protein H	22	22	1	1	3236				2135	2135	2135	MNLCFBOG_00961	APCDCEBA_01675	LFFCJEHP_01605	GOHFFEIP_00503	KKFCDDGP_00110	LCOPNDKF_00577	JEBKBIAM_00785	EGFJGOMM_00708	PLMLIHJO_00951	OGKBHDJD_02308	GECPNADO_00488	HADPLDBH_00977	ECPLKIGL_00848	GCJCDEBK_01403	KBDFKBDC_02104	AAMBPGOF_01028	INDEFMMF_01385	MKDNEMDO_00108	FNDICJOM_01871	KEOHMDFO_01163	PMOHMGFA_01704	DOLNGCLP_01225
menA		1,4-dihydroxy-2-naphthoate octaprenyltransferase	22	22	1	1	3862				938	938	938	MNLCFBOG_01459	APCDCEBA_01058	LFFCJEHP_01112	GOHFFEIP_01328	KKFCDDGP_02280	LCOPNDKF_02277	JEBKBIAM_01199	EGFJGOMM_01920	PLMLIHJO_01323	OGKBHDJD_00620	GECPNADO_01825	HADPLDBH_02356	ECPLKIGL_00364	GCJCDEBK_01888	KBDFKBDC_01619	AAMBPGOF_00542	INDEFMMF_01873	MKDNEMDO_01746	FNDICJOM_01933	KEOHMDFO_01651	PMOHMGFA_02186	DOLNGCLP_01792
group_3204		hypothetical protein	22	22	1	1	1924				803	803	803	MNLCFBOG_02361	APCDCEBA_02151	LFFCJEHP_00993	GOHFFEIP_00650	KKFCDDGP_00714	LCOPNDKF_01057	JEBKBIAM_01414	EGFJGOMM_01797	PLMLIHJO_01603	OGKBHDJD_01527	GECPNADO_00338	HADPLDBH_02445	ECPLKIGL_02210	GCJCDEBK_01116	KBDFKBDC_01040	AAMBPGOF_00007	INDEFMMF_02408	MKDNEMDO_02345	FNDICJOM_00806	KEOHMDFO_02121	PMOHMGFA_01380	DOLNGCLP_02269
thiM		Hydroxyethylthiazole kinase	22	22	1	1	350				788	791	788	MNLCFBOG_01581	APCDCEBA_00893	LFFCJEHP_00818	GOHFFEIP_00857	KKFCDDGP_00399	LCOPNDKF_01273	JEBKBIAM_00524	EGFJGOMM_00804	PLMLIHJO_00196	OGKBHDJD_01578	GECPNADO_00921	HADPLDBH_00580	ECPLKIGL_01276	GCJCDEBK_00578	KBDFKBDC_00887	AAMBPGOF_01509	INDEFMMF_00965	MKDNEMDO_01898	FNDICJOM_00116	KEOHMDFO_00658	PMOHMGFA_02356	DOLNGCLP_00790
walK		Sensor protein kinase WalK	22	22	1	1	1743				1832	1832	1832	MNLCFBOG_01627	APCDCEBA_00049	LFFCJEHP_01012	GOHFFEIP_01421	KKFCDDGP_01684	LCOPNDKF_01649	JEBKBIAM_00309	EGFJGOMM_00247	PLMLIHJO_01476	OGKBHDJD_01355	GECPNADO_01663	HADPLDBH_00512	ECPLKIGL_02038	GCJCDEBK_00673	KBDFKBDC_00661	AAMBPGOF_02313	INDEFMMF_00149	MKDNEMDO_01082	FNDICJOM_00632	KEOHMDFO_02283	PMOHMGFA_00361	DOLNGCLP_00021
rplS		50S ribosomal protein L19	22	22	1	1	2892				350	350	350	MNLCFBOG_01176	APCDCEBA_02135	LFFCJEHP_02413	GOHFFEIP_02164	KKFCDDGP_02168	LCOPNDKF_01816	JEBKBIAM_01866	EGFJGOMM_02045	PLMLIHJO_01223	OGKBHDJD_01739	GECPNADO_02328	HADPLDBH_02097	ECPLKIGL_00549	GCJCDEBK_01702	KBDFKBDC_01806	AAMBPGOF_00728	INDEFMMF_01686	MKDNEMDO_00410	FNDICJOM_01504	KEOHMDFO_01465	PMOHMGFA_02002	DOLNGCLP_01537
uvrB		UvrABC system protein B	22	22	1	1	2249				1985	1985	1985	MNLCFBOG_00393	APCDCEBA_00619	LFFCJEHP_00471	GOHFFEIP_00367	KKFCDDGP_01927	LCOPNDKF_00030	JEBKBIAM_02185	EGFJGOMM_02303	PLMLIHJO_00503	OGKBHDJD_01960	GECPNADO_01117	HADPLDBH_01659	ECPLKIGL_00124	GCJCDEBK_02134	KBDFKBDC_01374	AAMBPGOF_00365	INDEFMMF_02121	MKDNEMDO_00932	FNDICJOM_01381	KEOHMDFO_01825	PMOHMGFA_01332	DOLNGCLP_01979
arlR		Response regulator ArlR	22	22	1	1	3113				659	659	659	MNLCFBOG_00025	APCDCEBA_00422	LFFCJEHP_00026	GOHFFEIP_00013	KKFCDDGP_00234	LCOPNDKF_00453	JEBKBIAM_02048	EGFJGOMM_00165	PLMLIHJO_01899	OGKBHDJD_00443	GECPNADO_00608	HADPLDBH_00853	ECPLKIGL_00725	GCJCDEBK_01526	KBDFKBDC_01981	AAMBPGOF_00903	INDEFMMF_01508	MKDNEMDO_00231	FNDICJOM_01887	KEOHMDFO_01289	PMOHMGFA_01827	DOLNGCLP_01350
glyQS		Glycine--tRNA ligase	22	22	1	1	3249				1391	1391	1391	MNLCFBOG_00974	APCDCEBA_01662	LFFCJEHP_01618	GOHFFEIP_00516	KKFCDDGP_00097	LCOPNDKF_00590	JEBKBIAM_00772	EGFJGOMM_00695	PLMLIHJO_00938	OGKBHDJD_02321	GECPNADO_00501	HADPLDBH_00990	ECPLKIGL_00861	GCJCDEBK_01390	KBDFKBDC_02117	AAMBPGOF_01041	INDEFMMF_01372	MKDNEMDO_00095	FNDICJOM_02172	KEOHMDFO_01150	PMOHMGFA_01691	DOLNGCLP_01212
tarD		Glycerol-3-phosphate cytidylyltransferase	22	22	1	1	2116				398	398	398	MNLCFBOG_00508	APCDCEBA_00734	LFFCJEHP_00584	GOHFFEIP_00720	KKFCDDGP_02028	LCOPNDKF_00102	JEBKBIAM_02297	EGFJGOMM_02188	PLMLIHJO_00388	OGKBHDJD_02075	GECPNADO_01232	HADPLDBH_01544	ECPLKIGL_00010	GCJCDEBK_02249	KBDFKBDC_01261	AAMBPGOF_00252	INDEFMMF_02235	MKDNEMDO_01046	FNDICJOM_01302	KEOHMDFO_01938	PMOHMGFA_01218	DOLNGCLP_02092
group_3212		putative AAA domain-containing protein	22	22	1	1	3306				1268	1274	1268	MNLCFBOG_01030	APCDCEBA_01606	LFFCJEHP_01674	GOHFFEIP_00572	KKFCDDGP_00039	LCOPNDKF_00646	JEBKBIAM_00716	EGFJGOMM_00639	PLMLIHJO_00882	OGKBHDJD_02377	GECPNADO_00557	HADPLDBH_01046	ECPLKIGL_00917	GCJCDEBK_01333	KBDFKBDC_02173	AAMBPGOF_01099	INDEFMMF_01316	MKDNEMDO_00039	FNDICJOM_00763	KEOHMDFO_01094	PMOHMGFA_01633	DOLNGCLP_01156
thrB_2		Homoserine kinase	22	22	1	1	2046				980	980	980	MNLCFBOG_00563	APCDCEBA_00789	LFFCJEHP_00639	GOHFFEIP_01009	KKFCDDGP_01092	LCOPNDKF_00157	JEBKBIAM_02352	EGFJGOMM_02133	PLMLIHJO_00333	OGKBHDJD_02130	GECPNADO_01287	HADPLDBH_01489	ECPLKIGL_02334	GCJCDEBK_02304	KBDFKBDC_00990	AAMBPGOF_00125	INDEFMMF_02290	MKDNEMDO_02101	FNDICJOM_00299	KEOHMDFO_01993	PMOHMGFA_00055	DOLNGCLP_02148
ydbM		Putative acyl-CoA dehydrogenase YdbM	22	22	1	1	530				1145	1145	1145	MNLCFBOG_01858	APCDCEBA_01366	LFFCJEHP_01391	GOHFFEIP_02104	KKFCDDGP_00594	LCOPNDKF_01589	JEBKBIAM_01552	EGFJGOMM_00227	PLMLIHJO_00838	OGKBHDJD_01335	GECPNADO_00804	HADPLDBH_01983	ECPLKIGL_01457	GCJCDEBK_00104	KBDFKBDC_00104	AAMBPGOF_01691	INDEFMMF_00788	MKDNEMDO_01768	FNDICJOM_00906	KEOHMDFO_00478	PMOHMGFA_00948	DOLNGCLP_00611
pepF1_2		Oligoendopeptidase F, plasmid	22	22	1	1	2410				1808	1808	1808	MNLCFBOG_00261	APCDCEBA_00487	LFFCJEHP_00131	GOHFFEIP_01662	KKFCDDGP_02320	LCOPNDKF_01035	JEBKBIAM_00074	EGFJGOMM_02435	PLMLIHJO_00634	OGKBHDJD_00192	GECPNADO_00985	HADPLDBH_01791	ECPLKIGL_00258	GCJCDEBK_02002	KBDFKBDC_01506	AAMBPGOF_00501	INDEFMMF_01988	MKDNEMDO_01561	FNDICJOM_00457	KEOHMDFO_01693	PMOHMGFA_02226	DOLNGCLP_01831
rplI		50S ribosomal protein L9	22	22	1	1	1752				446	446	446	MNLCFBOG_01633	APCDCEBA_00299	LFFCJEHP_00297	GOHFFEIP_00348	KKFCDDGP_01678	LCOPNDKF_01657	JEBKBIAM_00300	EGFJGOMM_00138	PLMLIHJO_01471	OGKBHDJD_01368	GECPNADO_01658	HADPLDBH_01809	ECPLKIGL_02044	GCJCDEBK_00679	KBDFKBDC_00667	AAMBPGOF_02319	INDEFMMF_00143	MKDNEMDO_01088	FNDICJOM_00638	KEOHMDFO_02277	PMOHMGFA_00355	DOLNGCLP_00015
group_3217		putative transcriptional regulatory protein	22	22	1	1	2145				716	716	716	MNLCFBOG_00483	APCDCEBA_00709	LFFCJEHP_00559	GOHFFEIP_00695	KKFCDDGP_02053	LCOPNDKF_00077	JEBKBIAM_02272	EGFJGOMM_02213	PLMLIHJO_00413	OGKBHDJD_02050	GECPNADO_01207	HADPLDBH_01569	ECPLKIGL_00036	GCJCDEBK_02222	KBDFKBDC_01286	AAMBPGOF_00278	INDEFMMF_02210	MKDNEMDO_01021	FNDICJOM_00236	KEOHMDFO_01913	PMOHMGFA_01243	DOLNGCLP_02067
group_3218		hypothetical protein	22	22	1	1	1742				1337	1337	1337	MNLCFBOG_01626	APCDCEBA_00050	LFFCJEHP_01013	GOHFFEIP_01422	KKFCDDGP_01685	LCOPNDKF_01648	JEBKBIAM_00310	EGFJGOMM_00246	PLMLIHJO_01477	OGKBHDJD_01354	GECPNADO_01664	HADPLDBH_00513	ECPLKIGL_02037	GCJCDEBK_00672	KBDFKBDC_00660	AAMBPGOF_02312	INDEFMMF_00150	MKDNEMDO_01081	FNDICJOM_00631	KEOHMDFO_02284	PMOHMGFA_00362	DOLNGCLP_00022
cycA_1		D-serine/D-alanine/glycine transporter	22	22	1	1	843				1397	1397	1397	MNLCFBOG_02169	APCDCEBA_01930	LFFCJEHP_02147	GOHFFEIP_00296	KKFCDDGP_01450	LCOPNDKF_00909	JEBKBIAM_01080	EGFJGOMM_01096	PLMLIHJO_02282	OGKBHDJD_00995	GECPNADO_00068	HADPLDBH_00366	ECPLKIGL_01738	GCJCDEBK_00383	KBDFKBDC_00386	AAMBPGOF_01993	INDEFMMF_00506	MKDNEMDO_00745	FNDICJOM_02047	KEOHMDFO_00198	PMOHMGFA_00650	DOLNGCLP_00328
nrdE1		Ribonucleoside-diphosphate reductase subunit alpha 1	22	22	1	1	2225				2105	2105	2105	MNLCFBOG_00417	APCDCEBA_00643	LFFCJEHP_00495	GOHFFEIP_01556	KKFCDDGP_01951	LCOPNDKF_00054	JEBKBIAM_02209	EGFJGOMM_02279	PLMLIHJO_00479	OGKBHDJD_01984	GECPNADO_01141	HADPLDBH_01635	ECPLKIGL_00100	GCJCDEBK_02158	KBDFKBDC_01350	AAMBPGOF_00341	INDEFMMF_02145	MKDNEMDO_00956	FNDICJOM_01357	KEOHMDFO_01849	PMOHMGFA_01307	DOLNGCLP_02003
ybiT		putative ABC transporter ATP-binding protein YbiT	22	22	1	1	3083				1607	1607	1607	MNLCFBOG_00052	APCDCEBA_00449	LFFCJEHP_00053	GOHFFEIP_00040	KKFCDDGP_00260	LCOPNDKF_00426	JEBKBIAM_02019	EGFJGOMM_00192	PLMLIHJO_01872	OGKBHDJD_00416	GECPNADO_00635	HADPLDBH_00826	ECPLKIGL_00699	GCJCDEBK_01553	KBDFKBDC_01954	AAMBPGOF_00876	INDEFMMF_01535	MKDNEMDO_00258	FNDICJOM_00205	KEOHMDFO_01316	PMOHMGFA_01853	DOLNGCLP_01379
gltB		Glutamate synthase [NADPH] small chain	22	22	1	1	1914				1463	1463	1463	MNLCFBOG_01770	APCDCEBA_00162	LFFCJEHP_00160	GOHFFEIP_01276	KKFCDDGP_01527	LCOPNDKF_01794	JEBKBIAM_01747	EGFJGOMM_00001	PLMLIHJO_01782	OGKBHDJD_01505	GECPNADO_01521	HADPLDBH_01946	ECPLKIGL_02196	GCJCDEBK_00817	KBDFKBDC_00808	AAMBPGOF_02486	INDEFMMF_00006	MKDNEMDO_01226	FNDICJOM_01190	KEOHMDFO_02135	PMOHMGFA_00203	DOLNGCLP_02283
htrA		Serine protease Do-like HtrA	22	22	1	1	3406				1247	1247	1247	MNLCFBOG_00137	APCDCEBA_01233	LFFCJEHP_01762	GOHFFEIP_01882	KKFCDDGP_00949	LCOPNDKF_01143	JEBKBIAM_00628	EGFJGOMM_00342	PLMLIHJO_01119	OGKBHDJD_01895	GECPNADO_01409	HADPLDBH_00036	ECPLKIGL_01005	GCJCDEBK_01245	KBDFKBDC_02261	AAMBPGOF_01186	INDEFMMF_01228	MKDNEMDO_01393	FNDICJOM_01624	KEOHMDFO_01006	PMOHMGFA_01545	DOLNGCLP_01062
prsA		Foldase protein PrsA	22	22	1	1	3730				1001	1001	1001	MNLCFBOG_01829	APCDCEBA_02195	LFFCJEHP_00119	GOHFFEIP_00452	KKFCDDGP_00888	LCOPNDKF_01632	JEBKBIAM_01312	EGFJGOMM_01302	PLMLIHJO_01187	OGKBHDJD_00684	GECPNADO_02089	HADPLDBH_01082	ECPLKIGL_01085	GCJCDEBK_01166	KBDFKBDC_02341	AAMBPGOF_01322	INDEFMMF_01150	MKDNEMDO_02215	FNDICJOM_01571	KEOHMDFO_00849	PMOHMGFA_01463	DOLNGCLP_00982
gbsA		Betaine aldehyde dehydrogenase	22	22	1	1	897				1490	1490	1490	MNLCFBOG_02218	APCDCEBA_01881	LFFCJEHP_02098	GOHFFEIP_01616	KKFCDDGP_00445	LCOPNDKF_00860	JEBKBIAM_01031	EGFJGOMM_00291	PLMLIHJO_00064	OGKBHDJD_00946	GECPNADO_01927	HADPLDBH_01303	ECPLKIGL_01789	GCJCDEBK_00433	KBDFKBDC_00438	AAMBPGOF_02044	INDEFMMF_00456	MKDNEMDO_00795	FNDICJOM_01994	KEOHMDFO_00144	PMOHMGFA_00600	DOLNGCLP_00279
hemN		Oxygen-independent coproporphyrinogen-III oxidase-like protein YqeR	22	22	1	1	3267				1124	1124	1124	MNLCFBOG_00992	APCDCEBA_01644	LFFCJEHP_01636	GOHFFEIP_00534	KKFCDDGP_00079	LCOPNDKF_00608	JEBKBIAM_00754	EGFJGOMM_00677	PLMLIHJO_00920	OGKBHDJD_02339	GECPNADO_00519	HADPLDBH_01008	ECPLKIGL_00879	GCJCDEBK_01372	KBDFKBDC_02135	AAMBPGOF_01059	INDEFMMF_01354	MKDNEMDO_00077	FNDICJOM_02154	KEOHMDFO_01132	PMOHMGFA_01673	DOLNGCLP_01194
ydjM		Inner membrane protein YdjM	22	22	1	1	432				506	506	506	MNLCFBOG_00772	APCDCEBA_00959	LFFCJEHP_01294	GOHFFEIP_00387	KKFCDDGP_00498	LCOPNDKF_00737	JEBKBIAM_01455	EGFJGOMM_01581	PLMLIHJO_00668	OGKBHDJD_00007	GECPNADO_00707	HADPLDBH_00689	ECPLKIGL_01361	GCJCDEBK_00007	KBDFKBDC_00007	AAMBPGOF_01595	INDEFMMF_00885	MKDNEMDO_01865	FNDICJOM_01002	KEOHMDFO_00575	PMOHMGFA_01044	DOLNGCLP_00708
rnj2		Ribonuclease J 2	22	22	1	1	2931				1706	1706	1706	MNLCFBOG_01141	APCDCEBA_02100	LFFCJEHP_02448	GOHFFEIP_02129	KKFCDDGP_02201	LCOPNDKF_01851	JEBKBIAM_01901	EGFJGOMM_02010	PLMLIHJO_01258	OGKBHDJD_01704	GECPNADO_02363	HADPLDBH_02062	ECPLKIGL_00583	GCJCDEBK_01667	KBDFKBDC_01841	AAMBPGOF_00761	INDEFMMF_01650	MKDNEMDO_00375	FNDICJOM_01058	KEOHMDFO_01430	PMOHMGFA_01968	DOLNGCLP_01502
vraR_1		Response regulator protein VraR	22	22	1	1	3676				629	629	629	MNLCFBOG_01296	APCDCEBA_00354	LFFCJEHP_01173	GOHFFEIP_02364	KKFCDDGP_00843	LCOPNDKF_01915	JEBKBIAM_00907	EGFJGOMM_01379	PLMLIHJO_01979	OGKBHDJD_00735	GECPNADO_02295	HADPLDBH_00630	ECPLKIGL_01160	GCJCDEBK_01028	KBDFKBDC_01125	AAMBPGOF_01392	INDEFMMF_01079	MKDNEMDO_01522	FNDICJOM_01758	KEOHMDFO_00774	PMOHMGFA_01080	DOLNGCLP_00907
capD		Capsule biosynthesis protein CapD proenzyme	22	22	1	1	778				1604	1604	1604	MNLCFBOG_02120	APCDCEBA_01979	LFFCJEHP_02196	GOHFFEIP_00247	KKFCDDGP_01395	LCOPNDKF_01518	JEBKBIAM_01128	EGFJGOMM_01048	PLMLIHJO_02233	OGKBHDJD_01044	GECPNADO_00117	HADPLDBH_00317	ECPLKIGL_01689	GCJCDEBK_00334	KBDFKBDC_00335	AAMBPGOF_01937	INDEFMMF_00555	MKDNEMDO_00696	FNDICJOM_01254	KEOHMDFO_00247	PMOHMGFA_00705	DOLNGCLP_00376
group_3231		hypothetical protein	22	22	1	1	1043				1559	1559	1559	MNLCFBOG_00236	APCDCEBA_02285	LFFCJEHP_00309	GOHFFEIP_00972	KKFCDDGP_01793	LCOPNDKF_00392	JEBKBIAM_00434	EGFJGOMM_01478	PLMLIHJO_00232	OGKBHDJD_00336	GECPNADO_00853	HADPLDBH_00440	ECPLKIGL_01895	GCJCDEBK_00831	KBDFKBDC_00540	AAMBPGOF_02176	INDEFMMF_00339	MKDNEMDO_01335	FNDICJOM_00625	KEOHMDFO_00037	PMOHMGFA_00471	DOLNGCLP_00173
bmrA		Multidrug resistance ABC transporter ATP-binding/permease protein BmrA	22	22	1	1	2117				1727	1727	1727	MNLCFBOG_00507	APCDCEBA_00733	LFFCJEHP_00583	GOHFFEIP_00719	KKFCDDGP_02029	LCOPNDKF_00101	JEBKBIAM_02296	EGFJGOMM_02189	PLMLIHJO_00389	OGKBHDJD_02074	GECPNADO_01231	HADPLDBH_01545	ECPLKIGL_00011	GCJCDEBK_02248	KBDFKBDC_01262	AAMBPGOF_00253	INDEFMMF_02234	MKDNEMDO_01045	FNDICJOM_01303	KEOHMDFO_01937	PMOHMGFA_01219	DOLNGCLP_02091
ybeY		Endoribonuclease YbeY	22	22	1	1	3254				470	470	470	MNLCFBOG_00979	APCDCEBA_01657	LFFCJEHP_01623	GOHFFEIP_00521	KKFCDDGP_00092	LCOPNDKF_00595	JEBKBIAM_00767	EGFJGOMM_00690	PLMLIHJO_00933	OGKBHDJD_02326	GECPNADO_00506	HADPLDBH_00995	ECPLKIGL_00866	GCJCDEBK_01385	KBDFKBDC_02122	AAMBPGOF_01046	INDEFMMF_01367	MKDNEMDO_00090	FNDICJOM_02167	KEOHMDFO_01145	PMOHMGFA_01686	DOLNGCLP_01207
yhdG_2		putative amino acid permease YhdG	22	22	1	1	2039				1472	1472	1472	MNLCFBOG_00570	APCDCEBA_00796	LFFCJEHP_00646	GOHFFEIP_01002	KKFCDDGP_01085	LCOPNDKF_00164	JEBKBIAM_02359	EGFJGOMM_02126	PLMLIHJO_00326	OGKBHDJD_02137	GECPNADO_01294	HADPLDBH_01482	ECPLKIGL_02327	GCJCDEBK_02311	KBDFKBDC_00983	AAMBPGOF_00118	INDEFMMF_02297	MKDNEMDO_02094	FNDICJOM_00306	KEOHMDFO_02000	PMOHMGFA_00062	DOLNGCLP_02155
lapB		Lipopolysaccharide assembly protein B	22	22	1	1	3159				1244	1244	1244	MNLCFBOG_00884	APCDCEBA_01752	LFFCJEHP_01528	GOHFFEIP_02249	KKFCDDGP_00188	LCOPNDKF_00500	JEBKBIAM_02095	EGFJGOMM_00590	PLMLIHJO_01028	OGKBHDJD_02231	GECPNADO_00411	HADPLDBH_00900	ECPLKIGL_00771	GCJCDEBK_01480	KBDFKBDC_02027	AAMBPGOF_00950	INDEFMMF_01462	MKDNEMDO_00185	FNDICJOM_02273	KEOHMDFO_01240	PMOHMGFA_01781	DOLNGCLP_01303
opuCB_2		Carnitine transport permease protein OpuCB	22	22	1	1	712				635	635	635	MNLCFBOG_02057	APCDCEBA_02326	LFFCJEHP_02259	GOHFFEIP_00934	KKFCDDGP_01325	LCOPNDKF_01455	JEBKBIAM_01724	EGFJGOMM_00985	PLMLIHJO_02170	OGKBHDJD_01107	GECPNADO_00180	HADPLDBH_00254	ECPLKIGL_01626	GCJCDEBK_00270	KBDFKBDC_00271	AAMBPGOF_01867	INDEFMMF_00618	MKDNEMDO_00633	FNDICJOM_02064	KEOHMDFO_00310	PMOHMGFA_00775	DOLNGCLP_00440
phoR		Alkaline phosphatase synthesis sensor protein PhoR	22	22	1	1	3372				1697	1697	1697	MNLCFBOG_00103	APCDCEBA_01267	LFFCJEHP_01728	GOHFFEIP_01916	KKFCDDGP_00915	LCOPNDKF_01177	JEBKBIAM_00662	EGFJGOMM_00376	PLMLIHJO_01085	OGKBHDJD_01861	GECPNADO_01443	HADPLDBH_00070	ECPLKIGL_00971	GCJCDEBK_01279	KBDFKBDC_02227	AAMBPGOF_01152	INDEFMMF_01262	MKDNEMDO_01359	FNDICJOM_01590	KEOHMDFO_01040	PMOHMGFA_01579	DOLNGCLP_01096
umuC		Protein UmuC	22	22	1	1	3044				1262	1262	1262	MNLCFBOG_00758	APCDCEBA_01571	LFFCJEHP_00080	GOHFFEIP_00070	KKFCDDGP_00288	LCOPNDKF_01219	JEBKBIAM_01993	EGFJGOMM_00565	PLMLIHJO_02366	OGKBHDJD_01614	GECPNADO_02380	HADPLDBH_00524	ECPLKIGL_00670	GCJCDEBK_01580	KBDFKBDC_01927	AAMBPGOF_00847	INDEFMMF_01562	MKDNEMDO_00285	FNDICJOM_00718	KEOHMDFO_01343	PMOHMGFA_01881	DOLNGCLP_01406
yfhP		putative protein YfhP	22	22	1	1	3691				977	977	977	MNLCFBOG_01311	APCDCEBA_00369	LFFCJEHP_01158	GOHFFEIP_02349	KKFCDDGP_00858	LCOPNDKF_01930	JEBKBIAM_00922	EGFJGOMM_01394	PLMLIHJO_01994	OGKBHDJD_00720	GECPNADO_02310	HADPLDBH_00615	ECPLKIGL_01145	GCJCDEBK_01013	KBDFKBDC_01140	AAMBPGOF_01377	INDEFMMF_01094	MKDNEMDO_01537	FNDICJOM_01743	KEOHMDFO_00789	PMOHMGFA_01065	DOLNGCLP_00922
thiI		putative tRNA sulfurtransferase	22	22	1	1	3394				1223	1223	1223	MNLCFBOG_00125	APCDCEBA_01245	LFFCJEHP_01750	GOHFFEIP_01894	KKFCDDGP_00937	LCOPNDKF_01155	JEBKBIAM_00640	EGFJGOMM_00354	PLMLIHJO_01107	OGKBHDJD_01883	GECPNADO_01421	HADPLDBH_00048	ECPLKIGL_00993	GCJCDEBK_01257	KBDFKBDC_02249	AAMBPGOF_01174	INDEFMMF_01240	MKDNEMDO_01381	FNDICJOM_01612	KEOHMDFO_01018	PMOHMGFA_01557	DOLNGCLP_01074
tcyC		L-cystine import ATP-binding protein TcyC	22	22	1	1	683				725	725	725	MNLCFBOG_02028	APCDCEBA_02355	LFFCJEHP_02287	GOHFFEIP_00905	KKFCDDGP_01295	LCOPNDKF_01426	JEBKBIAM_01695	EGFJGOMM_00956	PLMLIHJO_02141	OGKBHDJD_01136	GECPNADO_00209	HADPLDBH_00225	ECPLKIGL_01597	GCJCDEBK_00242	KBDFKBDC_00242	AAMBPGOF_01837	INDEFMMF_00647	MKDNEMDO_00604	FNDICJOM_02346	KEOHMDFO_00339	PMOHMGFA_00805	DOLNGCLP_00469
hslO		33 kDa chaperonin	22	22	1	1	1951				881	881	881	MNLCFBOG_02334	APCDCEBA_02178	LFFCJEHP_00966	GOHFFEIP_00677	KKFCDDGP_00741	LCOPNDKF_01084	JEBKBIAM_01441	EGFJGOMM_01824	PLMLIHJO_01630	OGKBHDJD_01554	GECPNADO_00365	HADPLDBH_02472	ECPLKIGL_02237	GCJCDEBK_01089	KBDFKBDC_01013	AAMBPGOF_00034	INDEFMMF_02381	MKDNEMDO_02318	FNDICJOM_00833	KEOHMDFO_02094	PMOHMGFA_01407	DOLNGCLP_02242
mrpE		Na(+)/H(+) antiporter subunit E	22	22	1	1	2096				482	482	482	MNLCFBOG_00524	APCDCEBA_00750	LFFCJEHP_00600	GOHFFEIP_00736	KKFCDDGP_02011	LCOPNDKF_00118	JEBKBIAM_02313	EGFJGOMM_02172	PLMLIHJO_00372	OGKBHDJD_02091	GECPNADO_01248	HADPLDBH_01528	ECPLKIGL_02374	GCJCDEBK_02265	KBDFKBDC_01245	AAMBPGOF_00235	INDEFMMF_02251	MKDNEMDO_01062	FNDICJOM_02192	KEOHMDFO_01954	PMOHMGFA_01201	DOLNGCLP_02108
pyk		Pyruvate kinase	22	22	1	1	3377				1757	1757	1757	MNLCFBOG_00108	APCDCEBA_01262	LFFCJEHP_01733	GOHFFEIP_01911	KKFCDDGP_00920	LCOPNDKF_01172	JEBKBIAM_00657	EGFJGOMM_00371	PLMLIHJO_01090	OGKBHDJD_01866	GECPNADO_01438	HADPLDBH_00065	ECPLKIGL_00976	GCJCDEBK_01274	KBDFKBDC_02232	AAMBPGOF_01157	INDEFMMF_01257	MKDNEMDO_01364	FNDICJOM_01595	KEOHMDFO_01035	PMOHMGFA_01574	DOLNGCLP_01091
yidC_2		Membrane protein insertase YidC	22	22	1	1	703				821	821	821	MNLCFBOG_02048	APCDCEBA_02335	LFFCJEHP_02268	GOHFFEIP_00925	KKFCDDGP_01316	LCOPNDKF_01446	JEBKBIAM_01715	EGFJGOMM_00976	PLMLIHJO_02161	OGKBHDJD_01116	GECPNADO_00189	HADPLDBH_00245	ECPLKIGL_01617	GCJCDEBK_00261	KBDFKBDC_00262	AAMBPGOF_01858	INDEFMMF_00627	MKDNEMDO_00624	FNDICJOM_01415	KEOHMDFO_00319	PMOHMGFA_00784	DOLNGCLP_00449
rpoC		DNA-directed RNA polymerase subunit beta'	22	22	1	1	1994				3623	3623	3623	MNLCFBOG_00616	APCDCEBA_00842	LFFCJEHP_00693	GOHFFEIP_01054	KKFCDDGP_01041	LCOPNDKF_00210	JEBKBIAM_02404	EGFJGOMM_02080	PLMLIHJO_00280	OGKBHDJD_02183	GECPNADO_01340	HADPLDBH_01436	ECPLKIGL_02284	GCJCDEBK_02357	KBDFKBDC_00940	AAMBPGOF_00075	INDEFMMF_02341	MKDNEMDO_02278	FNDICJOM_00349	KEOHMDFO_02047	PMOHMGFA_00105	DOLNGCLP_02199
rhaR_2		HTH-type transcriptional activator RhaR	22	22	1	1	3194				875	875	875	MNLCFBOG_00919	APCDCEBA_01717	LFFCJEHP_01563	GOHFFEIP_02284	KKFCDDGP_00153	LCOPNDKF_00535	JEBKBIAM_00827	EGFJGOMM_00750	PLMLIHJO_00993	OGKBHDJD_02266	GECPNADO_00446	HADPLDBH_00935	ECPLKIGL_00806	GCJCDEBK_01445	KBDFKBDC_02062	AAMBPGOF_00985	INDEFMMF_01427	MKDNEMDO_00150	FNDICJOM_02308	KEOHMDFO_01205	PMOHMGFA_01746	DOLNGCLP_01268
mnmE		tRNA modification GTPase MnmE	22	22	1	1	1771				1379	1379	1379	MNLCFBOG_01650	APCDCEBA_00282	LFFCJEHP_00280	GOHFFEIP_00799	KKFCDDGP_01661	LCOPNDKF_01674	JEBKBIAM_00283	EGFJGOMM_00121	PLMLIHJO_01454	OGKBHDJD_01385	GECPNADO_01641	HADPLDBH_01826	ECPLKIGL_02061	GCJCDEBK_00696	KBDFKBDC_00684	AAMBPGOF_02336	INDEFMMF_00126	MKDNEMDO_01105	FNDICJOM_00655	KEOHMDFO_02259	PMOHMGFA_00338	DOLNGCLP_02428
ktrB		Ktr system potassium uptake protein B	22	22	1	1	2435				1358	1358	1358	MNLCFBOG_01550	APCDCEBA_00060	LFFCJEHP_00152	GOHFFEIP_00894	KKFCDDGP_02299	LCOPNDKF_02400	JEBKBIAM_00095	EGFJGOMM_00411	PLMLIHJO_00037	OGKBHDJD_01299	GECPNADO_02442	HADPLDBH_01958	ECPLKIGL_00279	GCJCDEBK_01981	KBDFKBDC_01527	AAMBPGOF_00522	INDEFMMF_01967	MKDNEMDO_02058	FNDICJOM_00478	KEOHMDFO_01672	PMOHMGFA_02205	DOLNGCLP_01810
odh		Opine dehydrogenase	22	22	1	1	547				1070	1070	1070	MNLCFBOG_01904	APCDCEBA_01157	LFFCJEHP_01406	GOHFFEIP_01969	KKFCDDGP_01169	LCOPNDKF_01302	JEBKBIAM_01567	EGFJGOMM_00832	PLMLIHJO_02017	OGKBHDJD_01260	GECPNADO_01378	HADPLDBH_00101	ECPLKIGL_01473	GCJCDEBK_00119	KBDFKBDC_00119	AAMBPGOF_01707	INDEFMMF_00773	MKDNEMDO_01753	FNDICJOM_00891	KEOHMDFO_00463	PMOHMGFA_00932	DOLNGCLP_00596
nrdI		Protein NrdI	22	22	1	1	2224				398	398	398	MNLCFBOG_00418	APCDCEBA_00644	LFFCJEHP_00496	GOHFFEIP_01555	KKFCDDGP_01952	LCOPNDKF_00055	JEBKBIAM_02210	EGFJGOMM_02278	PLMLIHJO_00478	OGKBHDJD_01985	GECPNADO_01142	HADPLDBH_01634	ECPLKIGL_00099	GCJCDEBK_02159	KBDFKBDC_01349	AAMBPGOF_00340	INDEFMMF_02146	MKDNEMDO_00957	FNDICJOM_01356	KEOHMDFO_01850	PMOHMGFA_01306	DOLNGCLP_02004
isdI		Heme oxygenase (staphylobilin-producing) 2	22	22	1	1	434				311	311	311	MNLCFBOG_00774	APCDCEBA_00961	LFFCJEHP_01296	GOHFFEIP_00385	KKFCDDGP_00500	LCOPNDKF_00739	JEBKBIAM_01457	EGFJGOMM_01579	PLMLIHJO_00670	OGKBHDJD_00009	GECPNADO_00709	HADPLDBH_00691	ECPLKIGL_01363	GCJCDEBK_00009	KBDFKBDC_00009	AAMBPGOF_01597	INDEFMMF_00883	MKDNEMDO_01863	FNDICJOM_01000	KEOHMDFO_00573	PMOHMGFA_01042	DOLNGCLP_00706
yfiZ		putative siderophore transport system permease protein YfiZ	22	22	1	1	437				1031	1031	1031	MNLCFBOG_00777	APCDCEBA_00964	LFFCJEHP_01299	GOHFFEIP_00382	KKFCDDGP_00503	LCOPNDKF_00742	JEBKBIAM_01460	EGFJGOMM_01576	PLMLIHJO_00673	OGKBHDJD_00012	GECPNADO_00712	HADPLDBH_00694	ECPLKIGL_01366	GCJCDEBK_00012	KBDFKBDC_00012	AAMBPGOF_01600	INDEFMMF_00880	MKDNEMDO_01860	FNDICJOM_00997	KEOHMDFO_00570	PMOHMGFA_01039	DOLNGCLP_00703
ftsL		Cell division protein FtsL	22	22	1	1	2822				401	401	401	MNLCFBOG_02411	APCDCEBA_01433	LFFCJEHP_02351	GOHFFEIP_00169	KKFCDDGP_02106	LCOPNDKF_02123	JEBKBIAM_01804	EGFJGOMM_01185	PLMLIHJO_01535	OGKBHDJD_02460	GECPNADO_01723	HADPLDBH_02159	ECPLKIGL_00487	GCJCDEBK_01764	KBDFKBDC_01744	AAMBPGOF_00666	INDEFMMF_01748	MKDNEMDO_00472	FNDICJOM_00014	KEOHMDFO_01527	PMOHMGFA_02064	DOLNGCLP_01599
adk		Adenylate kinase	22	22	1	1	473				647	647	647	MNLCFBOG_00813	APCDCEBA_01000	LFFCJEHP_01335	GOHFFEIP_00125	KKFCDDGP_00538	LCOPNDKF_00778	JEBKBIAM_01496	EGFJGOMM_01540	PLMLIHJO_00709	OGKBHDJD_00048	GECPNADO_00748	HADPLDBH_00730	ECPLKIGL_01401	GCJCDEBK_00048	KBDFKBDC_00048	AAMBPGOF_01635	INDEFMMF_00844	MKDNEMDO_01824	FNDICJOM_00962	KEOHMDFO_00534	PMOHMGFA_01004	DOLNGCLP_00667
kipI_1		Kinase A inhibitor	22	22	1	1	3289				731	731	731	MNLCFBOG_01013	APCDCEBA_01623	LFFCJEHP_01657	GOHFFEIP_00555	KKFCDDGP_00056	LCOPNDKF_00629	JEBKBIAM_00733	EGFJGOMM_00656	PLMLIHJO_00899	OGKBHDJD_02360	GECPNADO_00540	HADPLDBH_01029	ECPLKIGL_00900	GCJCDEBK_01350	KBDFKBDC_02156	AAMBPGOF_01082	INDEFMMF_01333	MKDNEMDO_00056	FNDICJOM_02133	KEOHMDFO_01111	PMOHMGFA_01650	DOLNGCLP_01173
queF		NADPH-dependent 7-cyano-7-deazaguanine reductase	22	22	1	1	2222				500	500	500	MNLCFBOG_00420	APCDCEBA_00646	LFFCJEHP_00498	GOHFFEIP_01553	KKFCDDGP_01954	LCOPNDKF_00057	JEBKBIAM_02212	EGFJGOMM_02276	PLMLIHJO_00476	OGKBHDJD_01987	GECPNADO_01144	HADPLDBH_01632	ECPLKIGL_00097	GCJCDEBK_02161	KBDFKBDC_01347	AAMBPGOF_00338	INDEFMMF_02148	MKDNEMDO_00959	FNDICJOM_01354	KEOHMDFO_01852	PMOHMGFA_01304	DOLNGCLP_02006
nnrD		ADP-dependent (S)-NAD(P)H-hydrate dehydratase	22	22	1	1	1761				812	812	812	MNLCFBOG_01641	APCDCEBA_00291	LFFCJEHP_00289	GOHFFEIP_00601	KKFCDDGP_01670	LCOPNDKF_01665	JEBKBIAM_00292	EGFJGOMM_00130	PLMLIHJO_01463	OGKBHDJD_01376	GECPNADO_01650	HADPLDBH_01817	ECPLKIGL_02052	GCJCDEBK_00687	KBDFKBDC_00675	AAMBPGOF_02327	INDEFMMF_00135	MKDNEMDO_01096	FNDICJOM_00646	KEOHMDFO_02268	PMOHMGFA_00347	DOLNGCLP_00007
mdtH_2		Multidrug resistance protein MdtH	22	22	1	1	3443				1223	1223	1223	MNLCFBOG_00169	APCDCEBA_01201	LFFCJEHP_01794	GOHFFEIP_02070	KKFCDDGP_00985	LCOPNDKF_01111	JEBKBIAM_00584	EGFJGOMM_00310	PLMLIHJO_01151	OGKBHDJD_01927	GECPNADO_00384	HADPLDBH_00004	ECPLKIGL_01038	GCJCDEBK_01213	KBDFKBDC_02294	AAMBPGOF_01221	INDEFMMF_01196	MKDNEMDO_01425	FNDICJOM_01656	KEOHMDFO_00974	PMOHMGFA_01510	DOLNGCLP_01029
group_3260		Putative TrmH family tRNA/rRNA methyltransferase	22	22	1	1	1983				749	749	749	MNLCFBOG_00627	APCDCEBA_00853	LFFCJEHP_00704	GOHFFEIP_01043	KKFCDDGP_01030	LCOPNDKF_00221	JEBKBIAM_02415	EGFJGOMM_02069	PLMLIHJO_00269	OGKBHDJD_02194	GECPNADO_01351	HADPLDBH_01425	ECPLKIGL_02273	GCJCDEBK_02368	KBDFKBDC_00929	AAMBPGOF_00064	INDEFMMF_02352	MKDNEMDO_02289	FNDICJOM_00360	KEOHMDFO_02058	PMOHMGFA_00116	DOLNGCLP_02210
bdbD_1		Disulfide bond formation protein D	22	22	1	1	677				587	590	589	MNLCFBOG_02024	APCDCEBA_02359	LFFCJEHP_02291	GOHFFEIP_00901	KKFCDDGP_01290	LCOPNDKF_01422	JEBKBIAM_01691	EGFJGOMM_00952	PLMLIHJO_02137	OGKBHDJD_01140	GECPNADO_00213	HADPLDBH_00221	ECPLKIGL_01593	GCJCDEBK_00238	KBDFKBDC_00238	AAMBPGOF_01832	INDEFMMF_00651	MKDNEMDO_00599	FNDICJOM_02350	KEOHMDFO_00343	PMOHMGFA_00810	DOLNGCLP_00473
cynR_1		HTH-type transcriptional regulator CynR	22	22	1	1	587				869	869	869	MNLCFBOG_01940	APCDCEBA_01193	LFFCJEHP_01442	GOHFFEIP_02005	KKFCDDGP_01206	LCOPNDKF_01338	JEBKBIAM_01604	EGFJGOMM_00868	PLMLIHJO_02053	OGKBHDJD_01224	GECPNADO_00297	HADPLDBH_00137	ECPLKIGL_01510	GCJCDEBK_00155	KBDFKBDC_00155	AAMBPGOF_01747	INDEFMMF_00737	MKDNEMDO_00514	FNDICJOM_00557	KEOHMDFO_00427	PMOHMGFA_00893	DOLNGCLP_00559
group_3263		hypothetical protein	22	22	1	1	603				323	323	323	MNLCFBOG_01956	APCDCEBA_02427	LFFCJEHP_01457	GOHFFEIP_02021	KKFCDDGP_01221	LCOPNDKF_01354	JEBKBIAM_01620	EGFJGOMM_00884	PLMLIHJO_02069	OGKBHDJD_01208	GECPNADO_00281	HADPLDBH_00153	ECPLKIGL_01525	GCJCDEBK_00170	KBDFKBDC_00170	AAMBPGOF_01762	INDEFMMF_00721	MKDNEMDO_00530	FNDICJOM_00572	KEOHMDFO_00411	PMOHMGFA_00878	DOLNGCLP_00542
tagF		Teichoic acid poly(glycerol phosphate) polymerase	22	22	1	1	630				2168	2168	2168	MNLCFBOG_01980	APCDCEBA_02403	LFFCJEHP_01482	GOHFFEIP_02045	KKFCDDGP_01245	LCOPNDKF_01378	JEBKBIAM_01645	EGFJGOMM_00908	PLMLIHJO_02093	OGKBHDJD_01184	GECPNADO_00257	HADPLDBH_00177	ECPLKIGL_01549	GCJCDEBK_00194	KBDFKBDC_00194	AAMBPGOF_01787	INDEFMMF_00697	MKDNEMDO_00554	FNDICJOM_01351	KEOHMDFO_00387	PMOHMGFA_00854	DOLNGCLP_00517
cdd		Cytidine deaminase	22	22	1	1	3252				404	404	404	MNLCFBOG_00977	APCDCEBA_01659	LFFCJEHP_01621	GOHFFEIP_00519	KKFCDDGP_00094	LCOPNDKF_00593	JEBKBIAM_00769	EGFJGOMM_00692	PLMLIHJO_00935	OGKBHDJD_02324	GECPNADO_00504	HADPLDBH_00993	ECPLKIGL_00864	GCJCDEBK_01387	KBDFKBDC_02120	AAMBPGOF_01044	INDEFMMF_01369	MKDNEMDO_00092	FNDICJOM_02169	KEOHMDFO_01147	PMOHMGFA_01688	DOLNGCLP_01209
glcU_1		putative glucose uptake protein GlcU	22	22	1	1	500				863	863	863	MNLCFBOG_00840	APCDCEBA_01309	LFFCJEHP_01362	GOHFFEIP_00152	KKFCDDGP_00565	LCOPNDKF_00805	JEBKBIAM_01523	EGFJGOMM_01513	PLMLIHJO_00736	OGKBHDJD_00075	GECPNADO_00775	HADPLDBH_00757	ECPLKIGL_01428	GCJCDEBK_00075	KBDFKBDC_00075	AAMBPGOF_01662	INDEFMMF_00817	MKDNEMDO_01797	FNDICJOM_00935	KEOHMDFO_00507	PMOHMGFA_00977	DOLNGCLP_00640
nirC		Nitrite transporter NirC	22	22	1	1	673				821	821	821	MNLCFBOG_02020	APCDCEBA_02363	LFFCJEHP_02295	GOHFFEIP_02299	KKFCDDGP_01286	LCOPNDKF_01418	JEBKBIAM_01687	EGFJGOMM_00948	PLMLIHJO_02133	OGKBHDJD_01144	GECPNADO_00217	HADPLDBH_00217	ECPLKIGL_01589	GCJCDEBK_00234	KBDFKBDC_00234	AAMBPGOF_01828	INDEFMMF_00655	MKDNEMDO_00595	FNDICJOM_02354	KEOHMDFO_00347	PMOHMGFA_00814	DOLNGCLP_00477
fetB		putative iron export permease protein FetB	22	22	1	1	720				776	779	776	MNLCFBOG_02064	APCDCEBA_02319	LFFCJEHP_02252	GOHFFEIP_00941	KKFCDDGP_01332	LCOPNDKF_01462	JEBKBIAM_01731	EGFJGOMM_00992	PLMLIHJO_02177	OGKBHDJD_01100	GECPNADO_00173	HADPLDBH_00261	ECPLKIGL_01633	GCJCDEBK_00278	KBDFKBDC_00278	AAMBPGOF_01874	INDEFMMF_00611	MKDNEMDO_00640	FNDICJOM_02071	KEOHMDFO_00303	PMOHMGFA_00768	DOLNGCLP_00433
group_3269		Putative formate dehydrogenase	22	22	1	1	557				2954	2954	2954	MNLCFBOG_01914	APCDCEBA_01167	LFFCJEHP_01416	GOHFFEIP_01979	KKFCDDGP_01179	LCOPNDKF_01312	JEBKBIAM_01577	EGFJGOMM_00842	PLMLIHJO_02027	OGKBHDJD_01250	GECPNADO_01368	HADPLDBH_00111	ECPLKIGL_01483	GCJCDEBK_00129	KBDFKBDC_00129	AAMBPGOF_01717	INDEFMMF_00763	MKDNEMDO_00488	FNDICJOM_01847	KEOHMDFO_00453	PMOHMGFA_00922	DOLNGCLP_00586
hrcA		Heat-inducible transcription repressor HrcA	22	22	1	1	3266				977	977	977	MNLCFBOG_00991	APCDCEBA_01645	LFFCJEHP_01635	GOHFFEIP_00533	KKFCDDGP_00080	LCOPNDKF_00607	JEBKBIAM_00755	EGFJGOMM_00678	PLMLIHJO_00921	OGKBHDJD_02338	GECPNADO_00518	HADPLDBH_01007	ECPLKIGL_00878	GCJCDEBK_01373	KBDFKBDC_02134	AAMBPGOF_01058	INDEFMMF_01355	MKDNEMDO_00078	FNDICJOM_02155	KEOHMDFO_01133	PMOHMGFA_01674	DOLNGCLP_01195
spoVG		Putative septation protein SpoVG	22	22	1	1	1937				308	308	308	MNLCFBOG_02348	APCDCEBA_02164	LFFCJEHP_00980	GOHFFEIP_00663	KKFCDDGP_00727	LCOPNDKF_01070	JEBKBIAM_01427	EGFJGOMM_01810	PLMLIHJO_01616	OGKBHDJD_01540	GECPNADO_00351	HADPLDBH_02458	ECPLKIGL_02223	GCJCDEBK_01103	KBDFKBDC_01027	AAMBPGOF_00020	INDEFMMF_02395	MKDNEMDO_02332	FNDICJOM_00819	KEOHMDFO_02108	PMOHMGFA_01393	DOLNGCLP_02256
ribH		6,7-dimethyl-8-ribityllumazine synthase	22	22	1	1	3449				458	458	458	MNLCFBOG_01899	APCDCEBA_02466	LFFCJEHP_01800	GOHFFEIP_00415	KKFCDDGP_00991	LCOPNDKF_01551	JEBKBIAM_00590	EGFJGOMM_00508	PLMLIHJO_00750	OGKBHDJD_00359	GECPNADO_00820	HADPLDBH_01406	ECPLKIGL_01044	GCJCDEBK_01207	KBDFKBDC_02300	AAMBPGOF_01227	INDEFMMF_01190	MKDNEMDO_01431	FNDICJOM_00274	KEOHMDFO_00968	PMOHMGFA_01504	DOLNGCLP_01023
group_3273		Alkaline shock protein 23	22	22	1	1	443				512	512	512	MNLCFBOG_00783	APCDCEBA_00970	LFFCJEHP_01305	GOHFFEIP_00095	KKFCDDGP_00509	LCOPNDKF_00748	JEBKBIAM_01466	EGFJGOMM_01570	PLMLIHJO_00679	OGKBHDJD_00018	GECPNADO_00718	HADPLDBH_00700	ECPLKIGL_01372	GCJCDEBK_00018	KBDFKBDC_00018	AAMBPGOF_01606	INDEFMMF_00874	MKDNEMDO_01854	FNDICJOM_00991	KEOHMDFO_00564	PMOHMGFA_01033	DOLNGCLP_00697
hemA		Glutamyl-tRNA reductase	22	22	1	1	3354				1346	1346	1346	MNLCFBOG_00085	APCDCEBA_01285	LFFCJEHP_01710	GOHFFEIP_01934	KKFCDDGP_00003	LCOPNDKF_01195	JEBKBIAM_00680	EGFJGOMM_00394	PLMLIHJO_01067	OGKBHDJD_01843	GECPNADO_01461	HADPLDBH_00088	ECPLKIGL_00953	GCJCDEBK_01297	KBDFKBDC_02209	AAMBPGOF_01134	INDEFMMF_01280	MKDNEMDO_00003	FNDICJOM_01665	KEOHMDFO_01058	PMOHMGFA_01597	DOLNGCLP_01114
yidC_1		Membrane protein insertase YidC	22	22	1	1	348				872	872	872	MNLCFBOG_01579	APCDCEBA_00891	LFFCJEHP_00820	GOHFFEIP_00855	KKFCDDGP_00401	LCOPNDKF_01275	JEBKBIAM_00526	EGFJGOMM_00806	PLMLIHJO_00194	OGKBHDJD_01580	GECPNADO_00923	HADPLDBH_00582	ECPLKIGL_01274	GCJCDEBK_00576	KBDFKBDC_00889	AAMBPGOF_01507	INDEFMMF_00967	MKDNEMDO_01896	FNDICJOM_00118	KEOHMDFO_00660	PMOHMGFA_02354	DOLNGCLP_00792
yjlD		NADH dehydrogenase-like protein YjlD	22	22	1	1	2342				1064	1064	1064	MNLCFBOG_00311	APCDCEBA_00537	LFFCJEHP_00389	GOHFFEIP_01712	KKFCDDGP_00783	LCOPNDKF_00985	JEBKBIAM_00024	EGFJGOMM_02385	PLMLIHJO_00584	OGKBHDJD_00142	GECPNADO_01035	HADPLDBH_01741	ECPLKIGL_00207	GCJCDEBK_02052	KBDFKBDC_01456	AAMBPGOF_00450	INDEFMMF_02039	MKDNEMDO_01612	FNDICJOM_01456	KEOHMDFO_01743	PMOHMGFA_02277	DOLNGCLP_01881
gapA2		Glyceraldehyde-3-phosphate dehydrogenase 2	22	22	1	1	3368				1025	1025	1025	MNLCFBOG_00099	APCDCEBA_01271	LFFCJEHP_01724	GOHFFEIP_01920	KKFCDDGP_00911	LCOPNDKF_01181	JEBKBIAM_00666	EGFJGOMM_00380	PLMLIHJO_01081	OGKBHDJD_01857	GECPNADO_01447	HADPLDBH_00074	ECPLKIGL_00967	GCJCDEBK_01283	KBDFKBDC_02223	AAMBPGOF_01148	INDEFMMF_01266	MKDNEMDO_01355	FNDICJOM_01586	KEOHMDFO_01044	PMOHMGFA_01583	DOLNGCLP_01100
yjjP_2		Inner membrane protein YjjP	22	22	1	1	2041				764	764	764	MNLCFBOG_00568	APCDCEBA_00794	LFFCJEHP_00644	GOHFFEIP_01004	KKFCDDGP_01087	LCOPNDKF_00162	JEBKBIAM_02357	EGFJGOMM_02128	PLMLIHJO_00328	OGKBHDJD_02135	GECPNADO_01292	HADPLDBH_01484	ECPLKIGL_02329	GCJCDEBK_02309	KBDFKBDC_00985	AAMBPGOF_00120	INDEFMMF_02295	MKDNEMDO_02096	FNDICJOM_00304	KEOHMDFO_01998	PMOHMGFA_00060	DOLNGCLP_02153
gyrB		DNA gyrase subunit B	22	22	1	1	1763				1931	1931	1931	MNLCFBOG_01643	APCDCEBA_00289	LFFCJEHP_00287	GOHFFEIP_00599	KKFCDDGP_01668	LCOPNDKF_01667	JEBKBIAM_00290	EGFJGOMM_00128	PLMLIHJO_01461	OGKBHDJD_01378	GECPNADO_01648	HADPLDBH_01819	ECPLKIGL_02054	GCJCDEBK_00689	KBDFKBDC_00677	AAMBPGOF_02329	INDEFMMF_00133	MKDNEMDO_01098	FNDICJOM_00648	KEOHMDFO_02266	PMOHMGFA_00345	DOLNGCLP_00005
group_3280		Putative aldehyde dehydrogenase	22	22	1	1	381				1427	1427	1427	MNLCFBOG_00668	APCDCEBA_00130	LFFCJEHP_00789	GOHFFEIP_01113	KKFCDDGP_00368	LCOPNDKF_01977	JEBKBIAM_00495	EGFJGOMM_00444	PLMLIHJO_00798	OGKBHDJD_00246	GECPNADO_02195	HADPLDBH_01341	ECPLKIGL_01306	GCJCDEBK_00607	KBDFKBDC_00858	AAMBPGOF_01539	INDEFMMF_00936	MKDNEMDO_01927	FNDICJOM_00086	KEOHMDFO_00629	PMOHMGFA_02386	DOLNGCLP_00761
lctP		L-lactate permease	22	22	1	1	627				1601	1601	1601	MNLCFBOG_01977	APCDCEBA_02406	LFFCJEHP_01479	GOHFFEIP_02042	KKFCDDGP_01242	LCOPNDKF_01375	JEBKBIAM_01642	EGFJGOMM_00905	PLMLIHJO_02090	OGKBHDJD_01187	GECPNADO_00260	HADPLDBH_00174	ECPLKIGL_01546	GCJCDEBK_00191	KBDFKBDC_00191	AAMBPGOF_01784	INDEFMMF_00700	MKDNEMDO_00551	FNDICJOM_00593	KEOHMDFO_00390	PMOHMGFA_00857	DOLNGCLP_00520
glvR		HTH-type transcriptional regulator GlvR	22	22	1	1	575				761	761	761	MNLCFBOG_01931	APCDCEBA_01184	LFFCJEHP_01433	GOHFFEIP_01996	KKFCDDGP_01197	LCOPNDKF_01329	JEBKBIAM_01595	EGFJGOMM_00859	PLMLIHJO_02044	OGKBHDJD_01233	GECPNADO_00306	HADPLDBH_00128	ECPLKIGL_01501	GCJCDEBK_00146	KBDFKBDC_00146	AAMBPGOF_01735	INDEFMMF_00746	MKDNEMDO_00505	FNDICJOM_00548	KEOHMDFO_00436	PMOHMGFA_00904	DOLNGCLP_00568
rny_3		Ribonuclease Y	22	22	1	1	2943				1559	1559	1559	MNLCFBOG_01130	APCDCEBA_02089	LFFCJEHP_02459	GOHFFEIP_02118	KKFCDDGP_02212	LCOPNDKF_01862	JEBKBIAM_01912	EGFJGOMM_01999	PLMLIHJO_01269	OGKBHDJD_01693	GECPNADO_02374	HADPLDBH_02051	ECPLKIGL_00594	GCJCDEBK_01656	KBDFKBDC_01852	AAMBPGOF_00772	INDEFMMF_01639	MKDNEMDO_00364	FNDICJOM_01069	KEOHMDFO_01419	PMOHMGFA_01957	DOLNGCLP_01491
group_3284		hypothetical protein	22	22	1	1	3277				584	584	584	MNLCFBOG_01001	APCDCEBA_01635	LFFCJEHP_01645	GOHFFEIP_00543	KKFCDDGP_00068	LCOPNDKF_00617	JEBKBIAM_00745	EGFJGOMM_00668	PLMLIHJO_00911	OGKBHDJD_02348	GECPNADO_00528	HADPLDBH_01017	ECPLKIGL_00888	GCJCDEBK_01362	KBDFKBDC_02144	AAMBPGOF_01070	INDEFMMF_01345	MKDNEMDO_00068	FNDICJOM_02145	KEOHMDFO_01123	PMOHMGFA_01662	DOLNGCLP_01185
salA		Iron-sulfur cluster carrier protein	22	22	1	1	426				1064	1064	1064	MNLCFBOG_00766	APCDCEBA_00953	LFFCJEHP_01288	GOHFFEIP_00393	KKFCDDGP_00492	LCOPNDKF_00731	JEBKBIAM_01449	EGFJGOMM_01587	PLMLIHJO_00662	OGKBHDJD_00001	GECPNADO_00701	HADPLDBH_00683	ECPLKIGL_01355	GCJCDEBK_00001	KBDFKBDC_00001	AAMBPGOF_01589	INDEFMMF_00891	MKDNEMDO_01871	FNDICJOM_01008	KEOHMDFO_00581	PMOHMGFA_01050	DOLNGCLP_00714
alaS		Alanine--tRNA ligase	22	22	1	1	3298				2630	2630	2630	MNLCFBOG_01022	APCDCEBA_01614	LFFCJEHP_01666	GOHFFEIP_00564	KKFCDDGP_00047	LCOPNDKF_00638	JEBKBIAM_00724	EGFJGOMM_00647	PLMLIHJO_00890	OGKBHDJD_02369	GECPNADO_00549	HADPLDBH_01038	ECPLKIGL_00909	GCJCDEBK_01341	KBDFKBDC_02165	AAMBPGOF_01091	INDEFMMF_01324	MKDNEMDO_00047	FNDICJOM_00884	KEOHMDFO_01102	PMOHMGFA_01641	DOLNGCLP_01164
gltX		Glutamate--tRNA ligase	22	22	1	1	1979				1454	1454	1454	MNLCFBOG_00631	APCDCEBA_00857	LFFCJEHP_00708	GOHFFEIP_01039	KKFCDDGP_01026	LCOPNDKF_00225	JEBKBIAM_02419	EGFJGOMM_02065	PLMLIHJO_00265	OGKBHDJD_02198	GECPNADO_01355	HADPLDBH_01421	ECPLKIGL_02269	GCJCDEBK_02372	KBDFKBDC_00925	AAMBPGOF_00060	INDEFMMF_02356	MKDNEMDO_02293	FNDICJOM_00364	KEOHMDFO_02062	PMOHMGFA_00120	DOLNGCLP_02214
tyrS		Tyrosine--tRNA ligase	22	22	1	1	3410				1262	1262	1262	MNLCFBOG_00140	APCDCEBA_01230	LFFCJEHP_01765	GOHFFEIP_01879	KKFCDDGP_00953	LCOPNDKF_01140	JEBKBIAM_00625	EGFJGOMM_00339	PLMLIHJO_01122	OGKBHDJD_01898	GECPNADO_01406	HADPLDBH_00033	ECPLKIGL_01008	GCJCDEBK_01242	KBDFKBDC_02264	AAMBPGOF_01190	INDEFMMF_01225	MKDNEMDO_01396	FNDICJOM_01627	KEOHMDFO_01003	PMOHMGFA_01541	DOLNGCLP_01059
acnA		Aconitate hydratase A	22	22	1	1	3028				2705	2705	2705	MNLCFBOG_00745	APCDCEBA_01558	LFFCJEHP_00093	GOHFFEIP_00083	KKFCDDGP_00301	LCOPNDKF_01232	JEBKBIAM_01980	EGFJGOMM_00552	PLMLIHJO_02379	OGKBHDJD_01627	GECPNADO_02393	HADPLDBH_00537	ECPLKIGL_00657	GCJCDEBK_01593	KBDFKBDC_01914	AAMBPGOF_00834	INDEFMMF_01575	MKDNEMDO_00298	FNDICJOM_00731	KEOHMDFO_01356	PMOHMGFA_01894	DOLNGCLP_01419
tgt		Queuine tRNA-ribosyltransferase	22	22	1	1	3317				1139	1139	1139	MNLCFBOG_01041	APCDCEBA_01595	LFFCJEHP_01685	GOHFFEIP_00583	KKFCDDGP_00028	LCOPNDKF_00657	JEBKBIAM_00705	EGFJGOMM_00628	PLMLIHJO_00871	OGKBHDJD_02388	GECPNADO_00568	HADPLDBH_01057	ECPLKIGL_00928	GCJCDEBK_01322	KBDFKBDC_02184	AAMBPGOF_01110	INDEFMMF_01305	MKDNEMDO_00028	FNDICJOM_00752	KEOHMDFO_01083	PMOHMGFA_01622	DOLNGCLP_01145
deoC2		Deoxyribose-phosphate aldolase 2	22	22	1	1	400				662	662	662	MNLCFBOG_00685	APCDCEBA_00113	LFFCJEHP_00772	GOHFFEIP_01096	KKFCDDGP_00352	LCOPNDKF_01960	JEBKBIAM_00479	EGFJGOMM_00461	PLMLIHJO_00815	OGKBHDJD_00229	GECPNADO_02212	HADPLDBH_01358	ECPLKIGL_01324	GCJCDEBK_00624	KBDFKBDC_00841	AAMBPGOF_01555	INDEFMMF_00919	MKDNEMDO_01944	FNDICJOM_02109	KEOHMDFO_00612	PMOHMGFA_02403	DOLNGCLP_00745
group_3292		hypothetical protein	22	22	1	1	1910				1112	1112	1112	MNLCFBOG_01767	APCDCEBA_00165	LFFCJEHP_00163	GOHFFEIP_01273	KKFCDDGP_01530	LCOPNDKF_01791	JEBKBIAM_01750	EGFJGOMM_00004	PLMLIHJO_01779	OGKBHDJD_01502	GECPNADO_01524	HADPLDBH_01943	ECPLKIGL_02193	GCJCDEBK_00814	KBDFKBDC_00805	AAMBPGOF_02483	INDEFMMF_00009	MKDNEMDO_01223	FNDICJOM_01193	KEOHMDFO_02138	PMOHMGFA_00206	DOLNGCLP_02286
yfmC_1		Fe(3+)-citrate-binding protein YfmC	22	22	1	1	438				998	998	998	MNLCFBOG_00778	APCDCEBA_00965	LFFCJEHP_01300	GOHFFEIP_00381	KKFCDDGP_00504	LCOPNDKF_00743	JEBKBIAM_01461	EGFJGOMM_01575	PLMLIHJO_00674	OGKBHDJD_00013	GECPNADO_00713	HADPLDBH_00695	ECPLKIGL_01367	GCJCDEBK_00013	KBDFKBDC_00013	AAMBPGOF_01601	INDEFMMF_00879	MKDNEMDO_01859	FNDICJOM_00996	KEOHMDFO_00569	PMOHMGFA_01038	DOLNGCLP_00702
group_3294		Glucosaminate ammonia-lyase	22	22	1	1	3173				986	986	986	MNLCFBOG_00898	APCDCEBA_01738	LFFCJEHP_01542	GOHFFEIP_02263	KKFCDDGP_00174	LCOPNDKF_00514	JEBKBIAM_00848	EGFJGOMM_00576	PLMLIHJO_01014	OGKBHDJD_02245	GECPNADO_00425	HADPLDBH_00914	ECPLKIGL_00785	GCJCDEBK_01466	KBDFKBDC_02041	AAMBPGOF_00964	INDEFMMF_01448	MKDNEMDO_00171	FNDICJOM_02287	KEOHMDFO_01226	PMOHMGFA_01767	DOLNGCLP_01289
group_3295		hypothetical protein	22	22	1	1	661				452	452	452	MNLCFBOG_02009	APCDCEBA_02374	LFFCJEHP_02306	GOHFFEIP_02310	KKFCDDGP_01275	LCOPNDKF_01407	JEBKBIAM_01675	EGFJGOMM_00937	PLMLIHJO_02122	OGKBHDJD_01155	GECPNADO_00228	HADPLDBH_00206	ECPLKIGL_01578	GCJCDEBK_00223	KBDFKBDC_00223	AAMBPGOF_01817	INDEFMMF_00666	MKDNEMDO_00584	FNDICJOM_02365	KEOHMDFO_00358	PMOHMGFA_00825	DOLNGCLP_00488
topB		DNA topoisomerase 3	22	22	1	1	498				2135	2135	2135	MNLCFBOG_00838	APCDCEBA_01311	LFFCJEHP_01360	GOHFFEIP_00150	KKFCDDGP_00563	LCOPNDKF_00803	JEBKBIAM_01521	EGFJGOMM_01515	PLMLIHJO_00734	OGKBHDJD_00073	GECPNADO_00773	HADPLDBH_00755	ECPLKIGL_01426	GCJCDEBK_00073	KBDFKBDC_00073	AAMBPGOF_01660	INDEFMMF_00819	MKDNEMDO_01799	FNDICJOM_00937	KEOHMDFO_00509	PMOHMGFA_00979	DOLNGCLP_00642
thrS		Threonine--tRNA ligase	22	22	1	1	3364				1937	1937	1937	MNLCFBOG_00095	APCDCEBA_01275	LFFCJEHP_01720	GOHFFEIP_01924	KKFCDDGP_00907	LCOPNDKF_01185	JEBKBIAM_00670	EGFJGOMM_00384	PLMLIHJO_01077	OGKBHDJD_01853	GECPNADO_01451	HADPLDBH_00078	ECPLKIGL_00963	GCJCDEBK_01287	KBDFKBDC_02219	AAMBPGOF_01144	INDEFMMF_01270	MKDNEMDO_01351	FNDICJOM_01582	KEOHMDFO_01048	PMOHMGFA_01587	DOLNGCLP_01104
ribD		Riboflavin biosynthesis protein RibD	22	22	1	1	3452				1049	1049	1049	MNLCFBOG_01896	APCDCEBA_02463	LFFCJEHP_01803	GOHFFEIP_00418	KKFCDDGP_00994	LCOPNDKF_01554	JEBKBIAM_00593	EGFJGOMM_00505	PLMLIHJO_00753	OGKBHDJD_00362	GECPNADO_00823	HADPLDBH_01403	ECPLKIGL_01047	GCJCDEBK_01204	KBDFKBDC_02303	AAMBPGOF_01230	INDEFMMF_01187	MKDNEMDO_01434	FNDICJOM_00277	KEOHMDFO_00965	PMOHMGFA_01501	DOLNGCLP_01020
cls_1		Cardiolipin synthase	22	22	1	1	346				1484	1484	1484	MNLCFBOG_01577	APCDCEBA_00889	LFFCJEHP_00822	GOHFFEIP_00853	KKFCDDGP_00403	LCOPNDKF_01277	JEBKBIAM_00528	EGFJGOMM_00808	PLMLIHJO_00192	OGKBHDJD_01582	GECPNADO_00925	HADPLDBH_00584	ECPLKIGL_01272	GCJCDEBK_00574	KBDFKBDC_00891	AAMBPGOF_01505	INDEFMMF_00969	MKDNEMDO_01894	FNDICJOM_00120	KEOHMDFO_00662	PMOHMGFA_02352	DOLNGCLP_00794
group_3300		hypothetical protein	22	22	1	1	1067				962	962	962	MNLCFBOG_00211	APCDCEBA_02260	LFFCJEHP_01244	GOHFFEIP_01417	KKFCDDGP_01767	LCOPNDKF_00367	JEBKBIAM_00410	EGFJGOMM_01453	PLMLIHJO_00207	OGKBHDJD_00311	GECPNADO_00878	HADPLDBH_00465	ECPLKIGL_01921	GCJCDEBK_00857	KBDFKBDC_00566	AAMBPGOF_02203	INDEFMMF_00315	MKDNEMDO_01311	FNDICJOM_01699	KEOHMDFO_00011	PMOHMGFA_00444	DOLNGCLP_00148
scpA		Segregation and condensation protein A	22	22	1	1	3183				731	731	731	MNLCFBOG_00908	APCDCEBA_01728	LFFCJEHP_01552	GOHFFEIP_02273	KKFCDDGP_00164	LCOPNDKF_00524	JEBKBIAM_00838	EGFJGOMM_00761	PLMLIHJO_01004	OGKBHDJD_02255	GECPNADO_00435	HADPLDBH_00924	ECPLKIGL_00795	GCJCDEBK_01456	KBDFKBDC_02051	AAMBPGOF_00974	INDEFMMF_01438	MKDNEMDO_00161	FNDICJOM_02297	KEOHMDFO_01216	PMOHMGFA_01757	DOLNGCLP_01279
lacG		6-phospho-beta-galactosidase	22	22	1	1	451				1412	1412	1412	MNLCFBOG_00791	APCDCEBA_00978	LFFCJEHP_01313	GOHFFEIP_00103	KKFCDDGP_00517	LCOPNDKF_00756	JEBKBIAM_01474	EGFJGOMM_01562	PLMLIHJO_00687	OGKBHDJD_00026	GECPNADO_00726	HADPLDBH_00708	ECPLKIGL_01380	GCJCDEBK_00026	KBDFKBDC_00026	AAMBPGOF_01614	INDEFMMF_00866	MKDNEMDO_01846	FNDICJOM_00983	KEOHMDFO_00556	PMOHMGFA_01025	DOLNGCLP_00688
group_3303		hypothetical protein	22	22	1	1	3726				344	344	344	MNLCFBOG_01825	APCDCEBA_02199	LFFCJEHP_00115	GOHFFEIP_00448	KKFCDDGP_00884	LCOPNDKF_01628	JEBKBIAM_01308	EGFJGOMM_01306	PLMLIHJO_01183	OGKBHDJD_00688	GECPNADO_02085	HADPLDBH_01086	ECPLKIGL_01089	GCJCDEBK_01162	KBDFKBDC_02345	AAMBPGOF_01326	INDEFMMF_01146	MKDNEMDO_02219	FNDICJOM_01567	KEOHMDFO_00845	PMOHMGFA_01459	DOLNGCLP_00978
mqo2_1		putative malate:quinone oxidoreductase 2	22	22	1	1	1063				1496	1496	1496	MNLCFBOG_00215	APCDCEBA_02264	LFFCJEHP_01240	GOHFFEIP_00004	KKFCDDGP_01771	LCOPNDKF_00371	JEBKBIAM_00414	EGFJGOMM_01457	PLMLIHJO_00211	OGKBHDJD_00315	GECPNADO_00874	HADPLDBH_00461	ECPLKIGL_01917	GCJCDEBK_00852	KBDFKBDC_00562	AAMBPGOF_02199	INDEFMMF_00319	MKDNEMDO_01315	FNDICJOM_01703	KEOHMDFO_00015	PMOHMGFA_00448	DOLNGCLP_00152
recA		Protein RecA	22	22	1	1	2942				1052	1052	1052	MNLCFBOG_01131	APCDCEBA_02090	LFFCJEHP_02458	GOHFFEIP_02119	KKFCDDGP_02211	LCOPNDKF_01861	JEBKBIAM_01911	EGFJGOMM_02000	PLMLIHJO_01268	OGKBHDJD_01694	GECPNADO_02373	HADPLDBH_02052	ECPLKIGL_00593	GCJCDEBK_01657	KBDFKBDC_01851	AAMBPGOF_00771	INDEFMMF_01640	MKDNEMDO_00365	FNDICJOM_01068	KEOHMDFO_01420	PMOHMGFA_01958	DOLNGCLP_01492
xerD_1		Tyrosine recombinase XerD	22	22	1	1	3185				887	887	887	MNLCFBOG_00910	APCDCEBA_01726	LFFCJEHP_01554	GOHFFEIP_02275	KKFCDDGP_00162	LCOPNDKF_00526	JEBKBIAM_00836	EGFJGOMM_00759	PLMLIHJO_01002	OGKBHDJD_02257	GECPNADO_00437	HADPLDBH_00926	ECPLKIGL_00797	GCJCDEBK_01454	KBDFKBDC_02053	AAMBPGOF_00976	INDEFMMF_01436	MKDNEMDO_00159	FNDICJOM_02299	KEOHMDFO_01214	PMOHMGFA_01755	DOLNGCLP_01277
aroA_1		Protein AroA(G)	22	22	1	1	3417				1091	1091	1091	MNLCFBOG_00147	APCDCEBA_01223	LFFCJEHP_01772	GOHFFEIP_01872	KKFCDDGP_00960	LCOPNDKF_01133	JEBKBIAM_00618	EGFJGOMM_00332	PLMLIHJO_01129	OGKBHDJD_01905	GECPNADO_01399	HADPLDBH_00026	ECPLKIGL_01015	GCJCDEBK_01235	KBDFKBDC_02271	AAMBPGOF_01197	INDEFMMF_01218	MKDNEMDO_01403	FNDICJOM_01634	KEOHMDFO_00996	PMOHMGFA_01534	DOLNGCLP_01052
dnaX_2		DNA polymerase III subunit gamma/tau	22	22	1	1	1923				926	926	926	MNLCFBOG_02362	APCDCEBA_02150	LFFCJEHP_00994	GOHFFEIP_00649	KKFCDDGP_00713	LCOPNDKF_01056	JEBKBIAM_01413	EGFJGOMM_01796	PLMLIHJO_01602	OGKBHDJD_01526	GECPNADO_00337	HADPLDBH_02444	ECPLKIGL_02209	GCJCDEBK_01117	KBDFKBDC_01041	AAMBPGOF_00006	INDEFMMF_02409	MKDNEMDO_02346	FNDICJOM_00805	KEOHMDFO_02122	PMOHMGFA_01379	DOLNGCLP_02270
dapE		putative succinyl-diaminopimelate desuccinylase	22	22	1	1	974				1238	1238	1238	MNLCFBOG_02272	APCDCEBA_01827	LFFCJEHP_02044	GOHFFEIP_02184	KKFCDDGP_00624	LCOPNDKF_02055	JEBKBIAM_00976	EGFJGOMM_01742	PLMLIHJO_00118	OGKBHDJD_00892	GECPNADO_01981	HADPLDBH_01249	ECPLKIGL_01842	GCJCDEBK_00487	KBDFKBDC_00491	AAMBPGOF_02109	INDEFMMF_00400	MKDNEMDO_00849	FNDICJOM_00245	KEOHMDFO_00090	PMOHMGFA_00536	DOLNGCLP_00223
lacF		PTS system lactose-specific EIIA component	22	22	1	1	454				314	314	314	MNLCFBOG_00794	APCDCEBA_00981	LFFCJEHP_01316	GOHFFEIP_00106	KKFCDDGP_00519	LCOPNDKF_00759	JEBKBIAM_01476	EGFJGOMM_01559	PLMLIHJO_00690	OGKBHDJD_00029	GECPNADO_00729	HADPLDBH_00711	ECPLKIGL_01382	GCJCDEBK_00029	KBDFKBDC_00029	AAMBPGOF_01616	INDEFMMF_00863	MKDNEMDO_01843	FNDICJOM_00981	KEOHMDFO_00553	PMOHMGFA_01023	DOLNGCLP_00686
gatC		Aspartyl/glutamyl-tRNA(Asn/Gln) amidotransferase subunit C	22	22	1	1	3656				302	302	302	MNLCFBOG_01279	APCDCEBA_00337	LFFCJEHP_01190	GOHFFEIP_02381	KKFCDDGP_00826	LCOPNDKF_01898	JEBKBIAM_00890	EGFJGOMM_01362	PLMLIHJO_01962	OGKBHDJD_00752	GECPNADO_02278	HADPLDBH_00647	ECPLKIGL_01177	GCJCDEBK_01045	KBDFKBDC_01108	AAMBPGOF_01409	INDEFMMF_01062	MKDNEMDO_01505	FNDICJOM_01775	KEOHMDFO_00757	PMOHMGFA_01097	DOLNGCLP_00890
odhA		2-oxoglutarate dehydrogenase E1 component	22	22	1	1	3111				2804	2804	2804	MNLCFBOG_00027	APCDCEBA_00424	LFFCJEHP_00028	GOHFFEIP_00015	KKFCDDGP_00236	LCOPNDKF_00451	JEBKBIAM_02046	EGFJGOMM_00167	PLMLIHJO_01897	OGKBHDJD_00441	GECPNADO_00610	HADPLDBH_00851	ECPLKIGL_00723	GCJCDEBK_01528	KBDFKBDC_01979	AAMBPGOF_00901	INDEFMMF_01510	MKDNEMDO_00233	FNDICJOM_01885	KEOHMDFO_01291	PMOHMGFA_01829	DOLNGCLP_01352
clpC		ATP-dependent Clp protease ATP-binding subunit ClpC	22	22	1	1	1976				2453	2453	2453	MNLCFBOG_00634	APCDCEBA_00860	LFFCJEHP_00711	GOHFFEIP_01036	KKFCDDGP_01023	LCOPNDKF_00228	JEBKBIAM_02422	EGFJGOMM_02062	PLMLIHJO_00262	OGKBHDJD_02201	GECPNADO_01358	HADPLDBH_01418	ECPLKIGL_02266	GCJCDEBK_02375	KBDFKBDC_00922	AAMBPGOF_00057	INDEFMMF_02359	MKDNEMDO_02296	FNDICJOM_00367	KEOHMDFO_02065	PMOHMGFA_00123	DOLNGCLP_02217
nusG		Transcription termination/antitermination protein NusG	22	22	1	1	1987				548	548	548	MNLCFBOG_00623	APCDCEBA_00849	LFFCJEHP_00700	GOHFFEIP_01047	KKFCDDGP_01034	LCOPNDKF_00217	JEBKBIAM_02411	EGFJGOMM_02073	PLMLIHJO_00273	OGKBHDJD_02190	GECPNADO_01347	HADPLDBH_01429	ECPLKIGL_02277	GCJCDEBK_02364	KBDFKBDC_00933	AAMBPGOF_00068	INDEFMMF_02348	MKDNEMDO_02285	FNDICJOM_00356	KEOHMDFO_02054	PMOHMGFA_00112	DOLNGCLP_02206
group_3315		hypothetical protein	22	22	1	1	1894				1328	1328	1328	MNLCFBOG_01755	APCDCEBA_00177	LFFCJEHP_00175	GOHFFEIP_01261	KKFCDDGP_01547	LCOPNDKF_01779	JEBKBIAM_01765	EGFJGOMM_00016	PLMLIHJO_01767	OGKBHDJD_01490	GECPNADO_01536	HADPLDBH_01931	ECPLKIGL_02172	GCJCDEBK_00802	KBDFKBDC_00790	AAMBPGOF_02466	INDEFMMF_00021	MKDNEMDO_01211	FNDICJOM_01213	KEOHMDFO_02151	PMOHMGFA_00223	DOLNGCLP_02301
gpmA		2,3-bisphosphoglycerate-dependent phosphoglycerate mutase	22	22	1	1	688				686	686	686	MNLCFBOG_02033	APCDCEBA_02350	LFFCJEHP_02283	GOHFFEIP_00910	KKFCDDGP_01300	LCOPNDKF_01431	JEBKBIAM_01700	EGFJGOMM_00961	PLMLIHJO_02146	OGKBHDJD_01131	GECPNADO_00204	HADPLDBH_00230	ECPLKIGL_01602	GCJCDEBK_00246	KBDFKBDC_00247	AAMBPGOF_01842	INDEFMMF_00642	MKDNEMDO_00609	FNDICJOM_02341	KEOHMDFO_00334	PMOHMGFA_00800	DOLNGCLP_00464
dapH		2,3,4,5-tetrahydropyridine-2,6-dicarboxylate N-acetyltransferase	22	22	1	1	3088				719	719	719	MNLCFBOG_00047	APCDCEBA_00444	LFFCJEHP_00048	GOHFFEIP_00035	KKFCDDGP_00255	LCOPNDKF_00431	JEBKBIAM_02024	EGFJGOMM_00187	PLMLIHJO_01877	OGKBHDJD_00421	GECPNADO_00630	HADPLDBH_00831	ECPLKIGL_00704	GCJCDEBK_01548	KBDFKBDC_01959	AAMBPGOF_00881	INDEFMMF_01530	MKDNEMDO_00253	FNDICJOM_00210	KEOHMDFO_01311	PMOHMGFA_01848	DOLNGCLP_01374
group_3318		hypothetical protein	22	22	1	1	645				611	611	611	MNLCFBOG_01994	APCDCEBA_02389	LFFCJEHP_01496	GOHFFEIP_02059	KKFCDDGP_01259	LCOPNDKF_01392	JEBKBIAM_01659	EGFJGOMM_00922	PLMLIHJO_02107	OGKBHDJD_01170	GECPNADO_00243	HADPLDBH_00191	ECPLKIGL_01563	GCJCDEBK_00208	KBDFKBDC_00208	AAMBPGOF_01802	INDEFMMF_00681	MKDNEMDO_00569	FNDICJOM_02220	KEOHMDFO_00373	PMOHMGFA_00840	DOLNGCLP_00503
yxeP_4		putative hydrolase YxeP	22	22	1	1	2000				1175	1175	1175	MNLCFBOG_00610	APCDCEBA_00836	LFFCJEHP_00687	GOHFFEIP_01060	KKFCDDGP_01047	LCOPNDKF_00204	JEBKBIAM_02398	EGFJGOMM_02086	PLMLIHJO_00286	OGKBHDJD_02177	GECPNADO_01334	HADPLDBH_01442	ECPLKIGL_02290	GCJCDEBK_02351	KBDFKBDC_00946	AAMBPGOF_00081	INDEFMMF_02335	MKDNEMDO_02272	FNDICJOM_00343	KEOHMDFO_02041	PMOHMGFA_00099	DOLNGCLP_02193
frdA		Fumarate reductase flavoprotein subunit	22	22	1	1	2804				1766	1766	1766	MNLCFBOG_01349	APCDCEBA_00921	LFFCJEHP_02334	GOHFFEIP_01482	KKFCDDGP_02092	LCOPNDKF_02189	JEBKBIAM_01787	EGFJGOMM_01653	PLMLIHJO_01665	OGKBHDJD_00510	GECPNADO_02140	HADPLDBH_02246	ECPLKIGL_00472	GCJCDEBK_01781	KBDFKBDC_01727	AAMBPGOF_00652	INDEFMMF_01765	MKDNEMDO_02389	FNDICJOM_00029	KEOHMDFO_01544	PMOHMGFA_02078	DOLNGCLP_01685
recR		Recombination protein RecR	22	22	1	1	1918				596	596	596	MNLCFBOG_01778	APCDCEBA_00157	LFFCJEHP_00848	GOHFFEIP_00963	KKFCDDGP_01522	LCOPNDKF_01799	JEBKBIAM_01742	EGFJGOMM_01501	PLMLIHJO_01790	OGKBHDJD_01519	GECPNADO_01667	HADPLDBH_01951	ECPLKIGL_02201	GCJCDEBK_00822	KBDFKBDC_00813	AAMBPGOF_02491	INDEFMMF_00001	MKDNEMDO_01231	FNDICJOM_01185	KEOHMDFO_02130	PMOHMGFA_00198	DOLNGCLP_02278
cshB		DEAD-box ATP-dependent RNA helicase CshB	22	22	1	1	3242				1343	1343	1343	MNLCFBOG_00967	APCDCEBA_01669	LFFCJEHP_01611	GOHFFEIP_00509	KKFCDDGP_00104	LCOPNDKF_00583	JEBKBIAM_00779	EGFJGOMM_00702	PLMLIHJO_00945	OGKBHDJD_02314	GECPNADO_00494	HADPLDBH_00983	ECPLKIGL_00854	GCJCDEBK_01397	KBDFKBDC_02110	AAMBPGOF_01034	INDEFMMF_01379	MKDNEMDO_00102	FNDICJOM_01877	KEOHMDFO_01157	PMOHMGFA_01698	DOLNGCLP_01219
group_3323		hypothetical protein	22	22	1	1	3295				320	320	320	MNLCFBOG_01019	APCDCEBA_01617	LFFCJEHP_01663	GOHFFEIP_00561	KKFCDDGP_00050	LCOPNDKF_00635	JEBKBIAM_00727	EGFJGOMM_00650	PLMLIHJO_00893	OGKBHDJD_02366	GECPNADO_00546	HADPLDBH_01035	ECPLKIGL_00906	GCJCDEBK_01344	KBDFKBDC_02162	AAMBPGOF_01088	INDEFMMF_01327	MKDNEMDO_00050	FNDICJOM_00881	KEOHMDFO_01105	PMOHMGFA_01644	DOLNGCLP_01167
rlmN		putative dual-specificity RNA methyltransferase RlmN	22	22	1	1	2864				1094	1094	1094	MNLCFBOG_02447	APCDCEBA_01397	LFFCJEHP_02387	GOHFFEIP_00205	KKFCDDGP_02142	LCOPNDKF_02087	JEBKBIAM_01840	EGFJGOMM_01149	PLMLIHJO_01571	OGKBHDJD_02424	GECPNADO_01687	HADPLDBH_02123	ECPLKIGL_00523	GCJCDEBK_01728	KBDFKBDC_01780	AAMBPGOF_00702	INDEFMMF_01712	MKDNEMDO_00436	FNDICJOM_01530	KEOHMDFO_01491	PMOHMGFA_02028	DOLNGCLP_01563
tpx		Thiol peroxidase	22	22	1	1	3392				494	494	494	MNLCFBOG_00123	APCDCEBA_01247	LFFCJEHP_01748	GOHFFEIP_01896	KKFCDDGP_00935	LCOPNDKF_01157	JEBKBIAM_00642	EGFJGOMM_00356	PLMLIHJO_01105	OGKBHDJD_01881	GECPNADO_01423	HADPLDBH_00050	ECPLKIGL_00991	GCJCDEBK_01259	KBDFKBDC_02247	AAMBPGOF_01172	INDEFMMF_01242	MKDNEMDO_01379	FNDICJOM_01610	KEOHMDFO_01020	PMOHMGFA_01559	DOLNGCLP_01076
qoxB		putative quinol oxidase subunit 1	22	22	1	1	3841				1988	1988	1988	MNLCFBOG_01441	APCDCEBA_01076	LFFCJEHP_01095	GOHFFEIP_01346	KKFCDDGP_02263	LCOPNDKF_02295	JEBKBIAM_01216	EGFJGOMM_01902	PLMLIHJO_01341	OGKBHDJD_00602	GECPNADO_01843	HADPLDBH_02338	ECPLKIGL_00382	GCJCDEBK_01871	KBDFKBDC_01636	AAMBPGOF_00559	INDEFMMF_01855	MKDNEMDO_01728	FNDICJOM_00769	KEOHMDFO_01634	PMOHMGFA_02169	DOLNGCLP_01775
murA1		UDP-N-acetylglucosamine 1-carboxyvinyltransferase 1	22	22	1	1	358				1265	1265	1265	MNLCFBOG_00646	APCDCEBA_00152	LFFCJEHP_00811	GOHFFEIP_01135	KKFCDDGP_00391	LCOPNDKF_01999	JEBKBIAM_00517	EGFJGOMM_00422	PLMLIHJO_00776	OGKBHDJD_00268	GECPNADO_02173	HADPLDBH_01319	ECPLKIGL_01283	GCJCDEBK_00585	KBDFKBDC_00880	AAMBPGOF_01516	INDEFMMF_00958	MKDNEMDO_01905	FNDICJOM_00109	KEOHMDFO_00651	PMOHMGFA_02363	DOLNGCLP_00783
group_3333		hypothetical protein	22	22	1	1	3391				947	947	947	MNLCFBOG_00122	APCDCEBA_01248	LFFCJEHP_01747	GOHFFEIP_01897	KKFCDDGP_00934	LCOPNDKF_01158	JEBKBIAM_00643	EGFJGOMM_00357	PLMLIHJO_01104	OGKBHDJD_01880	GECPNADO_01424	HADPLDBH_00051	ECPLKIGL_00990	GCJCDEBK_01260	KBDFKBDC_02246	AAMBPGOF_01171	INDEFMMF_01243	MKDNEMDO_01378	FNDICJOM_01609	KEOHMDFO_01021	PMOHMGFA_01560	DOLNGCLP_01077
nadK		NAD kinase	22	22	1	1	2417				809	812	811	MNLCFBOG_00255	APCDCEBA_00481	LFFCJEHP_00137	GOHFFEIP_01785	KKFCDDGP_02314	LCOPNDKF_01041	JEBKBIAM_00080	EGFJGOMM_02441	PLMLIHJO_00640	OGKBHDJD_00198	GECPNADO_00979	HADPLDBH_01797	ECPLKIGL_00264	GCJCDEBK_01996	KBDFKBDC_01512	AAMBPGOF_00507	INDEFMMF_01982	MKDNEMDO_01555	FNDICJOM_00463	KEOHMDFO_01687	PMOHMGFA_02220	DOLNGCLP_01825
lipM		Octanoyltransferase LipM	22	22	1	1	3217				830	830	830	MNLCFBOG_00942	APCDCEBA_01694	LFFCJEHP_01586	GOHFFEIP_00484	KKFCDDGP_00130	LCOPNDKF_00558	JEBKBIAM_00804	EGFJGOMM_00727	PLMLIHJO_00970	OGKBHDJD_02289	GECPNADO_00469	HADPLDBH_00958	ECPLKIGL_00829	GCJCDEBK_01422	KBDFKBDC_02085	AAMBPGOF_01008	INDEFMMF_01404	MKDNEMDO_00127	FNDICJOM_02374	KEOHMDFO_01182	PMOHMGFA_01724	DOLNGCLP_01245
coaD		Phosphopantetheine adenylyltransferase	22	22	1	1	3766				485	485	485	MNLCFBOG_01376	APCDCEBA_01141	LFFCJEHP_01030	GOHFFEIP_01411	KKFCDDGP_01882	LCOPNDKF_02360	JEBKBIAM_01281	EGFJGOMM_01837	PLMLIHJO_01406	OGKBHDJD_00537	GECPNADO_01908	HADPLDBH_02273	ECPLKIGL_00447	GCJCDEBK_01806	KBDFKBDC_01701	AAMBPGOF_00625	INDEFMMF_01790	MKDNEMDO_01663	FNDICJOM_01171	KEOHMDFO_01569	PMOHMGFA_02103	DOLNGCLP_01710
group_3337		hypothetical protein	22	22	1	1	3123				503	503	503	MNLCFBOG_00015	APCDCEBA_00412	LFFCJEHP_00015	GOHFFEIP_02207	KKFCDDGP_00224	LCOPNDKF_00463	JEBKBIAM_02058	EGFJGOMM_00155	PLMLIHJO_01909	OGKBHDJD_00453	GECPNADO_00598	HADPLDBH_00863	ECPLKIGL_00735	GCJCDEBK_01516	KBDFKBDC_01991	AAMBPGOF_00913	INDEFMMF_01498	MKDNEMDO_00221	FNDICJOM_01897	KEOHMDFO_01279	PMOHMGFA_01817	DOLNGCLP_01340
slmA		Nucleoid occlusion factor SlmA	22	22	1	1	847				542	542	542	MNLCFBOG_02173	APCDCEBA_01926	LFFCJEHP_02143	GOHFFEIP_00300	KKFCDDGP_01454	LCOPNDKF_00905	JEBKBIAM_01076	EGFJGOMM_01100	PLMLIHJO_02286	OGKBHDJD_00991	GECPNADO_00064	HADPLDBH_00370	ECPLKIGL_01742	GCJCDEBK_00387	KBDFKBDC_00390	AAMBPGOF_01997	INDEFMMF_00502	MKDNEMDO_00749	FNDICJOM_02043	KEOHMDFO_00194	PMOHMGFA_00646	DOLNGCLP_00324
rsbW		Serine-protein kinase RsbW	22	22	1	1	328				479	479	479	MNLCFBOG_01560	APCDCEBA_00872	LFFCJEHP_00839	GOHFFEIP_00836	KKFCDDGP_00420	LCOPNDKF_01294	JEBKBIAM_00545	EGFJGOMM_00825	PLMLIHJO_00175	OGKBHDJD_01599	GECPNADO_00942	HADPLDBH_00601	ECPLKIGL_01255	GCJCDEBK_00557	KBDFKBDC_00908	AAMBPGOF_01488	INDEFMMF_00987	MKDNEMDO_01877	FNDICJOM_00137	KEOHMDFO_00679	PMOHMGFA_02335	DOLNGCLP_00811
ugpC		sn-glycerol-3-phosphate import ATP-binding protein UgpC	22	22	1	1	3120				626	1091	1069	MNLCFBOG_00018	APCDCEBA_00415	LFFCJEHP_00019	GOHFFEIP_02210	KKFCDDGP_00227	LCOPNDKF_00460	JEBKBIAM_02055	EGFJGOMM_00158	PLMLIHJO_01906	OGKBHDJD_00450	GECPNADO_00601	HADPLDBH_00860	ECPLKIGL_00732	GCJCDEBK_01519	KBDFKBDC_01988	AAMBPGOF_00910	INDEFMMF_01501	MKDNEMDO_00224	FNDICJOM_01894	KEOHMDFO_01282	PMOHMGFA_01820	DOLNGCLP_01343
polA		DNA polymerase I	22	22	1	1	3371				2630	2630	2630	MNLCFBOG_00102	APCDCEBA_01268	LFFCJEHP_01727	GOHFFEIP_01917	KKFCDDGP_00914	LCOPNDKF_01178	JEBKBIAM_00663	EGFJGOMM_00377	PLMLIHJO_01084	OGKBHDJD_01860	GECPNADO_01444	HADPLDBH_00071	ECPLKIGL_00970	GCJCDEBK_01280	KBDFKBDC_02226	AAMBPGOF_01151	INDEFMMF_01263	MKDNEMDO_01358	FNDICJOM_01589	KEOHMDFO_01041	PMOHMGFA_01580	DOLNGCLP_01097
ppk		Polyphosphate kinase	22	22	1	1	732				2165	2165	2165	MNLCFBOG_02075	APCDCEBA_02308	LFFCJEHP_02241	GOHFFEIP_00604	KKFCDDGP_01343	LCOPNDKF_01473	JEBKBIAM_01174	EGFJGOMM_01003	PLMLIHJO_02188	OGKBHDJD_01089	GECPNADO_00162	HADPLDBH_00272	ECPLKIGL_01645	GCJCDEBK_00289	KBDFKBDC_00289	AAMBPGOF_01885	INDEFMMF_00600	MKDNEMDO_00651	FNDICJOM_02082	KEOHMDFO_00292	PMOHMGFA_00757	DOLNGCLP_00422
gabR		HTH-type transcriptional regulatory protein GabR	22	22	1	1	1969				1379	1379	1379	MNLCFBOG_00641	APCDCEBA_00867	LFFCJEHP_00718	GOHFFEIP_01029	KKFCDDGP_01016	LCOPNDKF_00235	JEBKBIAM_02429	EGFJGOMM_02055	PLMLIHJO_00255	OGKBHDJD_02208	GECPNADO_01365	HADPLDBH_01411	ECPLKIGL_02259	GCJCDEBK_02382	KBDFKBDC_00915	AAMBPGOF_00050	INDEFMMF_02366	MKDNEMDO_02303	FNDICJOM_00374	KEOHMDFO_02072	PMOHMGFA_00130	DOLNGCLP_02224
gmuF		putative mannose-6-phosphate isomerase GmuF	22	22	1	1	406				938	938	938	MNLCFBOG_00691	APCDCEBA_00107	LFFCJEHP_00766	GOHFFEIP_01090	KKFCDDGP_00346	LCOPNDKF_01954	JEBKBIAM_00473	EGFJGOMM_00467	PLMLIHJO_00821	OGKBHDJD_00223	GECPNADO_02218	HADPLDBH_01364	ECPLKIGL_01330	GCJCDEBK_00630	KBDFKBDC_00835	AAMBPGOF_01561	INDEFMMF_00913	MKDNEMDO_01950	FNDICJOM_02115	KEOHMDFO_00606	PMOHMGFA_02409	DOLNGCLP_00739
bshA		N-acetyl-alpha-D-glucosaminyl L-malate synthase	22	22	1	1	3154				1130	1130	1130	MNLCFBOG_00879	APCDCEBA_01757	LFFCJEHP_01523	GOHFFEIP_02244	KKFCDDGP_00193	LCOPNDKF_00495	JEBKBIAM_02090	EGFJGOMM_00595	PLMLIHJO_01033	OGKBHDJD_02226	GECPNADO_00406	HADPLDBH_00895	ECPLKIGL_00766	GCJCDEBK_01485	KBDFKBDC_02022	AAMBPGOF_00945	INDEFMMF_01467	MKDNEMDO_00190	FNDICJOM_02268	KEOHMDFO_01245	PMOHMGFA_01786	DOLNGCLP_01308
brnQ_1		Branched-chain amino acid transport system 2 carrier protein	22	22	1	1	3100				1355	1355	1355	MNLCFBOG_00038	APCDCEBA_00435	LFFCJEHP_00039	GOHFFEIP_00026	KKFCDDGP_00246	LCOPNDKF_00440	JEBKBIAM_02036	EGFJGOMM_00178	PLMLIHJO_01886	OGKBHDJD_00430	GECPNADO_00621	HADPLDBH_00840	ECPLKIGL_00713	GCJCDEBK_01539	KBDFKBDC_01968	AAMBPGOF_00890	INDEFMMF_01521	MKDNEMDO_00244	FNDICJOM_00076	KEOHMDFO_01302	PMOHMGFA_01839	DOLNGCLP_01362
ldh2		L-lactate dehydrogenase 2	22	22	1	1	872				950	950	950	MNLCFBOG_02195	APCDCEBA_01904	LFFCJEHP_02121	GOHFFEIP_01593	KKFCDDGP_01477	LCOPNDKF_00883	JEBKBIAM_01054	EGFJGOMM_01122	PLMLIHJO_02308	OGKBHDJD_00969	GECPNADO_00042	HADPLDBH_00392	ECPLKIGL_01766	GCJCDEBK_00409	KBDFKBDC_00414	AAMBPGOF_02021	INDEFMMF_00480	MKDNEMDO_00771	FNDICJOM_02018	KEOHMDFO_00168	PMOHMGFA_00623	DOLNGCLP_00302
yhaO		putative metallophosphoesterase YhaO	22	22	1	1	3727				1196	1196	1196	MNLCFBOG_01826	APCDCEBA_02198	LFFCJEHP_00116	GOHFFEIP_00449	KKFCDDGP_00885	LCOPNDKF_01629	JEBKBIAM_01309	EGFJGOMM_01305	PLMLIHJO_01184	OGKBHDJD_00687	GECPNADO_02086	HADPLDBH_01085	ECPLKIGL_01088	GCJCDEBK_01163	KBDFKBDC_02344	AAMBPGOF_01325	INDEFMMF_01147	MKDNEMDO_02218	FNDICJOM_01568	KEOHMDFO_00846	PMOHMGFA_01460	DOLNGCLP_00979
moeA		Molybdopterin molybdenumtransferase	22	22	1	1	518				1259	1259	1259	MNLCFBOG_01846	APCDCEBA_01354	LFFCJEHP_01379	GOHFFEIP_02092	KKFCDDGP_00582	LCOPNDKF_01601	JEBKBIAM_01540	EGFJGOMM_00239	PLMLIHJO_00850	OGKBHDJD_01323	GECPNADO_00792	HADPLDBH_01995	ECPLKIGL_01445	GCJCDEBK_00092	KBDFKBDC_00092	AAMBPGOF_01679	INDEFMMF_00800	MKDNEMDO_01780	FNDICJOM_00918	KEOHMDFO_00490	PMOHMGFA_00960	DOLNGCLP_00623
hprK		HPr kinase/phosphorylase	22	22	1	1	2251				932	932	932	MNLCFBOG_00391	APCDCEBA_00617	LFFCJEHP_00469	GOHFFEIP_00369	KKFCDDGP_01925	LCOPNDKF_00028	JEBKBIAM_02183	EGFJGOMM_02305	PLMLIHJO_00505	OGKBHDJD_01958	GECPNADO_01115	HADPLDBH_01661	ECPLKIGL_00126	GCJCDEBK_02132	KBDFKBDC_01376	AAMBPGOF_00367	INDEFMMF_02119	MKDNEMDO_00930	FNDICJOM_01383	KEOHMDFO_01823	PMOHMGFA_01334	DOLNGCLP_01977
mgsR		Regulatory protein MgsR	22	22	1	1	2308				353	353	353	MNLCFBOG_00344	APCDCEBA_00570	LFFCJEHP_00422	GOHFFEIP_01745	KKFCDDGP_01514	LCOPNDKF_00952	JEBKBIAM_02111	EGFJGOMM_02352	PLMLIHJO_00551	OGKBHDJD_00109	GECPNADO_01068	HADPLDBH_01708	ECPLKIGL_00174	GCJCDEBK_02085	KBDFKBDC_01423	AAMBPGOF_00416	INDEFMMF_02072	MKDNEMDO_01645	FNDICJOM_01489	KEOHMDFO_01776	PMOHMGFA_02310	DOLNGCLP_01914
znuA_1		High-affinity zinc uptake system binding-protein ZnuA	22	22	1	1	676				959	965	963	MNLCFBOG_02023	APCDCEBA_02360	LFFCJEHP_02292	GOHFFEIP_02296	KKFCDDGP_01289	LCOPNDKF_01421	JEBKBIAM_01690	EGFJGOMM_00951	PLMLIHJO_02136	OGKBHDJD_01141	GECPNADO_00214	HADPLDBH_00220	ECPLKIGL_01592	GCJCDEBK_00237	KBDFKBDC_00237	AAMBPGOF_01831	INDEFMMF_00652	MKDNEMDO_00598	FNDICJOM_02351	KEOHMDFO_00344	PMOHMGFA_00811	DOLNGCLP_00474
acsA_1		Acetyl-coenzyme A synthetase	22	22	1	1	889				1586	1586	1586	MNLCFBOG_02211	APCDCEBA_01888	LFFCJEHP_02105	GOHFFEIP_01609	KKFCDDGP_00438	LCOPNDKF_00867	JEBKBIAM_01038	EGFJGOMM_00298	PLMLIHJO_00057	OGKBHDJD_00953	GECPNADO_01920	HADPLDBH_01310	ECPLKIGL_01782	GCJCDEBK_00425	KBDFKBDC_00430	AAMBPGOF_02037	INDEFMMF_00463	MKDNEMDO_00788	FNDICJOM_02001	KEOHMDFO_00152	PMOHMGFA_00607	DOLNGCLP_00286
relA		GTP pyrophosphokinase	22	22	1	1	3312				2189	2189	2189	MNLCFBOG_01036	APCDCEBA_01600	LFFCJEHP_01680	GOHFFEIP_00578	KKFCDDGP_00033	LCOPNDKF_00652	JEBKBIAM_00710	EGFJGOMM_00633	PLMLIHJO_00876	OGKBHDJD_02383	GECPNADO_00563	HADPLDBH_01052	ECPLKIGL_00923	GCJCDEBK_01327	KBDFKBDC_02179	AAMBPGOF_01105	INDEFMMF_01310	MKDNEMDO_00033	FNDICJOM_00757	KEOHMDFO_01088	PMOHMGFA_01627	DOLNGCLP_01150
luxA_1		Alkanal monooxygenase alpha chain	22	22	1	1	3303				995	995	995	MNLCFBOG_01027	APCDCEBA_01609	LFFCJEHP_01671	GOHFFEIP_00569	KKFCDDGP_00042	LCOPNDKF_00643	JEBKBIAM_00719	EGFJGOMM_00642	PLMLIHJO_00885	OGKBHDJD_02374	GECPNADO_00554	HADPLDBH_01043	ECPLKIGL_00914	GCJCDEBK_01336	KBDFKBDC_02170	AAMBPGOF_01096	INDEFMMF_01319	MKDNEMDO_00042	FNDICJOM_00889	KEOHMDFO_01097	PMOHMGFA_01636	DOLNGCLP_01159
gcvT		Aminomethyltransferase	22	22	1	1	3221				1091	1091	1091	MNLCFBOG_00946	APCDCEBA_01690	LFFCJEHP_01590	GOHFFEIP_00488	KKFCDDGP_00126	LCOPNDKF_00562	JEBKBIAM_00800	EGFJGOMM_00723	PLMLIHJO_00966	OGKBHDJD_02293	GECPNADO_00473	HADPLDBH_00962	ECPLKIGL_00833	GCJCDEBK_01418	KBDFKBDC_02089	AAMBPGOF_01012	INDEFMMF_01400	MKDNEMDO_00123	FNDICJOM_02370	KEOHMDFO_01178	PMOHMGFA_01720	DOLNGCLP_01241
glcK		Glucokinase	22	22	1	1	3231				986	986	986	MNLCFBOG_00956	APCDCEBA_01680	LFFCJEHP_01600	GOHFFEIP_00498	KKFCDDGP_00115	LCOPNDKF_00572	JEBKBIAM_00790	EGFJGOMM_00713	PLMLIHJO_00956	OGKBHDJD_02303	GECPNADO_00483	HADPLDBH_00972	ECPLKIGL_00843	GCJCDEBK_01408	KBDFKBDC_02099	AAMBPGOF_01023	INDEFMMF_01390	MKDNEMDO_00113	FNDICJOM_01866	KEOHMDFO_01168	PMOHMGFA_01709	DOLNGCLP_01230
clpP		ATP-dependent Clp protease proteolytic subunit	22	22	1	1	2259				587	587	587	MNLCFBOG_00382	APCDCEBA_00608	LFFCJEHP_00460	GOHFFEIP_00378	KKFCDDGP_01916	LCOPNDKF_00019	JEBKBIAM_02174	EGFJGOMM_02314	PLMLIHJO_00514	OGKBHDJD_01949	GECPNADO_01106	HADPLDBH_01670	ECPLKIGL_00135	GCJCDEBK_02123	KBDFKBDC_01385	AAMBPGOF_00376	INDEFMMF_02110	MKDNEMDO_00921	FNDICJOM_01392	KEOHMDFO_01814	PMOHMGFA_01343	DOLNGCLP_01968
ydaP		Putative thiamine pyrophosphate-containing protein YdaP	22	22	1	1	793				1739	1739	1739	MNLCFBOG_02135	APCDCEBA_01964	LFFCJEHP_02181	GOHFFEIP_00262	KKFCDDGP_01411	LCOPNDKF_01533	JEBKBIAM_01113	EGFJGOMM_01063	PLMLIHJO_02248	OGKBHDJD_01029	GECPNADO_00102	HADPLDBH_00332	ECPLKIGL_01705	GCJCDEBK_00349	KBDFKBDC_00350	AAMBPGOF_01953	INDEFMMF_00540	MKDNEMDO_00711	FNDICJOM_01238	KEOHMDFO_00232	PMOHMGFA_00689	DOLNGCLP_00361
map		Methionine aminopeptidase	22	22	1	1	3672				755	755	755	MNLCFBOG_01292	APCDCEBA_00350	LFFCJEHP_01177	GOHFFEIP_02368	KKFCDDGP_00839	LCOPNDKF_01911	JEBKBIAM_00903	EGFJGOMM_01375	PLMLIHJO_01975	OGKBHDJD_00739	GECPNADO_02291	HADPLDBH_00634	ECPLKIGL_01164	GCJCDEBK_01032	KBDFKBDC_01121	AAMBPGOF_01396	INDEFMMF_01075	MKDNEMDO_01518	FNDICJOM_01762	KEOHMDFO_00770	PMOHMGFA_01084	DOLNGCLP_00903
nosF		putative ABC transporter ATP-binding protein NosF	22	22	1	1	3107				692	830	810	MNLCFBOG_00031	APCDCEBA_00428	LFFCJEHP_00032	GOHFFEIP_00019	KKFCDDGP_00239	LCOPNDKF_00447	JEBKBIAM_02043	EGFJGOMM_00171	PLMLIHJO_01893	OGKBHDJD_00437	GECPNADO_00614	HADPLDBH_00847	ECPLKIGL_00720	GCJCDEBK_01532	KBDFKBDC_01975	AAMBPGOF_00897	INDEFMMF_01514	MKDNEMDO_00237	FNDICJOM_00190	KEOHMDFO_01295	PMOHMGFA_01832	DOLNGCLP_01355
iscS_2		Cysteine desulfurase IscS	22	22	1	1	3302				1142	1142	1142	MNLCFBOG_01026	APCDCEBA_01610	LFFCJEHP_01670	GOHFFEIP_00568	KKFCDDGP_00043	LCOPNDKF_00642	JEBKBIAM_00720	EGFJGOMM_00643	PLMLIHJO_00886	OGKBHDJD_02373	GECPNADO_00553	HADPLDBH_01042	ECPLKIGL_00913	GCJCDEBK_01337	KBDFKBDC_02169	AAMBPGOF_01095	INDEFMMF_01320	MKDNEMDO_00043	FNDICJOM_00888	KEOHMDFO_01098	PMOHMGFA_01637	DOLNGCLP_01160
group_3361		hypothetical protein	22	22	1	1	435				1373	1373	1373	MNLCFBOG_00775	APCDCEBA_00962	LFFCJEHP_01297	GOHFFEIP_00384	KKFCDDGP_00501	LCOPNDKF_00740	JEBKBIAM_01458	EGFJGOMM_01578	PLMLIHJO_00671	OGKBHDJD_00010	GECPNADO_00710	HADPLDBH_00692	ECPLKIGL_01364	GCJCDEBK_00010	KBDFKBDC_00010	AAMBPGOF_01598	INDEFMMF_00882	MKDNEMDO_01862	FNDICJOM_00999	KEOHMDFO_00572	PMOHMGFA_01041	DOLNGCLP_00705
deoD		Purine nucleoside phosphorylase DeoD-type	22	22	1	1	401				710	710	710	MNLCFBOG_00686	APCDCEBA_00112	LFFCJEHP_00771	GOHFFEIP_01095	KKFCDDGP_00351	LCOPNDKF_01959	JEBKBIAM_00478	EGFJGOMM_00462	PLMLIHJO_00816	OGKBHDJD_00228	GECPNADO_02213	HADPLDBH_01359	ECPLKIGL_01325	GCJCDEBK_00625	KBDFKBDC_00840	AAMBPGOF_01556	INDEFMMF_00918	MKDNEMDO_01945	FNDICJOM_02110	KEOHMDFO_00611	PMOHMGFA_02404	DOLNGCLP_00744
odhB		Dihydrolipoyllysine-residue succinyltransferase component of 2-oxoglutarate dehydrogenase complex	22	22	1	1	3110				1265	1274	1271	MNLCFBOG_00028	APCDCEBA_00425	LFFCJEHP_00029	GOHFFEIP_00016	KKFCDDGP_00237	LCOPNDKF_00450	JEBKBIAM_02045	EGFJGOMM_00168	PLMLIHJO_01896	OGKBHDJD_00440	GECPNADO_00611	HADPLDBH_00850	ECPLKIGL_00722	GCJCDEBK_01529	KBDFKBDC_01978	AAMBPGOF_00900	INDEFMMF_01511	MKDNEMDO_00234	FNDICJOM_01884	KEOHMDFO_01292	PMOHMGFA_01830	DOLNGCLP_01353
group_3364		Putative 3-methyladenine DNA glycosylase	22	22	1	1	600				608	608	608	MNLCFBOG_01953	APCDCEBA_02430	LFFCJEHP_01454	GOHFFEIP_02018	KKFCDDGP_01218	LCOPNDKF_01351	JEBKBIAM_01616	EGFJGOMM_00881	PLMLIHJO_02066	OGKBHDJD_01211	GECPNADO_00284	HADPLDBH_00150	ECPLKIGL_01522	GCJCDEBK_00167	KBDFKBDC_00167	AAMBPGOF_01759	INDEFMMF_00724	MKDNEMDO_00527	FNDICJOM_00569	KEOHMDFO_00414	PMOHMGFA_00881	DOLNGCLP_00546
group_3365	bceA_2	Bacitracin export ATP-binding protein BceA	22	22	1	1	1794				758	758	758	MNLCFBOG_01670	APCDCEBA_00262	LFFCJEHP_00260	GOHFFEIP_00779	KKFCDDGP_01640	LCOPNDKF_01694	JEBKBIAM_00262	EGFJGOMM_00101	PLMLIHJO_01434	OGKBHDJD_01405	GECPNADO_01621	HADPLDBH_01846	ECPLKIGL_02081	GCJCDEBK_00716	KBDFKBDC_00706	AAMBPGOF_02357	INDEFMMF_00106	MKDNEMDO_01126	FNDICJOM_01841	KEOHMDFO_02239	PMOHMGFA_00318	DOLNGCLP_02407
sdhB		L-serine dehydratase, beta chain	22	22	1	1	771				680	680	680	MNLCFBOG_02113	APCDCEBA_01986	LFFCJEHP_02203	GOHFFEIP_00642	KKFCDDGP_01387	LCOPNDKF_01511	JEBKBIAM_01135	EGFJGOMM_01041	PLMLIHJO_02226	OGKBHDJD_01051	GECPNADO_00124	HADPLDBH_00310	ECPLKIGL_01682	GCJCDEBK_00327	KBDFKBDC_00327	AAMBPGOF_01929	INDEFMMF_00562	MKDNEMDO_00689	FNDICJOM_01261	KEOHMDFO_00254	PMOHMGFA_00713	DOLNGCLP_00383
group_3367		hypothetical protein	22	22	1	1	3321				455	455	455	MNLCFBOG_01045	APCDCEBA_01591	LFFCJEHP_01689	GOHFFEIP_00587	KKFCDDGP_00024	LCOPNDKF_00661	JEBKBIAM_00701	EGFJGOMM_00624	PLMLIHJO_00867	OGKBHDJD_02392	GECPNADO_00572	HADPLDBH_01061	ECPLKIGL_00932	GCJCDEBK_01318	KBDFKBDC_02188	AAMBPGOF_01114	INDEFMMF_01301	MKDNEMDO_00024	FNDICJOM_00748	KEOHMDFO_01079	PMOHMGFA_01618	DOLNGCLP_01141
group_3368		Putative multidrug export ATP-binding/permease protein	22	22	1	1	3694				1736	1736	1736	MNLCFBOG_01314	APCDCEBA_00372	LFFCJEHP_01155	GOHFFEIP_02346	KKFCDDGP_00861	LCOPNDKF_01933	JEBKBIAM_00925	EGFJGOMM_01397	PLMLIHJO_01997	OGKBHDJD_00717	GECPNADO_02313	HADPLDBH_00612	ECPLKIGL_01142	GCJCDEBK_01010	KBDFKBDC_01143	AAMBPGOF_01374	INDEFMMF_01097	MKDNEMDO_01540	FNDICJOM_01740	KEOHMDFO_00792	PMOHMGFA_01062	DOLNGCLP_00925
katA		Catalase	22	22	1	1	3008				1511	1514	1511	MNLCFBOG_00729	APCDCEBA_01542	LFFCJEHP_00859	GOHFFEIP_00977	KKFCDDGP_00317	LCOPNDKF_01248	JEBKBIAM_01958	EGFJGOMM_00536	PLMLIHJO_02395	OGKBHDJD_01643	GECPNADO_02409	HADPLDBH_00553	ECPLKIGL_00641	GCJCDEBK_01609	KBDFKBDC_01898	AAMBPGOF_00818	INDEFMMF_01590	MKDNEMDO_00314	FNDICJOM_00185	KEOHMDFO_01372	PMOHMGFA_01910	DOLNGCLP_01441
guaA		GMP synthase [glutamine-hydrolyzing]	22	22	1	1	1871				1541	1541	1541	MNLCFBOG_01732	APCDCEBA_00200	LFFCJEHP_00198	GOHFFEIP_01238	KKFCDDGP_01569	LCOPNDKF_01756	JEBKBIAM_00198	EGFJGOMM_00039	PLMLIHJO_01744	OGKBHDJD_01467	GECPNADO_01559	HADPLDBH_01908	ECPLKIGL_02152	GCJCDEBK_00779	KBDFKBDC_00770	AAMBPGOF_02423	INDEFMMF_00044	MKDNEMDO_01188	FNDICJOM_01778	KEOHMDFO_02174	PMOHMGFA_00245	DOLNGCLP_02343
lysC		Aspartokinase 2	22	22	1	1	3084				1388	1388	1388	MNLCFBOG_00051	APCDCEBA_00448	LFFCJEHP_00052	GOHFFEIP_00039	KKFCDDGP_00259	LCOPNDKF_00427	JEBKBIAM_02020	EGFJGOMM_00191	PLMLIHJO_01873	OGKBHDJD_00417	GECPNADO_00634	HADPLDBH_00827	ECPLKIGL_00700	GCJCDEBK_01552	KBDFKBDC_01955	AAMBPGOF_00877	INDEFMMF_01534	MKDNEMDO_00257	FNDICJOM_00206	KEOHMDFO_01315	PMOHMGFA_01852	DOLNGCLP_01378
fpgS		Folylpolyglutamate synthase	22	22	1	1	3345				1265	1265	1265	MNLCFBOG_00076	APCDCEBA_01294	LFFCJEHP_01701	GOHFFEIP_01943	KKFCDDGP_00012	LCOPNDKF_01204	JEBKBIAM_00689	EGFJGOMM_00403	PLMLIHJO_01058	OGKBHDJD_01834	GECPNADO_00664	HADPLDBH_00097	ECPLKIGL_00944	GCJCDEBK_01306	KBDFKBDC_02200	AAMBPGOF_01125	INDEFMMF_01289	MKDNEMDO_00012	FNDICJOM_01674	KEOHMDFO_01067	PMOHMGFA_01606	DOLNGCLP_01123
hutG		Formimidoylglutamase	22	22	1	1	588				935	935	935	MNLCFBOG_01941	APCDCEBA_01194	LFFCJEHP_01443	GOHFFEIP_02006	KKFCDDGP_01207	LCOPNDKF_01339	JEBKBIAM_01605	EGFJGOMM_00869	PLMLIHJO_02054	OGKBHDJD_01223	GECPNADO_00296	HADPLDBH_00138	ECPLKIGL_01511	GCJCDEBK_00156	KBDFKBDC_00156	AAMBPGOF_01748	INDEFMMF_00736	MKDNEMDO_00515	FNDICJOM_00558	KEOHMDFO_00426	PMOHMGFA_00892	DOLNGCLP_00558
der_1		GTPase Der	22	22	1	1	3139				3440	3440	3440	MNLCFBOG_00864	APCDCEBA_01772	LFFCJEHP_01508	GOHFFEIP_00400	KKFCDDGP_00208	LCOPNDKF_00480	JEBKBIAM_02075	EGFJGOMM_00610	PLMLIHJO_01048	OGKBHDJD_02211	GECPNADO_00391	HADPLDBH_00880	ECPLKIGL_00751	GCJCDEBK_01500	KBDFKBDC_02007	AAMBPGOF_00930	INDEFMMF_01482	MKDNEMDO_00205	FNDICJOM_02253	KEOHMDFO_01260	PMOHMGFA_01801	DOLNGCLP_01323
sarR		HTH-type transcriptional regulator SarR	22	22	1	1	539				341	341	341	MNLCFBOG_01867	APCDCEBA_01375	LFFCJEHP_01400	GOHFFEIP_02113	KKFCDDGP_00604	LCOPNDKF_01580	JEBKBIAM_01561	EGFJGOMM_00218	PLMLIHJO_00657	OGKBHDJD_01344	GECPNADO_00813	HADPLDBH_01974	ECPLKIGL_01466	GCJCDEBK_00113	KBDFKBDC_00113	AAMBPGOF_01701	INDEFMMF_00779	MKDNEMDO_01759	FNDICJOM_00897	KEOHMDFO_00469	PMOHMGFA_00938	DOLNGCLP_00602
mnmG		tRNA uridine 5-carboxymethylaminomethyl modification enzyme MnmG	22	22	1	1	1772				1877	1877	1877	MNLCFBOG_01651	APCDCEBA_00281	LFFCJEHP_00279	GOHFFEIP_00798	KKFCDDGP_01660	LCOPNDKF_01675	JEBKBIAM_00282	EGFJGOMM_00120	PLMLIHJO_01453	OGKBHDJD_01386	GECPNADO_01640	HADPLDBH_01827	ECPLKIGL_02062	GCJCDEBK_00697	KBDFKBDC_00685	AAMBPGOF_02337	INDEFMMF_00125	MKDNEMDO_01106	FNDICJOM_00656	KEOHMDFO_02258	PMOHMGFA_00337	DOLNGCLP_02427
ftsW		putative peptidoglycan glycosyltransferase FtsW	22	22	1	1	3777				1223	1223	1223	MNLCFBOG_01387	APCDCEBA_01130	LFFCJEHP_01041	GOHFFEIP_01400	KKFCDDGP_01893	LCOPNDKF_02349	JEBKBIAM_01270	EGFJGOMM_01848	PLMLIHJO_01395	OGKBHDJD_00548	GECPNADO_01897	HADPLDBH_02284	ECPLKIGL_00436	GCJCDEBK_01817	KBDFKBDC_01690	AAMBPGOF_00614	INDEFMMF_01801	MKDNEMDO_01674	FNDICJOM_01160	KEOHMDFO_01580	PMOHMGFA_02114	DOLNGCLP_01721
cidA		Holin-like protein CidA	22	22	1	1	795				392	392	392	MNLCFBOG_02137	APCDCEBA_01962	LFFCJEHP_02179	GOHFFEIP_00264	KKFCDDGP_01413	LCOPNDKF_01535	JEBKBIAM_01111	EGFJGOMM_01065	PLMLIHJO_02250	OGKBHDJD_01027	GECPNADO_00100	HADPLDBH_00334	ECPLKIGL_01707	GCJCDEBK_00351	KBDFKBDC_00352	AAMBPGOF_01955	INDEFMMF_00538	MKDNEMDO_00713	FNDICJOM_01236	KEOHMDFO_00230	PMOHMGFA_00687	DOLNGCLP_00359
noc		Nucleoid occlusion protein	22	22	1	1	1774				839	839	839	MNLCFBOG_01653	APCDCEBA_00279	LFFCJEHP_00277	GOHFFEIP_00796	KKFCDDGP_01658	LCOPNDKF_01677	JEBKBIAM_00280	EGFJGOMM_00118	PLMLIHJO_01451	OGKBHDJD_01388	GECPNADO_01638	HADPLDBH_01829	ECPLKIGL_02064	GCJCDEBK_00699	KBDFKBDC_00687	AAMBPGOF_02339	INDEFMMF_00123	MKDNEMDO_01108	FNDICJOM_00658	KEOHMDFO_02256	PMOHMGFA_00335	DOLNGCLP_02425
acyP		Acylphosphatase	22	22	1	1	3097				269	269	269	MNLCFBOG_00041	APCDCEBA_00438	LFFCJEHP_00042	GOHFFEIP_00029	KKFCDDGP_00249	LCOPNDKF_00437	JEBKBIAM_02033	EGFJGOMM_00181	PLMLIHJO_01883	OGKBHDJD_00427	GECPNADO_00624	HADPLDBH_00837	ECPLKIGL_00710	GCJCDEBK_01542	KBDFKBDC_01965	AAMBPGOF_00887	INDEFMMF_01524	MKDNEMDO_00247	FNDICJOM_00079	KEOHMDFO_01305	PMOHMGFA_01842	DOLNGCLP_01365
yveA		Aspartate-proton symporter	22	22	1	1	716				1679	1679	1679	MNLCFBOG_02061	APCDCEBA_02322	LFFCJEHP_02255	GOHFFEIP_00938	KKFCDDGP_01329	LCOPNDKF_01459	JEBKBIAM_01728	EGFJGOMM_00989	PLMLIHJO_02174	OGKBHDJD_01103	GECPNADO_00176	HADPLDBH_00258	ECPLKIGL_01630	GCJCDEBK_00274	KBDFKBDC_00275	AAMBPGOF_01871	INDEFMMF_00614	MKDNEMDO_00637	FNDICJOM_02068	KEOHMDFO_00306	PMOHMGFA_00771	DOLNGCLP_00436
nrdR		Transcriptional repressor NrdR	22	22	1	1	3367				470	470	470	MNLCFBOG_00098	APCDCEBA_01272	LFFCJEHP_01723	GOHFFEIP_01921	KKFCDDGP_00910	LCOPNDKF_01182	JEBKBIAM_00667	EGFJGOMM_00381	PLMLIHJO_01080	OGKBHDJD_01856	GECPNADO_01448	HADPLDBH_00075	ECPLKIGL_00966	GCJCDEBK_01284	KBDFKBDC_02222	AAMBPGOF_01147	INDEFMMF_01267	MKDNEMDO_01354	FNDICJOM_01585	KEOHMDFO_01045	PMOHMGFA_01584	DOLNGCLP_01101
rpsA		30S ribosomal protein S1	22	22	1	1	3170				1178	1178	1178	MNLCFBOG_00895	APCDCEBA_01741	LFFCJEHP_01539	GOHFFEIP_02260	KKFCDDGP_00177	LCOPNDKF_00511	JEBKBIAM_00851	EGFJGOMM_00579	PLMLIHJO_01017	OGKBHDJD_02242	GECPNADO_00422	HADPLDBH_00911	ECPLKIGL_00782	GCJCDEBK_01469	KBDFKBDC_02038	AAMBPGOF_00961	INDEFMMF_01451	MKDNEMDO_00174	FNDICJOM_02284	KEOHMDFO_01229	PMOHMGFA_01770	DOLNGCLP_01292
group_3383		putative protein	22	22	1	1	2873				374	374	374	MNLCFBOG_02455	APCDCEBA_01389	LFFCJEHP_02395	GOHFFEIP_00213	KKFCDDGP_02150	LCOPNDKF_02079	JEBKBIAM_01848	EGFJGOMM_01141	PLMLIHJO_01579	OGKBHDJD_02416	GECPNADO_01679	HADPLDBH_02115	ECPLKIGL_00531	GCJCDEBK_01720	KBDFKBDC_01788	AAMBPGOF_00710	INDEFMMF_01704	MKDNEMDO_00428	FNDICJOM_01522	KEOHMDFO_01483	PMOHMGFA_02020	DOLNGCLP_01555
acsA_2		Acetyl-coenzyme A synthetase	22	22	1	1	3413				1709	1715	1709	MNLCFBOG_00143	APCDCEBA_01227	LFFCJEHP_01768	GOHFFEIP_01876	KKFCDDGP_00956	LCOPNDKF_01137	JEBKBIAM_00622	EGFJGOMM_00336	PLMLIHJO_01125	OGKBHDJD_01901	GECPNADO_01403	HADPLDBH_00030	ECPLKIGL_01011	GCJCDEBK_01239	KBDFKBDC_02267	AAMBPGOF_01193	INDEFMMF_01222	MKDNEMDO_01399	FNDICJOM_01630	KEOHMDFO_01000	PMOHMGFA_01538	DOLNGCLP_01056
ecfA2		Energy-coupling factor transporter ATP-binding protein EcfA2	22	22	1	1	465				860	860	860	MNLCFBOG_00805	APCDCEBA_00992	LFFCJEHP_01327	GOHFFEIP_00117	KKFCDDGP_00530	LCOPNDKF_00770	JEBKBIAM_01488	EGFJGOMM_01548	PLMLIHJO_00701	OGKBHDJD_00040	GECPNADO_00740	HADPLDBH_00722	ECPLKIGL_01393	GCJCDEBK_00040	KBDFKBDC_00040	AAMBPGOF_01627	INDEFMMF_00852	MKDNEMDO_01832	FNDICJOM_00970	KEOHMDFO_00542	PMOHMGFA_01012	DOLNGCLP_00675
gdpP		Cyclic-di-AMP phosphodiesterase GdpP	22	22	1	1	1753				1967	1967	1967	MNLCFBOG_01634	APCDCEBA_00298	LFFCJEHP_00296	GOHFFEIP_00349	KKFCDDGP_01677	LCOPNDKF_01658	JEBKBIAM_00299	EGFJGOMM_00137	PLMLIHJO_01470	OGKBHDJD_01369	GECPNADO_01657	HADPLDBH_01810	ECPLKIGL_02045	GCJCDEBK_00680	KBDFKBDC_00668	AAMBPGOF_02320	INDEFMMF_00142	MKDNEMDO_01089	FNDICJOM_00639	KEOHMDFO_02276	PMOHMGFA_00354	DOLNGCLP_00014
narW		putative nitrate reductase molybdenum cofactor assembly chaperone NarW	22	22	1	1	663				575	575	575	MNLCFBOG_02011	APCDCEBA_02372	LFFCJEHP_02304	GOHFFEIP_02308	KKFCDDGP_01277	LCOPNDKF_01409	JEBKBIAM_01677	EGFJGOMM_00939	PLMLIHJO_02124	OGKBHDJD_01153	GECPNADO_00226	HADPLDBH_00208	ECPLKIGL_01580	GCJCDEBK_00225	KBDFKBDC_00225	AAMBPGOF_01819	INDEFMMF_00664	MKDNEMDO_00586	FNDICJOM_02363	KEOHMDFO_00356	PMOHMGFA_00823	DOLNGCLP_00486
fur		Ferric uptake regulation protein	22	22	1	1	3186				449	449	449	MNLCFBOG_00911	APCDCEBA_01725	LFFCJEHP_01555	GOHFFEIP_02276	KKFCDDGP_00161	LCOPNDKF_00527	JEBKBIAM_00835	EGFJGOMM_00758	PLMLIHJO_01001	OGKBHDJD_02258	GECPNADO_00438	HADPLDBH_00927	ECPLKIGL_00798	GCJCDEBK_01453	KBDFKBDC_02054	AAMBPGOF_00977	INDEFMMF_01435	MKDNEMDO_00158	FNDICJOM_02300	KEOHMDFO_01213	PMOHMGFA_01754	DOLNGCLP_01276
recQ_1		ATP-dependent DNA helicase RecQ	22	22	1	1	3175				1379	1379	1379	MNLCFBOG_00900	APCDCEBA_01736	LFFCJEHP_01544	GOHFFEIP_02265	KKFCDDGP_00172	LCOPNDKF_00516	JEBKBIAM_00846	EGFJGOMM_00769	PLMLIHJO_01012	OGKBHDJD_02247	GECPNADO_00427	HADPLDBH_00916	ECPLKIGL_00787	GCJCDEBK_01464	KBDFKBDC_02043	AAMBPGOF_00966	INDEFMMF_01446	MKDNEMDO_00169	FNDICJOM_02289	KEOHMDFO_01224	PMOHMGFA_01765	DOLNGCLP_01287
group_3390		Putative heme-dependent peroxidase	22	22	1	1	2042				749	749	749	MNLCFBOG_00567	APCDCEBA_00793	LFFCJEHP_00643	GOHFFEIP_01005	KKFCDDGP_01088	LCOPNDKF_00161	JEBKBIAM_02356	EGFJGOMM_02129	PLMLIHJO_00329	OGKBHDJD_02134	GECPNADO_01291	HADPLDBH_01485	ECPLKIGL_02330	GCJCDEBK_02308	KBDFKBDC_00986	AAMBPGOF_00121	INDEFMMF_02294	MKDNEMDO_02097	FNDICJOM_00303	KEOHMDFO_01997	PMOHMGFA_00059	DOLNGCLP_02152
group_3391		hypothetical protein	22	22	1	1	3386				689	689	689	MNLCFBOG_00117	APCDCEBA_01253	LFFCJEHP_01742	GOHFFEIP_01902	KKFCDDGP_00929	LCOPNDKF_01163	JEBKBIAM_00648	EGFJGOMM_00362	PLMLIHJO_01099	OGKBHDJD_01875	GECPNADO_01429	HADPLDBH_00056	ECPLKIGL_00985	GCJCDEBK_01265	KBDFKBDC_02241	AAMBPGOF_01166	INDEFMMF_01248	MKDNEMDO_01373	FNDICJOM_01604	KEOHMDFO_01026	PMOHMGFA_01565	DOLNGCLP_01082
srkA_1		Stress response kinase A	22	22	1	1	3431				794	794	794	MNLCFBOG_00159	APCDCEBA_01211	LFFCJEHP_01784	GOHFFEIP_01860	KKFCDDGP_00972	LCOPNDKF_01121	JEBKBIAM_00573	EGFJGOMM_00320	PLMLIHJO_01141	OGKBHDJD_01917	GECPNADO_01387	HADPLDBH_00014	ECPLKIGL_01027	GCJCDEBK_01223	KBDFKBDC_02283	AAMBPGOF_01209	INDEFMMF_01206	MKDNEMDO_01415	FNDICJOM_01646	KEOHMDFO_00984	PMOHMGFA_01522	DOLNGCLP_01040
hddA		D-glycero-alpha-D-manno-heptose 7-phosphate kinase	22	22	1	1	2045				920	920	920	MNLCFBOG_00564	APCDCEBA_00790	LFFCJEHP_00640	GOHFFEIP_01008	KKFCDDGP_01091	LCOPNDKF_00158	JEBKBIAM_02353	EGFJGOMM_02132	PLMLIHJO_00332	OGKBHDJD_02131	GECPNADO_01288	HADPLDBH_01488	ECPLKIGL_02333	GCJCDEBK_02305	KBDFKBDC_00989	AAMBPGOF_00124	INDEFMMF_02291	MKDNEMDO_02100	FNDICJOM_00300	KEOHMDFO_01994	PMOHMGFA_00056	DOLNGCLP_02149
ansA		putative L-asparaginase	22	22	1	1	3172				968	968	968	MNLCFBOG_00897	APCDCEBA_01739	LFFCJEHP_01541	GOHFFEIP_02262	KKFCDDGP_00175	LCOPNDKF_00513	JEBKBIAM_00849	EGFJGOMM_00577	PLMLIHJO_01015	OGKBHDJD_02244	GECPNADO_00424	HADPLDBH_00913	ECPLKIGL_00784	GCJCDEBK_01467	KBDFKBDC_02040	AAMBPGOF_00963	INDEFMMF_01449	MKDNEMDO_00172	FNDICJOM_02286	KEOHMDFO_01227	PMOHMGFA_01768	DOLNGCLP_01290
ltaS		Lipoteichoic acid synthase	22	22	1	1	2209				1940	1940	1940	MNLCFBOG_00431	APCDCEBA_00657	LFFCJEHP_00508	GOHFFEIP_01542	KKFCDDGP_01130	LCOPNDKF_00244	JEBKBIAM_02222	EGFJGOMM_02265	PLMLIHJO_00465	OGKBHDJD_01998	GECPNADO_01155	HADPLDBH_01621	ECPLKIGL_00087	GCJCDEBK_02171	KBDFKBDC_01337	AAMBPGOF_00328	INDEFMMF_02158	MKDNEMDO_00969	FNDICJOM_02087	KEOHMDFO_01862	PMOHMGFA_01294	DOLNGCLP_02017
tcaR		HTH-type transcriptional regulator TcaR	22	22	1	1	619				455	455	455	MNLCFBOG_01969	APCDCEBA_02414	LFFCJEHP_01471	GOHFFEIP_02034	KKFCDDGP_01234	LCOPNDKF_01367	JEBKBIAM_01634	EGFJGOMM_00897	PLMLIHJO_02082	OGKBHDJD_01195	GECPNADO_00268	HADPLDBH_00166	ECPLKIGL_01538	GCJCDEBK_00183	KBDFKBDC_00183	AAMBPGOF_01776	INDEFMMF_00708	MKDNEMDO_00543	FNDICJOM_00585	KEOHMDFO_00398	PMOHMGFA_00865	DOLNGCLP_00528
rsmI		Ribosomal RNA small subunit methyltransferase I	22	22	1	1	1928				839	839	839	MNLCFBOG_02357	APCDCEBA_02155	LFFCJEHP_00989	GOHFFEIP_00654	KKFCDDGP_00718	LCOPNDKF_01061	JEBKBIAM_01418	EGFJGOMM_01801	PLMLIHJO_01607	OGKBHDJD_01531	GECPNADO_00342	HADPLDBH_02449	ECPLKIGL_02214	GCJCDEBK_01112	KBDFKBDC_01036	AAMBPGOF_00011	INDEFMMF_02404	MKDNEMDO_02341	FNDICJOM_00810	KEOHMDFO_02117	PMOHMGFA_01384	DOLNGCLP_02265
tcyB		L-cystine transport system permease protein TcyB	22	22	1	1	684				728	728	728	MNLCFBOG_02029	APCDCEBA_02354	LFFCJEHP_02286	GOHFFEIP_00906	KKFCDDGP_01296	LCOPNDKF_01427	JEBKBIAM_01696	EGFJGOMM_00957	PLMLIHJO_02142	OGKBHDJD_01135	GECPNADO_00208	HADPLDBH_00226	ECPLKIGL_01598	GCJCDEBK_00243	KBDFKBDC_00243	AAMBPGOF_01838	INDEFMMF_00646	MKDNEMDO_00605	FNDICJOM_02345	KEOHMDFO_00338	PMOHMGFA_00804	DOLNGCLP_00468
yjbM		GTP pyrophosphokinase YjbM	22	22	1	1	2415				635	635	635	MNLCFBOG_00256	APCDCEBA_00482	LFFCJEHP_00136	GOHFFEIP_01784	KKFCDDGP_02315	LCOPNDKF_01040	JEBKBIAM_00079	EGFJGOMM_02440	PLMLIHJO_00639	OGKBHDJD_00197	GECPNADO_00980	HADPLDBH_01796	ECPLKIGL_00263	GCJCDEBK_01997	KBDFKBDC_01511	AAMBPGOF_00506	INDEFMMF_01983	MKDNEMDO_01556	FNDICJOM_00462	KEOHMDFO_01688	PMOHMGFA_02221	DOLNGCLP_01826
tig		Trigger factor	22	22	1	1	3357				1301	1301	1301	MNLCFBOG_00088	APCDCEBA_01282	LFFCJEHP_01713	GOHFFEIP_01931	KKFCDDGP_00900	LCOPNDKF_01192	JEBKBIAM_00677	EGFJGOMM_00391	PLMLIHJO_01070	OGKBHDJD_01846	GECPNADO_01458	HADPLDBH_00085	ECPLKIGL_00956	GCJCDEBK_01294	KBDFKBDC_02212	AAMBPGOF_01137	INDEFMMF_01277	MKDNEMDO_01344	FNDICJOM_01662	KEOHMDFO_01055	PMOHMGFA_01594	DOLNGCLP_01111
gluP		Rhomboid protease GluP	22	22	1	1	3233				1463	1463	1463	MNLCFBOG_00958	APCDCEBA_01678	LFFCJEHP_01602	GOHFFEIP_00500	KKFCDDGP_00113	LCOPNDKF_00574	JEBKBIAM_00788	EGFJGOMM_00711	PLMLIHJO_00954	OGKBHDJD_02305	GECPNADO_00485	HADPLDBH_00974	ECPLKIGL_00845	GCJCDEBK_01406	KBDFKBDC_02101	AAMBPGOF_01025	INDEFMMF_01388	MKDNEMDO_00111	FNDICJOM_01868	KEOHMDFO_01166	PMOHMGFA_01707	DOLNGCLP_01228
ssbA_1		Single-stranded DNA-binding protein A	22	22	1	1	1845				509	509	509	MNLCFBOG_01707	APCDCEBA_00225	LFFCJEHP_00223	GOHFFEIP_01213	KKFCDDGP_01595	LCOPNDKF_01731	JEBKBIAM_00223	EGFJGOMM_00064	PLMLIHJO_01719	OGKBHDJD_01442	GECPNADO_01584	HADPLDBH_01883	ECPLKIGL_02126	GCJCDEBK_00753	KBDFKBDC_00745	AAMBPGOF_02397	INDEFMMF_00069	MKDNEMDO_01163	FNDICJOM_01803	KEOHMDFO_02199	PMOHMGFA_00271	DOLNGCLP_02368
murJ_1		Lipid II flippase MurJ	22	22	1	1	1943				1541	1541	1541	MNLCFBOG_02342	APCDCEBA_02170	LFFCJEHP_00974	GOHFFEIP_00669	KKFCDDGP_00733	LCOPNDKF_01076	JEBKBIAM_01433	EGFJGOMM_01816	PLMLIHJO_01622	OGKBHDJD_01546	GECPNADO_00357	HADPLDBH_02464	ECPLKIGL_02229	GCJCDEBK_01097	KBDFKBDC_01021	AAMBPGOF_00026	INDEFMMF_02389	MKDNEMDO_02326	FNDICJOM_00825	KEOHMDFO_02102	PMOHMGFA_01399	DOLNGCLP_02250
hemL1		Glutamate-1-semialdehyde 2,1-aminomutase 1	22	22	1	1	3349				1283	1283	1283	MNLCFBOG_00080	APCDCEBA_01290	LFFCJEHP_01705	GOHFFEIP_01939	KKFCDDGP_00008	LCOPNDKF_01200	JEBKBIAM_00685	EGFJGOMM_00399	PLMLIHJO_01062	OGKBHDJD_01838	GECPNADO_00660	HADPLDBH_00093	ECPLKIGL_00948	GCJCDEBK_01302	KBDFKBDC_02204	AAMBPGOF_01129	INDEFMMF_01285	MKDNEMDO_00008	FNDICJOM_01670	KEOHMDFO_01063	PMOHMGFA_01602	DOLNGCLP_01119
ppaC		putative manganese-dependent inorganic pyrophosphatase	22	22	1	1	3636				926	926	926	MNLCFBOG_01263	APCDCEBA_00321	LFFCJEHP_01206	GOHFFEIP_00865	KKFCDDGP_00810	LCOPNDKF_01882	JEBKBIAM_00874	EGFJGOMM_01346	PLMLIHJO_01946	OGKBHDJD_00768	GECPNADO_02262	HADPLDBH_00663	ECPLKIGL_01193	GCJCDEBK_01061	KBDFKBDC_01092	AAMBPGOF_01425	INDEFMMF_01046	MKDNEMDO_01489	FNDICJOM_01928	KEOHMDFO_00741	PMOHMGFA_01113	DOLNGCLP_00874
recF		DNA replication and repair protein RecF	22	22	1	1	1764				1115	1115	1115	MNLCFBOG_01644	APCDCEBA_00288	LFFCJEHP_00286	GOHFFEIP_00598	KKFCDDGP_01667	LCOPNDKF_01668	JEBKBIAM_00289	EGFJGOMM_00127	PLMLIHJO_01460	OGKBHDJD_01379	GECPNADO_01647	HADPLDBH_01820	ECPLKIGL_02055	GCJCDEBK_00690	KBDFKBDC_00678	AAMBPGOF_02330	INDEFMMF_00132	MKDNEMDO_01099	FNDICJOM_00649	KEOHMDFO_02265	PMOHMGFA_00344	DOLNGCLP_00004
group_3407		Deoxyguanosinetriphosphate triphosphohydrolase-like protein	22	22	1	1	2059				1298	1298	1298	MNLCFBOG_00555	APCDCEBA_00781	LFFCJEHP_00631	GOHFFEIP_00767	KKFCDDGP_01100	LCOPNDKF_00149	JEBKBIAM_02345	EGFJGOMM_02141	PLMLIHJO_00341	OGKBHDJD_02122	GECPNADO_01279	HADPLDBH_01497	ECPLKIGL_02342	GCJCDEBK_02296	KBDFKBDC_01213	AAMBPGOF_00134	INDEFMMF_02282	MKDNEMDO_02109	FNDICJOM_01115	KEOHMDFO_01985	PMOHMGFA_00046	DOLNGCLP_02140
group_3408		hypothetical protein	22	22	1	1	3724				464	464	464	MNLCFBOG_01823	APCDCEBA_02201	LFFCJEHP_00113	GOHFFEIP_00446	KKFCDDGP_00882	LCOPNDKF_01626	JEBKBIAM_01306	EGFJGOMM_01308	PLMLIHJO_01181	OGKBHDJD_00690	GECPNADO_02083	HADPLDBH_01088	ECPLKIGL_01091	GCJCDEBK_01160	KBDFKBDC_02347	AAMBPGOF_01328	INDEFMMF_01144	MKDNEMDO_02221	FNDICJOM_01565	KEOHMDFO_00843	PMOHMGFA_01457	DOLNGCLP_00976
ssaA_1		Staphylococcal secretory antigen SsaA	22	22	1	1	545				710	710	710	MNLCFBOG_01871	APCDCEBA_01379	LFFCJEHP_01404	GOHFFEIP_02117	KKFCDDGP_01167	LCOPNDKF_01576	JEBKBIAM_01565	EGFJGOMM_00214	PLMLIHJO_00661	OGKBHDJD_01348	GECPNADO_00817	HADPLDBH_01970	ECPLKIGL_01471	GCJCDEBK_00117	KBDFKBDC_00117	AAMBPGOF_01705	INDEFMMF_00775	MKDNEMDO_01755	FNDICJOM_00893	KEOHMDFO_00465	PMOHMGFA_00934	DOLNGCLP_00598
parE		DNA topoisomerase 4 subunit B	22	22	1	1	3032				2000	2000	2000	MNLCFBOG_00749	APCDCEBA_01562	LFFCJEHP_00089	GOHFFEIP_00079	KKFCDDGP_00297	LCOPNDKF_01228	JEBKBIAM_01984	EGFJGOMM_00556	PLMLIHJO_02375	OGKBHDJD_01623	GECPNADO_02389	HADPLDBH_00533	ECPLKIGL_00661	GCJCDEBK_01589	KBDFKBDC_01918	AAMBPGOF_00838	INDEFMMF_01571	MKDNEMDO_00294	FNDICJOM_00727	KEOHMDFO_01352	PMOHMGFA_01890	DOLNGCLP_01415
tenA		Aminopyrimidine aminohydrolase	22	22	1	1	352				689	695	690	MNLCFBOG_01583	APCDCEBA_00895	LFFCJEHP_00816	GOHFFEIP_00859	KKFCDDGP_00397	LCOPNDKF_01271	JEBKBIAM_00522	EGFJGOMM_00802	PLMLIHJO_00198	OGKBHDJD_01576	GECPNADO_00919	HADPLDBH_00578	ECPLKIGL_01278	GCJCDEBK_00580	KBDFKBDC_00885	AAMBPGOF_01511	INDEFMMF_00963	MKDNEMDO_01900	FNDICJOM_00114	KEOHMDFO_00656	PMOHMGFA_02358	DOLNGCLP_00788
ezrA		Septation ring formation regulator EzrA	22	22	1	1	3396				1694	1694	1694	MNLCFBOG_00127	APCDCEBA_01243	LFFCJEHP_01752	GOHFFEIP_01892	KKFCDDGP_00939	LCOPNDKF_01153	JEBKBIAM_00638	EGFJGOMM_00352	PLMLIHJO_01109	OGKBHDJD_01885	GECPNADO_01419	HADPLDBH_00046	ECPLKIGL_00995	GCJCDEBK_01255	KBDFKBDC_02251	AAMBPGOF_01176	INDEFMMF_01238	MKDNEMDO_01383	FNDICJOM_01614	KEOHMDFO_01016	PMOHMGFA_01555	DOLNGCLP_01072
fabZ		3-hydroxyacyl-[acyl-carrier-protein] dehydratase FabZ	22	22	1	1	357				437	437	437	MNLCFBOG_00645	APCDCEBA_00153	LFFCJEHP_00812	GOHFFEIP_01136	KKFCDDGP_00392	LCOPNDKF_02000	JEBKBIAM_00518	EGFJGOMM_00421	PLMLIHJO_00775	OGKBHDJD_00269	GECPNADO_02172	HADPLDBH_01318	ECPLKIGL_01282	GCJCDEBK_00584	KBDFKBDC_00881	AAMBPGOF_01515	INDEFMMF_00959	MKDNEMDO_01904	FNDICJOM_00110	KEOHMDFO_00652	PMOHMGFA_02362	DOLNGCLP_00784
gltA_1		Glutamate synthase [NADPH] large chain	22	22	1	1	725				1577	1577	1577	MNLCFBOG_02068	APCDCEBA_02315	LFFCJEHP_02248	GOHFFEIP_00945	KKFCDDGP_01336	LCOPNDKF_01466	JEBKBIAM_01735	EGFJGOMM_00996	PLMLIHJO_02181	OGKBHDJD_01096	GECPNADO_00169	HADPLDBH_00265	ECPLKIGL_01638	GCJCDEBK_00282	KBDFKBDC_00282	AAMBPGOF_01878	INDEFMMF_00607	MKDNEMDO_00644	FNDICJOM_02075	KEOHMDFO_00299	PMOHMGFA_00764	DOLNGCLP_00429
lpd3		Dihydrolipoyl dehydrogenase 3	22	22	1	1	3203				1421	1421	1421	MNLCFBOG_00928	APCDCEBA_01708	LFFCJEHP_01572	GOHFFEIP_00470	KKFCDDGP_00144	LCOPNDKF_00544	JEBKBIAM_00818	EGFJGOMM_00741	PLMLIHJO_00984	OGKBHDJD_02275	GECPNADO_00455	HADPLDBH_00944	ECPLKIGL_00815	GCJCDEBK_01436	KBDFKBDC_02071	AAMBPGOF_00994	INDEFMMF_01418	MKDNEMDO_00141	FNDICJOM_02317	KEOHMDFO_01196	PMOHMGFA_01737	DOLNGCLP_01259
ffh		Signal recognition particle protein	22	22	1	1	2888				1367	1367	1367	MNLCFBOG_01180	APCDCEBA_02139	LFFCJEHP_02409	GOHFFEIP_02168	KKFCDDGP_02164	LCOPNDKF_01812	JEBKBIAM_01862	EGFJGOMM_02049	PLMLIHJO_01219	OGKBHDJD_01743	GECPNADO_02324	HADPLDBH_02101	ECPLKIGL_00545	GCJCDEBK_01706	KBDFKBDC_01802	AAMBPGOF_00724	INDEFMMF_01690	MKDNEMDO_00414	FNDICJOM_01508	KEOHMDFO_01469	PMOHMGFA_02006	DOLNGCLP_01541
group_3422		hypothetical protein	22	22	1	1	3023				467	467	467	MNLCFBOG_00740	APCDCEBA_01553	LFFCJEHP_00098	GOHFFEIP_00404	KKFCDDGP_00306	LCOPNDKF_01237	JEBKBIAM_01975	EGFJGOMM_00547	PLMLIHJO_02384	OGKBHDJD_01632	GECPNADO_02398	HADPLDBH_00542	ECPLKIGL_00652	GCJCDEBK_01598	KBDFKBDC_01909	AAMBPGOF_00829	INDEFMMF_01580	MKDNEMDO_00303	FNDICJOM_00736	KEOHMDFO_01361	PMOHMGFA_01899	DOLNGCLP_01424
lrgB		Antiholin-like protein LrgB	22	22	1	1	709				701	701	701	MNLCFBOG_02054	APCDCEBA_02329	LFFCJEHP_02262	GOHFFEIP_00931	KKFCDDGP_01322	LCOPNDKF_01452	JEBKBIAM_01721	EGFJGOMM_00982	PLMLIHJO_02167	OGKBHDJD_01110	GECPNADO_00183	HADPLDBH_00251	ECPLKIGL_01623	GCJCDEBK_00267	KBDFKBDC_00268	AAMBPGOF_01864	INDEFMMF_00621	MKDNEMDO_00630	FNDICJOM_02061	KEOHMDFO_00313	PMOHMGFA_00778	DOLNGCLP_00443
carB		Carbamoyl-phosphate synthase large chain	22	22	1	1	2846				3173	3173	3173	MNLCFBOG_02433	APCDCEBA_01411	LFFCJEHP_02373	GOHFFEIP_00191	KKFCDDGP_02128	LCOPNDKF_02101	JEBKBIAM_01826	EGFJGOMM_01163	PLMLIHJO_01557	OGKBHDJD_02438	GECPNADO_01701	HADPLDBH_02137	ECPLKIGL_00509	GCJCDEBK_01742	KBDFKBDC_01766	AAMBPGOF_00688	INDEFMMF_01726	MKDNEMDO_00450	FNDICJOM_01544	KEOHMDFO_01505	PMOHMGFA_02042	DOLNGCLP_01577
group_3425		Farnesyl diphosphate synthase	22	22	1	1	3206				881	881	881	MNLCFBOG_00931	APCDCEBA_01705	LFFCJEHP_01575	GOHFFEIP_00473	KKFCDDGP_00141	LCOPNDKF_00547	JEBKBIAM_00815	EGFJGOMM_00738	PLMLIHJO_00981	OGKBHDJD_02278	GECPNADO_00458	HADPLDBH_00947	ECPLKIGL_00818	GCJCDEBK_01433	KBDFKBDC_02074	AAMBPGOF_00997	INDEFMMF_01415	MKDNEMDO_00138	FNDICJOM_02385	KEOHMDFO_01193	PMOHMGFA_01734	DOLNGCLP_01256
group_3426		putative membrane protein	22	22	1	1	755				614	614	614	MNLCFBOG_02097	APCDCEBA_02002	LFFCJEHP_02219	GOHFFEIP_00626	KKFCDDGP_01367	LCOPNDKF_01495	JEBKBIAM_01153	EGFJGOMM_01025	PLMLIHJO_02210	OGKBHDJD_01067	GECPNADO_00140	HADPLDBH_00294	ECPLKIGL_01666	GCJCDEBK_00311	KBDFKBDC_00311	AAMBPGOF_01909	INDEFMMF_00578	MKDNEMDO_00673	FNDICJOM_01277	KEOHMDFO_00270	PMOHMGFA_00733	DOLNGCLP_00401
rplY		50S ribosomal protein L25	22	22	1	1	1940				659	659	659	MNLCFBOG_02345	APCDCEBA_02167	LFFCJEHP_00977	GOHFFEIP_00666	KKFCDDGP_00730	LCOPNDKF_01073	JEBKBIAM_01430	EGFJGOMM_01813	PLMLIHJO_01619	OGKBHDJD_01543	GECPNADO_00354	HADPLDBH_02461	ECPLKIGL_02226	GCJCDEBK_01100	KBDFKBDC_01024	AAMBPGOF_00023	INDEFMMF_02392	MKDNEMDO_02329	FNDICJOM_00822	KEOHMDFO_02105	PMOHMGFA_01396	DOLNGCLP_02253
group_3428		hypothetical protein	22	22	1	1	1113				1556	1556	1556	MNLCFBOG_00175	APCDCEBA_02224	LFFCJEHP_01142	GOHFFEIP_00820	KKFCDDGP_01726	LCOPNDKF_00331	JEBKBIAM_00104	EGFJGOMM_01417	PLMLIHJO_02417	OGKBHDJD_00275	GECPNADO_00914	HADPLDBH_00501	ECPLKIGL_01956	GCJCDEBK_00893	KBDFKBDC_00606	AAMBPGOF_02246	INDEFMMF_00279	MKDNEMDO_01273	FNDICJOM_00436	KEOHMDFO_02347	PMOHMGFA_00402	DOLNGCLP_00113
cdaA		Cyclic di-AMP synthase CdaA	22	22	1	1	420				806	806	806	MNLCFBOG_00705	APCDCEBA_00093	LFFCJEHP_00752	GOHFFEIP_00887	KKFCDDGP_00332	LCOPNDKF_01940	JEBKBIAM_00459	EGFJGOMM_00481	PLMLIHJO_00835	OGKBHDJD_00209	GECPNADO_02232	HADPLDBH_01378	ECPLKIGL_01344	GCJCDEBK_00644	KBDFKBDC_00821	AAMBPGOF_01575	INDEFMMF_00899	MKDNEMDO_01964	FNDICJOM_02129	KEOHMDFO_00592	PMOHMGFA_02423	DOLNGCLP_00725
dnaC_1		Replicative DNA helicase	22	22	1	1	1751				1400	1400	1400	MNLCFBOG_01632	APCDCEBA_00300	LFFCJEHP_00298	GOHFFEIP_00347	KKFCDDGP_01679	LCOPNDKF_01656	JEBKBIAM_00301	EGFJGOMM_00139	PLMLIHJO_01472	OGKBHDJD_01367	GECPNADO_01659	HADPLDBH_01808	ECPLKIGL_02043	GCJCDEBK_00678	KBDFKBDC_00666	AAMBPGOF_02318	INDEFMMF_00144	MKDNEMDO_01087	FNDICJOM_00637	KEOHMDFO_02278	PMOHMGFA_00356	DOLNGCLP_00016
dnaJ		Chaperone protein DnaJ	22	22	1	1	3263				1136	1136	1136	MNLCFBOG_00988	APCDCEBA_01648	LFFCJEHP_01632	GOHFFEIP_00530	KKFCDDGP_00083	LCOPNDKF_00604	JEBKBIAM_00758	EGFJGOMM_00681	PLMLIHJO_00924	OGKBHDJD_02335	GECPNADO_00515	HADPLDBH_01004	ECPLKIGL_00875	GCJCDEBK_01376	KBDFKBDC_02131	AAMBPGOF_01055	INDEFMMF_01358	MKDNEMDO_00081	FNDICJOM_02158	KEOHMDFO_01136	PMOHMGFA_01677	DOLNGCLP_01198
ptsI		Phosphoenolpyruvate-protein phosphotransferase	22	22	1	1	3814				1718	1718	1718	MNLCFBOG_01417	APCDCEBA_01100	LFFCJEHP_01071	GOHFFEIP_01370	KKFCDDGP_01812	LCOPNDKF_02319	JEBKBIAM_01240	EGFJGOMM_01878	PLMLIHJO_01365	OGKBHDJD_00578	GECPNADO_01867	HADPLDBH_02314	ECPLKIGL_00406	GCJCDEBK_01847	KBDFKBDC_01660	AAMBPGOF_00583	INDEFMMF_01831	MKDNEMDO_01704	FNDICJOM_00793	KEOHMDFO_01610	PMOHMGFA_02145	DOLNGCLP_01751
dgkA		Undecaprenol kinase	22	22	1	1	3253				356	356	356	MNLCFBOG_00978	APCDCEBA_01658	LFFCJEHP_01622	GOHFFEIP_00520	KKFCDDGP_00093	LCOPNDKF_00594	JEBKBIAM_00768	EGFJGOMM_00691	PLMLIHJO_00934	OGKBHDJD_02325	GECPNADO_00505	HADPLDBH_00994	ECPLKIGL_00865	GCJCDEBK_01386	KBDFKBDC_02121	AAMBPGOF_01045	INDEFMMF_01368	MKDNEMDO_00091	FNDICJOM_02168	KEOHMDFO_01146	PMOHMGFA_01687	DOLNGCLP_01208
gatB		Aspartyl/glutamyl-tRNA(Asn/Gln) amidotransferase subunit B	22	22	1	1	3658				1427	1427	1427	MNLCFBOG_01281	APCDCEBA_00339	LFFCJEHP_01188	GOHFFEIP_02379	KKFCDDGP_00828	LCOPNDKF_01900	JEBKBIAM_00892	EGFJGOMM_01364	PLMLIHJO_01964	OGKBHDJD_00750	GECPNADO_02280	HADPLDBH_00645	ECPLKIGL_01175	GCJCDEBK_01043	KBDFKBDC_01110	AAMBPGOF_01407	INDEFMMF_01064	MKDNEMDO_01507	FNDICJOM_01773	KEOHMDFO_00759	PMOHMGFA_01095	DOLNGCLP_00892
rpsJ		30S ribosomal protein S10	22	22	1	1	495				308	308	308	MNLCFBOG_00835	APCDCEBA_01314	LFFCJEHP_01357	GOHFFEIP_00147	KKFCDDGP_00560	LCOPNDKF_00800	JEBKBIAM_01518	EGFJGOMM_01518	PLMLIHJO_00731	OGKBHDJD_00070	GECPNADO_00770	HADPLDBH_00752	ECPLKIGL_01423	GCJCDEBK_00070	KBDFKBDC_00070	AAMBPGOF_01657	INDEFMMF_00822	MKDNEMDO_01802	FNDICJOM_00940	KEOHMDFO_00512	PMOHMGFA_00982	DOLNGCLP_00645
group_3436		hypothetical protein	22	22	1	1	540				323	323	323	MNLCFBOG_01868	APCDCEBA_01376	LFFCJEHP_01401	GOHFFEIP_02114	KKFCDDGP_00605	LCOPNDKF_01579	JEBKBIAM_01562	EGFJGOMM_00217	PLMLIHJO_00658	OGKBHDJD_01345	GECPNADO_00814	HADPLDBH_01973	ECPLKIGL_01467	GCJCDEBK_00114	KBDFKBDC_00114	AAMBPGOF_01702	INDEFMMF_00778	MKDNEMDO_01758	FNDICJOM_00896	KEOHMDFO_00468	PMOHMGFA_00937	DOLNGCLP_00601
yciC_2		Putative metal chaperone YciC	22	22	1	1	1882				1202	1202	1202	MNLCFBOG_01743	APCDCEBA_00189	LFFCJEHP_00187	GOHFFEIP_01249	KKFCDDGP_01559	LCOPNDKF_01767	JEBKBIAM_00189	EGFJGOMM_00028	PLMLIHJO_01755	OGKBHDJD_01478	GECPNADO_01548	HADPLDBH_01919	ECPLKIGL_02160	GCJCDEBK_00790	KBDFKBDC_00778	AAMBPGOF_02454	INDEFMMF_00033	MKDNEMDO_01199	FNDICJOM_01225	KEOHMDFO_02163	PMOHMGFA_00235	DOLNGCLP_02313
ureG		Urease accessory protein UreG	22	22	1	1	537				614	614	614	MNLCFBOG_01865	APCDCEBA_01373	LFFCJEHP_01398	GOHFFEIP_02111	KKFCDDGP_00601	LCOPNDKF_01582	JEBKBIAM_01559	EGFJGOMM_00220	PLMLIHJO_00655	OGKBHDJD_01342	GECPNADO_00811	HADPLDBH_01976	ECPLKIGL_01464	GCJCDEBK_00111	KBDFKBDC_00111	AAMBPGOF_01698	INDEFMMF_00781	MKDNEMDO_01761	FNDICJOM_00899	KEOHMDFO_00471	PMOHMGFA_00941	DOLNGCLP_00604
thyA		Thymidylate synthase	22	22	1	1	3131				956	956	956	MNLCFBOG_00007	APCDCEBA_00404	LFFCJEHP_00007	GOHFFEIP_02199	KKFCDDGP_00216	LCOPNDKF_00471	JEBKBIAM_02066	EGFJGOMM_00147	PLMLIHJO_01917	OGKBHDJD_00461	GECPNADO_00590	HADPLDBH_00871	ECPLKIGL_00743	GCJCDEBK_01508	KBDFKBDC_01999	AAMBPGOF_00921	INDEFMMF_01490	MKDNEMDO_00213	FNDICJOM_02245	KEOHMDFO_01271	PMOHMGFA_01809	DOLNGCLP_01332
group_3440		Putative universal stress protein	22	22	1	1	3389				500	500	500	MNLCFBOG_00120	APCDCEBA_01250	LFFCJEHP_01745	GOHFFEIP_01899	KKFCDDGP_00932	LCOPNDKF_01160	JEBKBIAM_00645	EGFJGOMM_00359	PLMLIHJO_01102	OGKBHDJD_01878	GECPNADO_01426	HADPLDBH_00053	ECPLKIGL_00988	GCJCDEBK_01262	KBDFKBDC_02244	AAMBPGOF_01169	INDEFMMF_01245	MKDNEMDO_01376	FNDICJOM_01607	KEOHMDFO_01023	PMOHMGFA_01562	DOLNGCLP_01079
lacB		Galactose-6-phosphate isomerase subunit LacB	22	22	1	1	457				515	515	515	MNLCFBOG_00797	APCDCEBA_00984	LFFCJEHP_01319	GOHFFEIP_00109	KKFCDDGP_00522	LCOPNDKF_00762	JEBKBIAM_01480	EGFJGOMM_01556	PLMLIHJO_00693	OGKBHDJD_00032	GECPNADO_00732	HADPLDBH_00714	ECPLKIGL_01385	GCJCDEBK_00032	KBDFKBDC_00032	AAMBPGOF_01619	INDEFMMF_00860	MKDNEMDO_01840	FNDICJOM_00978	KEOHMDFO_00550	PMOHMGFA_01020	DOLNGCLP_00683
lacA		Galactose-6-phosphate isomerase subunit LacA	22	22	1	1	458				428	428	428	MNLCFBOG_00798	APCDCEBA_00985	LFFCJEHP_01320	GOHFFEIP_00110	KKFCDDGP_00523	LCOPNDKF_00763	JEBKBIAM_01481	EGFJGOMM_01555	PLMLIHJO_00694	OGKBHDJD_00033	GECPNADO_00733	HADPLDBH_00715	ECPLKIGL_01386	GCJCDEBK_00033	KBDFKBDC_00033	AAMBPGOF_01620	INDEFMMF_00859	MKDNEMDO_01839	FNDICJOM_00977	KEOHMDFO_00549	PMOHMGFA_01019	DOLNGCLP_00682
nasD		Nitrite reductase [NAD(P)H]	22	22	1	1	668				2405	2405	2405	MNLCFBOG_02016	APCDCEBA_02367	LFFCJEHP_02299	GOHFFEIP_02303	KKFCDDGP_01282	LCOPNDKF_01414	JEBKBIAM_01682	EGFJGOMM_00944	PLMLIHJO_02129	OGKBHDJD_01148	GECPNADO_00221	HADPLDBH_00213	ECPLKIGL_01585	GCJCDEBK_00230	KBDFKBDC_00230	AAMBPGOF_01824	INDEFMMF_00659	MKDNEMDO_00591	FNDICJOM_02358	KEOHMDFO_00351	PMOHMGFA_00818	DOLNGCLP_00481
sigA		RNA polymerase sigma factor SigA	22	22	1	1	3245				1106	1106	1106	MNLCFBOG_00970	APCDCEBA_01666	LFFCJEHP_01614	GOHFFEIP_00512	KKFCDDGP_00101	LCOPNDKF_00586	JEBKBIAM_00776	EGFJGOMM_00699	PLMLIHJO_00942	OGKBHDJD_02317	GECPNADO_00497	HADPLDBH_00986	ECPLKIGL_00857	GCJCDEBK_01394	KBDFKBDC_02113	AAMBPGOF_01037	INDEFMMF_01376	MKDNEMDO_00099	FNDICJOM_01880	KEOHMDFO_01154	PMOHMGFA_01695	DOLNGCLP_01216
group_3445		hypothetical protein	22	22	1	1	1891				851	851	851	MNLCFBOG_01752	APCDCEBA_00180	LFFCJEHP_00178	GOHFFEIP_01258	KKFCDDGP_01550	LCOPNDKF_01776	JEBKBIAM_01768	EGFJGOMM_00019	PLMLIHJO_01764	OGKBHDJD_01487	GECPNADO_01539	HADPLDBH_01928	ECPLKIGL_02169	GCJCDEBK_00799	KBDFKBDC_00787	AAMBPGOF_02463	INDEFMMF_00024	MKDNEMDO_01208	FNDICJOM_01216	KEOHMDFO_02154	PMOHMGFA_00226	DOLNGCLP_02304
bioB_1		Biotin synthase	22	22	1	1	1103				965	965	965	MNLCFBOG_00181	APCDCEBA_02230	LFFCJEHP_01148	GOHFFEIP_00826	KKFCDDGP_01735	LCOPNDKF_00337	JEBKBIAM_00113	EGFJGOMM_01423	PLMLIHJO_02423	OGKBHDJD_00281	GECPNADO_00908	HADPLDBH_00495	ECPLKIGL_01948	GCJCDEBK_00887	KBDFKBDC_00597	AAMBPGOF_02237	INDEFMMF_00285	MKDNEMDO_01279	FNDICJOM_00445	KEOHMDFO_02356	PMOHMGFA_00411	DOLNGCLP_00122
gapA1		Glyceraldehyde-3-phosphate dehydrogenase 1	22	22	1	1	2268				1010	1010	1010	MNLCFBOG_00376	APCDCEBA_00602	LFFCJEHP_00454	GOHFFEIP_01777	KKFCDDGP_01909	LCOPNDKF_00013	JEBKBIAM_02168	EGFJGOMM_02320	PLMLIHJO_00520	OGKBHDJD_01943	GECPNADO_01100	HADPLDBH_01676	ECPLKIGL_00141	GCJCDEBK_02117	KBDFKBDC_01391	AAMBPGOF_00383	INDEFMMF_02104	MKDNEMDO_00915	FNDICJOM_01398	KEOHMDFO_01808	PMOHMGFA_01350	DOLNGCLP_01962
opuCC_2		Glycine betaine/carnitine/choline-binding protein OpuCC	22	22	1	1	711				944	944	944	MNLCFBOG_02056	APCDCEBA_02327	LFFCJEHP_02260	GOHFFEIP_00933	KKFCDDGP_01324	LCOPNDKF_01454	JEBKBIAM_01723	EGFJGOMM_00984	PLMLIHJO_02169	OGKBHDJD_01108	GECPNADO_00181	HADPLDBH_00253	ECPLKIGL_01625	GCJCDEBK_00269	KBDFKBDC_00270	AAMBPGOF_01866	INDEFMMF_00619	MKDNEMDO_00632	FNDICJOM_02063	KEOHMDFO_00311	PMOHMGFA_00776	DOLNGCLP_00441
zwf		Glucose-6-phosphate 1-dehydrogenase	22	22	1	1	3193				1484	1484	1484	MNLCFBOG_00918	APCDCEBA_01718	LFFCJEHP_01562	GOHFFEIP_02283	KKFCDDGP_00154	LCOPNDKF_00534	JEBKBIAM_00828	EGFJGOMM_00751	PLMLIHJO_00994	OGKBHDJD_02265	GECPNADO_00445	HADPLDBH_00934	ECPLKIGL_00805	GCJCDEBK_01446	KBDFKBDC_02061	AAMBPGOF_00984	INDEFMMF_01428	MKDNEMDO_00151	FNDICJOM_02307	KEOHMDFO_01206	PMOHMGFA_01747	DOLNGCLP_01269
pta		Phosphate acetyltransferase	22	22	1	1	2043				989	989	989	MNLCFBOG_00566	APCDCEBA_00792	LFFCJEHP_00642	GOHFFEIP_01006	KKFCDDGP_01089	LCOPNDKF_00160	JEBKBIAM_02355	EGFJGOMM_02130	PLMLIHJO_00330	OGKBHDJD_02133	GECPNADO_01290	HADPLDBH_01486	ECPLKIGL_02331	GCJCDEBK_02307	KBDFKBDC_00987	AAMBPGOF_00122	INDEFMMF_02293	MKDNEMDO_02098	FNDICJOM_00302	KEOHMDFO_01996	PMOHMGFA_00058	DOLNGCLP_02151
phnD2		putative ABC transporter phosphonate/phosphite binding protein PhnD2	22	22	1	1	1041				971	971	971	MNLCFBOG_00237	APCDCEBA_02286	LFFCJEHP_00308	GOHFFEIP_00973	KKFCDDGP_01794	LCOPNDKF_00393	JEBKBIAM_00435	EGFJGOMM_01479	PLMLIHJO_00233	OGKBHDJD_00337	GECPNADO_00852	HADPLDBH_00439	ECPLKIGL_01894	GCJCDEBK_00830	KBDFKBDC_00539	AAMBPGOF_02175	INDEFMMF_00340	MKDNEMDO_01336	FNDICJOM_00229	KEOHMDFO_00038	PMOHMGFA_00472	DOLNGCLP_00174
rimI		Ribosomal-protein-alanine acetyltransferase	22	22	1	1	3529				461	461	461	MNLCFBOG_01598	APCDCEBA_02033	LFFCJEHP_00912	GOHFFEIP_01312	KKFCDDGP_00697	LCOPNDKF_02489	JEBKBIAM_01366	EGFJGOMM_01608	PLMLIHJO_01810	OGKBHDJD_01787	GECPNADO_00685	HADPLDBH_00419	ECPLKIGL_01235	GCJCDEBK_00983	KBDFKBDC_02399	AAMBPGOF_01469	INDEFMMF_01004	MKDNEMDO_01447	FNDICJOM_00696	KEOHMDFO_00699	PMOHMGFA_01179	DOLNGCLP_00832
pip		Proline iminopeptidase	22	22	1	1	2080				794	794	794	MNLCFBOG_00535	APCDCEBA_00761	LFFCJEHP_00611	GOHFFEIP_00747	KKFCDDGP_01121	LCOPNDKF_00129	JEBKBIAM_02324	EGFJGOMM_02161	PLMLIHJO_00361	OGKBHDJD_02102	GECPNADO_01259	HADPLDBH_01517	ECPLKIGL_02363	GCJCDEBK_02276	KBDFKBDC_01234	AAMBPGOF_00155	INDEFMMF_02262	MKDNEMDO_01073	FNDICJOM_01136	KEOHMDFO_01965	PMOHMGFA_00025	DOLNGCLP_02119
tagE_1		Poly(glycerol-phosphate) alpha-glucosyltransferase	22	22	1	1	2017				1505	1505	1505	MNLCFBOG_00591	APCDCEBA_00817	LFFCJEHP_00667	GOHFFEIP_01079	KKFCDDGP_01064	LCOPNDKF_00185	JEBKBIAM_02382	EGFJGOMM_02105	PLMLIHJO_00305	OGKBHDJD_02158	GECPNADO_01315	HADPLDBH_01461	ECPLKIGL_02306	GCJCDEBK_02332	KBDFKBDC_00962	AAMBPGOF_00097	INDEFMMF_02318	MKDNEMDO_02073	FNDICJOM_00327	KEOHMDFO_02021	PMOHMGFA_00083	DOLNGCLP_02177
def		Peptide deformylase	22	22	1	1	3804				551	551	551	MNLCFBOG_01409	APCDCEBA_01108	LFFCJEHP_01063	GOHFFEIP_01378	KKFCDDGP_01821	LCOPNDKF_02327	JEBKBIAM_01248	EGFJGOMM_01870	PLMLIHJO_01373	OGKBHDJD_00570	GECPNADO_01875	HADPLDBH_02306	ECPLKIGL_00414	GCJCDEBK_01839	KBDFKBDC_01668	AAMBPGOF_00592	INDEFMMF_01823	MKDNEMDO_01696	FNDICJOM_01138	KEOHMDFO_01602	PMOHMGFA_02136	DOLNGCLP_01743
mreC		Cell shape-determining protein MreC	22	22	1	1	3327				842	842	842	MNLCFBOG_01051	APCDCEBA_01585	LFFCJEHP_01695	GOHFFEIP_00593	KKFCDDGP_00018	LCOPNDKF_00667	JEBKBIAM_00695	EGFJGOMM_00618	PLMLIHJO_00861	OGKBHDJD_02398	GECPNADO_00578	HADPLDBH_01067	ECPLKIGL_00938	GCJCDEBK_01312	KBDFKBDC_02194	AAMBPGOF_01120	INDEFMMF_01295	MKDNEMDO_00018	FNDICJOM_00742	KEOHMDFO_01073	PMOHMGFA_01612	DOLNGCLP_01135
group_3457		hypothetical protein	22	22	1	1	3358				917	923	922	MNLCFBOG_00089	APCDCEBA_01281	LFFCJEHP_01714	GOHFFEIP_01930	KKFCDDGP_00901	LCOPNDKF_01191	JEBKBIAM_00676	EGFJGOMM_00390	PLMLIHJO_01071	OGKBHDJD_01847	GECPNADO_01457	HADPLDBH_00084	ECPLKIGL_00957	GCJCDEBK_01293	KBDFKBDC_02213	AAMBPGOF_01138	INDEFMMF_01276	MKDNEMDO_01345	FNDICJOM_01661	KEOHMDFO_01054	PMOHMGFA_01593	DOLNGCLP_01110
group_3458		hypothetical protein	22	22	1	1	3324				320	320	320	MNLCFBOG_01048	APCDCEBA_01588	LFFCJEHP_01692	GOHFFEIP_00590	KKFCDDGP_00021	LCOPNDKF_00664	JEBKBIAM_00698	EGFJGOMM_00621	PLMLIHJO_00864	OGKBHDJD_02395	GECPNADO_00575	HADPLDBH_01064	ECPLKIGL_00935	GCJCDEBK_01315	KBDFKBDC_02191	AAMBPGOF_01117	INDEFMMF_01298	MKDNEMDO_00021	FNDICJOM_00745	KEOHMDFO_01076	PMOHMGFA_01615	DOLNGCLP_01138
rplL		50S ribosomal protein L7/L12	22	22	1	1	1991				365	368	367	MNLCFBOG_00619	APCDCEBA_00845	LFFCJEHP_00696	GOHFFEIP_01051	KKFCDDGP_01038	LCOPNDKF_00213	JEBKBIAM_02407	EGFJGOMM_02077	PLMLIHJO_00277	OGKBHDJD_02186	GECPNADO_01343	HADPLDBH_01433	ECPLKIGL_02281	GCJCDEBK_02360	KBDFKBDC_00937	AAMBPGOF_00072	INDEFMMF_02344	MKDNEMDO_02281	FNDICJOM_00352	KEOHMDFO_02050	PMOHMGFA_00108	DOLNGCLP_02202
tag		DNA-3-methyladenine glycosylase 1	22	22	1	1	3347				560	560	560	MNLCFBOG_00078	APCDCEBA_01292	LFFCJEHP_01703	GOHFFEIP_01941	KKFCDDGP_00010	LCOPNDKF_01202	JEBKBIAM_00687	EGFJGOMM_00401	PLMLIHJO_01060	OGKBHDJD_01836	GECPNADO_00662	HADPLDBH_00095	ECPLKIGL_00946	GCJCDEBK_01304	KBDFKBDC_02202	AAMBPGOF_01127	INDEFMMF_01287	MKDNEMDO_00010	FNDICJOM_01672	KEOHMDFO_01065	PMOHMGFA_01604	DOLNGCLP_01121
group_3460		hypothetical protein	22	22	1	1	803				464	464	464	MNLCFBOG_02145	APCDCEBA_01954	LFFCJEHP_02171	GOHFFEIP_00272	KKFCDDGP_01421	LCOPNDKF_01543	JEBKBIAM_01103	EGFJGOMM_01073	PLMLIHJO_02258	OGKBHDJD_01019	GECPNADO_00092	HADPLDBH_00342	ECPLKIGL_01715	GCJCDEBK_00359	KBDFKBDC_00360	AAMBPGOF_01963	INDEFMMF_00530	MKDNEMDO_00721	FNDICJOM_01228	KEOHMDFO_00222	PMOHMGFA_00679	DOLNGCLP_00351
mraY		Phospho-N-acetylmuramoyl-pentapeptide-transferase	22	22	1	1	2824				965	965	965	MNLCFBOG_02413	APCDCEBA_01431	LFFCJEHP_02353	GOHFFEIP_00171	KKFCDDGP_02108	LCOPNDKF_02121	JEBKBIAM_01806	EGFJGOMM_01183	PLMLIHJO_01537	OGKBHDJD_02458	GECPNADO_01721	HADPLDBH_02157	ECPLKIGL_00489	GCJCDEBK_01762	KBDFKBDC_01746	AAMBPGOF_00668	INDEFMMF_01746	MKDNEMDO_00470	FNDICJOM_00012	KEOHMDFO_01525	PMOHMGFA_02062	DOLNGCLP_01597
alsT		Amino-acid carrier protein AlsT	22	22	1	1	3034				1463	1463	1463	MNLCFBOG_00751	APCDCEBA_01564	LFFCJEHP_00087	GOHFFEIP_00077	KKFCDDGP_00295	LCOPNDKF_01226	JEBKBIAM_01986	EGFJGOMM_00558	PLMLIHJO_02373	OGKBHDJD_01621	GECPNADO_02387	HADPLDBH_00531	ECPLKIGL_00663	GCJCDEBK_01587	KBDFKBDC_01920	AAMBPGOF_00840	INDEFMMF_01569	MKDNEMDO_00292	FNDICJOM_00725	KEOHMDFO_01350	PMOHMGFA_01888	DOLNGCLP_01413
hutI		Imidazolonepropionase	22	22	1	1	585				1235	1235	1235	MNLCFBOG_01938	APCDCEBA_01191	LFFCJEHP_01440	GOHFFEIP_02003	KKFCDDGP_01204	LCOPNDKF_01336	JEBKBIAM_01602	EGFJGOMM_00866	PLMLIHJO_02051	OGKBHDJD_01226	GECPNADO_00299	HADPLDBH_00135	ECPLKIGL_01508	GCJCDEBK_00153	KBDFKBDC_00153	AAMBPGOF_01745	INDEFMMF_00739	MKDNEMDO_00512	FNDICJOM_00555	KEOHMDFO_00429	PMOHMGFA_00895	DOLNGCLP_00561
clpX		ATP-dependent Clp protease ATP-binding subunit ClpX	22	22	1	1	3356				1262	1262	1262	MNLCFBOG_00087	APCDCEBA_01283	LFFCJEHP_01712	GOHFFEIP_01932	KKFCDDGP_00001	LCOPNDKF_01193	JEBKBIAM_00678	EGFJGOMM_00392	PLMLIHJO_01069	OGKBHDJD_01845	GECPNADO_01459	HADPLDBH_00086	ECPLKIGL_00955	GCJCDEBK_01295	KBDFKBDC_02211	AAMBPGOF_01136	INDEFMMF_01278	MKDNEMDO_00001	FNDICJOM_01663	KEOHMDFO_01056	PMOHMGFA_01595	DOLNGCLP_01112
dtd3		D-aminoacyl-tRNA deacylase	22	22	1	1	1930				770	773	772	MNLCFBOG_02355	APCDCEBA_02157	LFFCJEHP_00987	GOHFFEIP_00656	KKFCDDGP_00720	LCOPNDKF_01063	JEBKBIAM_01420	EGFJGOMM_01803	PLMLIHJO_01609	OGKBHDJD_01533	GECPNADO_00344	HADPLDBH_02451	ECPLKIGL_02216	GCJCDEBK_01110	KBDFKBDC_01034	AAMBPGOF_00013	INDEFMMF_02402	MKDNEMDO_02339	FNDICJOM_00812	KEOHMDFO_02115	PMOHMGFA_01386	DOLNGCLP_02263
hsrA		putative transport protein HsrA	22	22	1	1	3407				1154	1418	1382	MNLCFBOG_00138	APCDCEBA_01232	LFFCJEHP_01763	GOHFFEIP_01881	KKFCDDGP_00950	LCOPNDKF_01142	JEBKBIAM_00627	EGFJGOMM_00341	PLMLIHJO_01120	OGKBHDJD_01896	GECPNADO_01408	HADPLDBH_00035	ECPLKIGL_01006	GCJCDEBK_01244	KBDFKBDC_02262	AAMBPGOF_01187	INDEFMMF_01227	MKDNEMDO_01394	FNDICJOM_01625	KEOHMDFO_01005	PMOHMGFA_01544	DOLNGCLP_01061
aldC		Alpha-acetolactate decarboxylase	22	22	1	1	869				704	704	704	MNLCFBOG_02193	APCDCEBA_01906	LFFCJEHP_02123	GOHFFEIP_01591	KKFCDDGP_01475	LCOPNDKF_00885	JEBKBIAM_01056	EGFJGOMM_01120	PLMLIHJO_02306	OGKBHDJD_00971	GECPNADO_00044	HADPLDBH_00390	ECPLKIGL_01764	GCJCDEBK_00407	KBDFKBDC_00412	AAMBPGOF_02019	INDEFMMF_00482	MKDNEMDO_00769	FNDICJOM_02020	KEOHMDFO_00170	PMOHMGFA_00625	DOLNGCLP_00304
fni		Isopentenyl-diphosphate delta-isomerase	22	22	1	1	605				1049	1049	1049	MNLCFBOG_01958	APCDCEBA_02425	LFFCJEHP_01459	GOHFFEIP_02023	KKFCDDGP_01223	LCOPNDKF_01356	JEBKBIAM_01622	EGFJGOMM_00886	PLMLIHJO_02071	OGKBHDJD_01206	GECPNADO_00279	HADPLDBH_00155	ECPLKIGL_01527	GCJCDEBK_00172	KBDFKBDC_00172	AAMBPGOF_01764	INDEFMMF_00719	MKDNEMDO_00532	FNDICJOM_00574	KEOHMDFO_00409	PMOHMGFA_00876	DOLNGCLP_00540
gcvPB		putative glycine dehydrogenase (decarboxylating) subunit 2	22	22	1	1	3219				1484	1484	1484	MNLCFBOG_00944	APCDCEBA_01692	LFFCJEHP_01588	GOHFFEIP_00486	KKFCDDGP_00128	LCOPNDKF_00560	JEBKBIAM_00802	EGFJGOMM_00725	PLMLIHJO_00968	OGKBHDJD_02291	GECPNADO_00471	HADPLDBH_00960	ECPLKIGL_00831	GCJCDEBK_01420	KBDFKBDC_02087	AAMBPGOF_01010	INDEFMMF_01402	MKDNEMDO_00125	FNDICJOM_02372	KEOHMDFO_01180	PMOHMGFA_01722	DOLNGCLP_01243
putB		Proline dehydrogenase 2	22	22	1	1	3448				1001	1001	1001	MNLCFBOG_01900	APCDCEBA_02467	LFFCJEHP_01799	GOHFFEIP_00414	KKFCDDGP_00990	LCOPNDKF_01550	JEBKBIAM_00589	EGFJGOMM_00509	PLMLIHJO_00749	OGKBHDJD_00358	GECPNADO_00819	HADPLDBH_01407	ECPLKIGL_01043	GCJCDEBK_01208	KBDFKBDC_02299	AAMBPGOF_01226	INDEFMMF_01191	MKDNEMDO_01430	FNDICJOM_00273	KEOHMDFO_00969	PMOHMGFA_01505	DOLNGCLP_01024
icaD		Poly-beta-1,6-N-acetyl-D-glucosamine synthesis protein IcaD	22	22	1	1	1051				305	305	305	MNLCFBOG_00228	APCDCEBA_02277	LFFCJEHP_01228	GOHFFEIP_00964	KKFCDDGP_01785	LCOPNDKF_00384	JEBKBIAM_00426	EGFJGOMM_01470	PLMLIHJO_00224	OGKBHDJD_00328	GECPNADO_00861	HADPLDBH_00448	ECPLKIGL_01903	GCJCDEBK_00840	KBDFKBDC_00548	AAMBPGOF_02184	INDEFMMF_00331	MKDNEMDO_01327	FNDICJOM_00617	KEOHMDFO_00029	PMOHMGFA_00463	DOLNGCLP_00164
yfiC		tRNA1(Val) (adenine(37)-N6)-methyltransferase	22	22	1	1	1926				725	725	725	MNLCFBOG_02359	APCDCEBA_02153	LFFCJEHP_00991	GOHFFEIP_00652	KKFCDDGP_00716	LCOPNDKF_01059	JEBKBIAM_01416	EGFJGOMM_01799	PLMLIHJO_01605	OGKBHDJD_01529	GECPNADO_00340	HADPLDBH_02447	ECPLKIGL_02212	GCJCDEBK_01114	KBDFKBDC_01038	AAMBPGOF_00009	INDEFMMF_02406	MKDNEMDO_02343	FNDICJOM_00808	KEOHMDFO_02119	PMOHMGFA_01382	DOLNGCLP_02267
atl_1		Bifunctional autolysin	22	22	1	1	554				773	773	773	MNLCFBOG_01911	APCDCEBA_01164	LFFCJEHP_01413	GOHFFEIP_01976	KKFCDDGP_01176	LCOPNDKF_01309	JEBKBIAM_01574	EGFJGOMM_00839	PLMLIHJO_02024	OGKBHDJD_01253	GECPNADO_01371	HADPLDBH_00108	ECPLKIGL_01480	GCJCDEBK_00126	KBDFKBDC_00126	AAMBPGOF_01714	INDEFMMF_00766	MKDNEMDO_00485	FNDICJOM_01850	KEOHMDFO_00456	PMOHMGFA_00925	DOLNGCLP_00589
gpsA		Glycerol-3-phosphate dehydrogenase [NAD(P)+]	22	22	1	1	3168				998	998	998	MNLCFBOG_00893	APCDCEBA_01743	LFFCJEHP_01537	GOHFFEIP_02258	KKFCDDGP_00179	LCOPNDKF_00509	JEBKBIAM_00853	EGFJGOMM_00581	PLMLIHJO_01019	OGKBHDJD_02240	GECPNADO_00420	HADPLDBH_00909	ECPLKIGL_00780	GCJCDEBK_01471	KBDFKBDC_02036	AAMBPGOF_00959	INDEFMMF_01453	MKDNEMDO_00176	FNDICJOM_02282	KEOHMDFO_01231	PMOHMGFA_01772	DOLNGCLP_01294
rplR		50S ribosomal protein L18	22	22	1	1	478				362	362	362	MNLCFBOG_00818	APCDCEBA_01331	LFFCJEHP_01340	GOHFFEIP_00130	KKFCDDGP_00543	LCOPNDKF_00783	JEBKBIAM_01501	EGFJGOMM_01535	PLMLIHJO_00714	OGKBHDJD_00053	GECPNADO_00753	HADPLDBH_00735	ECPLKIGL_01406	GCJCDEBK_00053	KBDFKBDC_00053	AAMBPGOF_01640	INDEFMMF_00839	MKDNEMDO_01819	FNDICJOM_00957	KEOHMDFO_00529	PMOHMGFA_00999	DOLNGCLP_00662
lysS		Lysine--tRNA ligase	22	22	1	1	1956				1487	1487	1487	MNLCFBOG_02329	APCDCEBA_02183	LFFCJEHP_00961	GOHFFEIP_00682	KKFCDDGP_00746	LCOPNDKF_01089	JEBKBIAM_01446	EGFJGOMM_01829	PLMLIHJO_01635	OGKBHDJD_01559	GECPNADO_00370	HADPLDBH_02477	ECPLKIGL_02242	GCJCDEBK_01084	KBDFKBDC_01008	AAMBPGOF_00039	INDEFMMF_02376	MKDNEMDO_02313	FNDICJOM_00838	KEOHMDFO_02089	PMOHMGFA_01412	DOLNGCLP_02237
hemB		Delta-aminolevulinic acid dehydratase	22	22	1	1	3350				974	974	974	MNLCFBOG_00081	APCDCEBA_01289	LFFCJEHP_01706	GOHFFEIP_01938	KKFCDDGP_00007	LCOPNDKF_01199	JEBKBIAM_00684	EGFJGOMM_00398	PLMLIHJO_01063	OGKBHDJD_01839	GECPNADO_00659	HADPLDBH_00092	ECPLKIGL_00949	GCJCDEBK_01301	KBDFKBDC_02205	AAMBPGOF_01130	INDEFMMF_01284	MKDNEMDO_00007	FNDICJOM_01669	KEOHMDFO_01062	PMOHMGFA_01601	DOLNGCLP_01118
frdB		Fumarate reductase iron-sulfur subunit	22	22	1	1	2805				836	836	836	MNLCFBOG_01348	APCDCEBA_00922	LFFCJEHP_02335	GOHFFEIP_01481	KKFCDDGP_02093	LCOPNDKF_02190	JEBKBIAM_01788	EGFJGOMM_01654	PLMLIHJO_01664	OGKBHDJD_00509	GECPNADO_02141	HADPLDBH_02245	ECPLKIGL_00473	GCJCDEBK_01780	KBDFKBDC_01728	AAMBPGOF_00653	INDEFMMF_01764	MKDNEMDO_02388	FNDICJOM_00028	KEOHMDFO_01543	PMOHMGFA_02077	DOLNGCLP_01684
yxeI		putative protein YxeI	22	22	1	1	2035				983	983	983	MNLCFBOG_00574	APCDCEBA_00800	LFFCJEHP_00650	GOHFFEIP_00998	KKFCDDGP_01081	LCOPNDKF_00168	JEBKBIAM_02363	EGFJGOMM_02122	PLMLIHJO_00322	OGKBHDJD_02141	GECPNADO_01298	HADPLDBH_01478	ECPLKIGL_02323	GCJCDEBK_02315	KBDFKBDC_00979	AAMBPGOF_00114	INDEFMMF_02301	MKDNEMDO_02090	FNDICJOM_00310	KEOHMDFO_02004	PMOHMGFA_00066	DOLNGCLP_02159
czrA		HTH-type transcriptional repressor CzrA	22	22	1	1	408				326	326	326	MNLCFBOG_00693	APCDCEBA_00105	LFFCJEHP_00764	GOHFFEIP_01088	KKFCDDGP_00344	LCOPNDKF_01952	JEBKBIAM_00471	EGFJGOMM_00469	PLMLIHJO_00823	OGKBHDJD_00221	GECPNADO_02220	HADPLDBH_01366	ECPLKIGL_01332	GCJCDEBK_00632	KBDFKBDC_00833	AAMBPGOF_01563	INDEFMMF_00911	MKDNEMDO_01952	FNDICJOM_02117	KEOHMDFO_00604	PMOHMGFA_02411	DOLNGCLP_00737
mrpF		Na(+)/H(+) antiporter subunit F	22	22	1	1	2097				302	302	302	MNLCFBOG_00523	APCDCEBA_00749	LFFCJEHP_00599	GOHFFEIP_00735	KKFCDDGP_02012	LCOPNDKF_00117	JEBKBIAM_02312	EGFJGOMM_02173	PLMLIHJO_00373	OGKBHDJD_02090	GECPNADO_01247	HADPLDBH_01529	ECPLKIGL_02375	GCJCDEBK_02264	KBDFKBDC_01246	AAMBPGOF_00236	INDEFMMF_02250	MKDNEMDO_01061	FNDICJOM_02191	KEOHMDFO_01953	PMOHMGFA_01202	DOLNGCLP_02107
mccA		O-acetylserine dependent cystathionine beta-synthase	22	22	1	1	1897				908	908	908	MNLCFBOG_01758	APCDCEBA_00174	LFFCJEHP_00172	GOHFFEIP_01264	KKFCDDGP_01544	LCOPNDKF_01782	JEBKBIAM_01762	EGFJGOMM_00013	PLMLIHJO_01770	OGKBHDJD_01493	GECPNADO_01533	HADPLDBH_01934	ECPLKIGL_02175	GCJCDEBK_00805	KBDFKBDC_00793	AAMBPGOF_02469	INDEFMMF_00018	MKDNEMDO_01214	FNDICJOM_01210	KEOHMDFO_02148	PMOHMGFA_00220	DOLNGCLP_02298
yqgN		putative protein YqgN	22	22	1	1	3234				560	560	560	MNLCFBOG_00959	APCDCEBA_01677	LFFCJEHP_01603	GOHFFEIP_00501	KKFCDDGP_00112	LCOPNDKF_00575	JEBKBIAM_00787	EGFJGOMM_00710	PLMLIHJO_00953	OGKBHDJD_02306	GECPNADO_00486	HADPLDBH_00975	ECPLKIGL_00846	GCJCDEBK_01405	KBDFKBDC_02102	AAMBPGOF_01026	INDEFMMF_01387	MKDNEMDO_00110	FNDICJOM_01869	KEOHMDFO_01165	PMOHMGFA_01706	DOLNGCLP_01227
femX		Lipid II:glycine glycyltransferase	22	22	1	1	506				1250	1250	1250	MNLCFBOG_00846	APCDCEBA_01303	LFFCJEHP_01368	GOHFFEIP_00158	KKFCDDGP_00571	LCOPNDKF_00811	JEBKBIAM_01529	EGFJGOMM_01507	PLMLIHJO_00742	OGKBHDJD_00081	GECPNADO_00781	HADPLDBH_00763	ECPLKIGL_01434	GCJCDEBK_00081	KBDFKBDC_00081	AAMBPGOF_01668	INDEFMMF_00811	MKDNEMDO_01791	FNDICJOM_00929	KEOHMDFO_00501	PMOHMGFA_00971	DOLNGCLP_00634
bioB_2		Biotin synthase	22	22	1	1	3444				953	953	953	MNLCFBOG_00170	APCDCEBA_01200	LFFCJEHP_01795	GOHFFEIP_02069	KKFCDDGP_00986	LCOPNDKF_01110	JEBKBIAM_00585	EGFJGOMM_00309	PLMLIHJO_01152	OGKBHDJD_01928	GECPNADO_00383	HADPLDBH_00003	ECPLKIGL_01039	GCJCDEBK_01212	KBDFKBDC_02295	AAMBPGOF_01222	INDEFMMF_01195	MKDNEMDO_01426	FNDICJOM_01657	KEOHMDFO_00973	PMOHMGFA_01509	DOLNGCLP_01028
ypdF		Aminopeptidase YpdF	22	22	1	1	3214				1061	1061	1061	MNLCFBOG_00939	APCDCEBA_01697	LFFCJEHP_01583	GOHFFEIP_00481	KKFCDDGP_00133	LCOPNDKF_00555	JEBKBIAM_00807	EGFJGOMM_00730	PLMLIHJO_00973	OGKBHDJD_02286	GECPNADO_00466	HADPLDBH_00955	ECPLKIGL_00826	GCJCDEBK_01425	KBDFKBDC_02082	AAMBPGOF_01005	INDEFMMF_01407	MKDNEMDO_00130	FNDICJOM_02377	KEOHMDFO_01185	PMOHMGFA_01726	DOLNGCLP_01248
yhdN		Aldo-keto reductase YhdN	22	22	1	1	3188				908	908	908	MNLCFBOG_00913	APCDCEBA_01723	LFFCJEHP_01557	GOHFFEIP_02278	KKFCDDGP_00159	LCOPNDKF_00529	JEBKBIAM_00833	EGFJGOMM_00756	PLMLIHJO_00999	OGKBHDJD_02260	GECPNADO_00440	HADPLDBH_00929	ECPLKIGL_00800	GCJCDEBK_01451	KBDFKBDC_02056	AAMBPGOF_00979	INDEFMMF_01433	MKDNEMDO_00156	FNDICJOM_02302	KEOHMDFO_01211	PMOHMGFA_01752	DOLNGCLP_01274
lysA		Diaminopimelate decarboxylase	22	22	1	1	3091				1265	1265	1265	MNLCFBOG_00044	APCDCEBA_00441	LFFCJEHP_00045	GOHFFEIP_00032	KKFCDDGP_00252	LCOPNDKF_00434	JEBKBIAM_02027	EGFJGOMM_00184	PLMLIHJO_01880	OGKBHDJD_00424	GECPNADO_00627	HADPLDBH_00834	ECPLKIGL_00707	GCJCDEBK_01545	KBDFKBDC_01962	AAMBPGOF_00884	INDEFMMF_01527	MKDNEMDO_00250	FNDICJOM_00213	KEOHMDFO_01308	PMOHMGFA_01845	DOLNGCLP_01371
dnaA		Chromosomal replication initiator protein DnaA	22	22	1	1	1768				1355	1355	1355	MNLCFBOG_01647	APCDCEBA_00285	LFFCJEHP_00283	GOHFFEIP_00802	KKFCDDGP_01664	LCOPNDKF_01671	JEBKBIAM_00286	EGFJGOMM_00124	PLMLIHJO_01457	OGKBHDJD_01382	GECPNADO_01644	HADPLDBH_01823	ECPLKIGL_02058	GCJCDEBK_00693	KBDFKBDC_00681	AAMBPGOF_02333	INDEFMMF_00129	MKDNEMDO_01102	FNDICJOM_00652	KEOHMDFO_02262	PMOHMGFA_00341	DOLNGCLP_00001
mtlF		Mannitol-specific phosphotransferase enzyme IIA component	22	22	1	1	416				434	434	434	MNLCFBOG_00701	APCDCEBA_00097	LFFCJEHP_00756	GOHFFEIP_01141	KKFCDDGP_00336	LCOPNDKF_01944	JEBKBIAM_00463	EGFJGOMM_00477	PLMLIHJO_00831	OGKBHDJD_00213	GECPNADO_02228	HADPLDBH_01374	ECPLKIGL_01340	GCJCDEBK_00640	KBDFKBDC_00825	AAMBPGOF_01571	INDEFMMF_00903	MKDNEMDO_01960	FNDICJOM_02125	KEOHMDFO_00596	PMOHMGFA_02419	DOLNGCLP_00729
swrC		Swarming motility protein SwrC	22	22	1	1	505				3176	3179	3178	MNLCFBOG_00845	APCDCEBA_01304	LFFCJEHP_01367	GOHFFEIP_00157	KKFCDDGP_00570	LCOPNDKF_00810	JEBKBIAM_01528	EGFJGOMM_01508	PLMLIHJO_00741	OGKBHDJD_00080	GECPNADO_00780	HADPLDBH_00762	ECPLKIGL_01433	GCJCDEBK_00080	KBDFKBDC_00080	AAMBPGOF_01667	INDEFMMF_00812	MKDNEMDO_01792	FNDICJOM_00930	KEOHMDFO_00502	PMOHMGFA_00972	DOLNGCLP_00635
glmS		Glutamine--fructose-6-phosphate aminotransferase [isomerizing]	22	22	1	1	413				1805	1805	1805	MNLCFBOG_00698	APCDCEBA_00100	LFFCJEHP_00759	GOHFFEIP_01083	KKFCDDGP_00339	LCOPNDKF_01947	JEBKBIAM_00466	EGFJGOMM_00474	PLMLIHJO_00828	OGKBHDJD_00216	GECPNADO_02225	HADPLDBH_01371	ECPLKIGL_01337	GCJCDEBK_00637	KBDFKBDC_00828	AAMBPGOF_01568	INDEFMMF_00906	MKDNEMDO_01957	FNDICJOM_02122	KEOHMDFO_00599	PMOHMGFA_02416	DOLNGCLP_00732
group_3499		TelA-like protein	22	22	1	1	3099				1142	1142	1142	MNLCFBOG_00039	APCDCEBA_00436	LFFCJEHP_00040	GOHFFEIP_00027	KKFCDDGP_00247	LCOPNDKF_00439	JEBKBIAM_02035	EGFJGOMM_00179	PLMLIHJO_01885	OGKBHDJD_00429	GECPNADO_00622	HADPLDBH_00839	ECPLKIGL_00712	GCJCDEBK_01540	KBDFKBDC_01967	AAMBPGOF_00889	INDEFMMF_01522	MKDNEMDO_00245	FNDICJOM_00077	KEOHMDFO_01303	PMOHMGFA_01840	DOLNGCLP_01363
brnQ_2		Branched-chain amino acid transport system 2 carrier protein	22	22	1	1	1115				911	1358	1332	MNLCFBOG_00174	APCDCEBA_02223	LFFCJEHP_01141	GOHFFEIP_00819	KKFCDDGP_01725	LCOPNDKF_00330	JEBKBIAM_00103	EGFJGOMM_01416	PLMLIHJO_02416	OGKBHDJD_00274	GECPNADO_00915	HADPLDBH_00502	ECPLKIGL_01957	GCJCDEBK_00894	KBDFKBDC_00607	AAMBPGOF_02247	INDEFMMF_00278	MKDNEMDO_01272	FNDICJOM_00435	KEOHMDFO_02346	PMOHMGFA_00401	DOLNGCLP_00112
scpB		Segregation and condensation protein B	22	22	1	1	3182				542	542	542	MNLCFBOG_00907	APCDCEBA_01729	LFFCJEHP_01551	GOHFFEIP_02272	KKFCDDGP_00165	LCOPNDKF_00523	JEBKBIAM_00839	EGFJGOMM_00762	PLMLIHJO_01005	OGKBHDJD_02254	GECPNADO_00434	HADPLDBH_00923	ECPLKIGL_00794	GCJCDEBK_01457	KBDFKBDC_02050	AAMBPGOF_00973	INDEFMMF_01439	MKDNEMDO_00162	FNDICJOM_02296	KEOHMDFO_01217	PMOHMGFA_01758	DOLNGCLP_01280
lepA		Elongation factor 4	22	22	1	1	3268				1823	1823	1823	MNLCFBOG_00993	APCDCEBA_01643	LFFCJEHP_01637	GOHFFEIP_00535	KKFCDDGP_00078	LCOPNDKF_00609	JEBKBIAM_00753	EGFJGOMM_00676	PLMLIHJO_00919	OGKBHDJD_02340	GECPNADO_00520	HADPLDBH_01009	ECPLKIGL_00880	GCJCDEBK_01371	KBDFKBDC_02136	AAMBPGOF_01060	INDEFMMF_01353	MKDNEMDO_00076	FNDICJOM_02153	KEOHMDFO_01131	PMOHMGFA_01672	DOLNGCLP_01193
mobA		putative molybdenum cofactor guanylyltransferase	22	22	1	1	514				605	605	605	MNLCFBOG_01842	APCDCEBA_01350	LFFCJEHP_01375	GOHFFEIP_02088	KKFCDDGP_00578	LCOPNDKF_01605	JEBKBIAM_01536	EGFJGOMM_00243	PLMLIHJO_00854	OGKBHDJD_01319	GECPNADO_00788	HADPLDBH_01999	ECPLKIGL_01441	GCJCDEBK_00088	KBDFKBDC_00088	AAMBPGOF_01675	INDEFMMF_00804	MKDNEMDO_01784	FNDICJOM_00922	KEOHMDFO_00494	PMOHMGFA_00964	DOLNGCLP_00627
rpsM		30S ribosomal protein S13	22	22	1	1	470				365	365	365	MNLCFBOG_00810	APCDCEBA_00997	LFFCJEHP_01332	GOHFFEIP_00122	KKFCDDGP_00535	LCOPNDKF_00775	JEBKBIAM_01493	EGFJGOMM_01543	PLMLIHJO_00706	OGKBHDJD_00045	GECPNADO_00745	HADPLDBH_00727	ECPLKIGL_01398	GCJCDEBK_00045	KBDFKBDC_00045	AAMBPGOF_01632	INDEFMMF_00847	MKDNEMDO_01827	FNDICJOM_00965	KEOHMDFO_00537	PMOHMGFA_01007	DOLNGCLP_00670
nrnA		Bifunctional oligoribonuclease and PAP phosphatase NrnA	22	22	1	1	3383				941	941	941	MNLCFBOG_00114	APCDCEBA_01256	LFFCJEHP_01739	GOHFFEIP_01905	KKFCDDGP_00926	LCOPNDKF_01166	JEBKBIAM_00651	EGFJGOMM_00365	PLMLIHJO_01096	OGKBHDJD_01872	GECPNADO_01432	HADPLDBH_00059	ECPLKIGL_00982	GCJCDEBK_01268	KBDFKBDC_02238	AAMBPGOF_01163	INDEFMMF_01251	MKDNEMDO_01370	FNDICJOM_01601	KEOHMDFO_01029	PMOHMGFA_01568	DOLNGCLP_01085
mccB		Cystathionine gamma-lyase	22	22	1	1	1898				1145	1145	1145	MNLCFBOG_01759	APCDCEBA_00173	LFFCJEHP_00171	GOHFFEIP_01265	KKFCDDGP_01543	LCOPNDKF_01783	JEBKBIAM_01761	EGFJGOMM_00012	PLMLIHJO_01771	OGKBHDJD_01494	GECPNADO_01532	HADPLDBH_01935	ECPLKIGL_02176	GCJCDEBK_00806	KBDFKBDC_00794	AAMBPGOF_02470	INDEFMMF_00017	MKDNEMDO_01215	FNDICJOM_01209	KEOHMDFO_02147	PMOHMGFA_00219	DOLNGCLP_02297
rpoB		DNA-directed RNA polymerase subunit beta	22	22	1	1	1993				3551	3551	3551	MNLCFBOG_00617	APCDCEBA_00843	LFFCJEHP_00694	GOHFFEIP_01053	KKFCDDGP_01040	LCOPNDKF_00211	JEBKBIAM_02405	EGFJGOMM_02079	PLMLIHJO_00279	OGKBHDJD_02184	GECPNADO_01341	HADPLDBH_01435	ECPLKIGL_02283	GCJCDEBK_02358	KBDFKBDC_00939	AAMBPGOF_00074	INDEFMMF_02342	MKDNEMDO_02279	FNDICJOM_00350	KEOHMDFO_02048	PMOHMGFA_00106	DOLNGCLP_02200
nrdD		Anaerobic ribonucleoside-triphosphate reductase	22	22	1	1	903				1850	1850	1850	MNLCFBOG_02223	APCDCEBA_01876	LFFCJEHP_02093	GOHFFEIP_01621	KKFCDDGP_00450	LCOPNDKF_00855	JEBKBIAM_01026	EGFJGOMM_00286	PLMLIHJO_00069	OGKBHDJD_00941	GECPNADO_01932	HADPLDBH_01298	ECPLKIGL_01794	GCJCDEBK_00438	KBDFKBDC_00443	AAMBPGOF_02049	INDEFMMF_00451	MKDNEMDO_00800	FNDICJOM_01989	KEOHMDFO_00139	PMOHMGFA_00595	DOLNGCLP_00274
folK		2-amino-4-hydroxy-6-hydroxymethyldihydropteridine pyrophosphokinase	22	22	1	1	1955				479	479	479	MNLCFBOG_02330	APCDCEBA_02182	LFFCJEHP_00962	GOHFFEIP_00681	KKFCDDGP_00745	LCOPNDKF_01088	JEBKBIAM_01445	EGFJGOMM_01828	PLMLIHJO_01634	OGKBHDJD_01558	GECPNADO_00369	HADPLDBH_02476	ECPLKIGL_02241	GCJCDEBK_01085	KBDFKBDC_01009	AAMBPGOF_00038	INDEFMMF_02377	MKDNEMDO_02314	FNDICJOM_00837	KEOHMDFO_02090	PMOHMGFA_01411	DOLNGCLP_02238
ykkC		Multidrug resistance protein YkkC	22	22	1	1	550				329	329	329	MNLCFBOG_01907	APCDCEBA_01160	LFFCJEHP_01409	GOHFFEIP_01972	KKFCDDGP_01172	LCOPNDKF_01305	JEBKBIAM_01570	EGFJGOMM_00835	PLMLIHJO_02020	OGKBHDJD_01257	GECPNADO_01375	HADPLDBH_00104	ECPLKIGL_01476	GCJCDEBK_00122	KBDFKBDC_00122	AAMBPGOF_01710	INDEFMMF_00770	MKDNEMDO_00481	FNDICJOM_01854	KEOHMDFO_00460	PMOHMGFA_00929	DOLNGCLP_00593
arcR		HTH-type transcriptional regulator ArcR	22	22	1	1	952				686	686	686	MNLCFBOG_02262	APCDCEBA_01837	LFFCJEHP_02054	GOHFFEIP_02174	KKFCDDGP_00608	LCOPNDKF_02065	JEBKBIAM_00987	EGFJGOMM_01752	PLMLIHJO_00108	OGKBHDJD_00902	GECPNADO_01971	HADPLDBH_01259	ECPLKIGL_01831	GCJCDEBK_00477	KBDFKBDC_00482	AAMBPGOF_02092	INDEFMMF_00411	MKDNEMDO_00839	FNDICJOM_00256	KEOHMDFO_00102	PMOHMGFA_00551	DOLNGCLP_00234
nreC		Oxygen regulatory protein NreC	22	22	1	1	659				656	656	656	MNLCFBOG_02007	APCDCEBA_02376	LFFCJEHP_02308	GOHFFEIP_02312	KKFCDDGP_01273	LCOPNDKF_01405	JEBKBIAM_01672	EGFJGOMM_00935	PLMLIHJO_02120	OGKBHDJD_01157	GECPNADO_00230	HADPLDBH_00204	ECPLKIGL_01576	GCJCDEBK_00221	KBDFKBDC_00221	AAMBPGOF_01815	INDEFMMF_00668	MKDNEMDO_00582	FNDICJOM_02367	KEOHMDFO_00360	PMOHMGFA_00827	DOLNGCLP_00490
graR_1		Response regulator protein GraR	22	22	1	1	926				665	665	665	MNLCFBOG_02244	APCDCEBA_01855	LFFCJEHP_02072	GOHFFEIP_01642	KKFCDDGP_00471	LCOPNDKF_00834	JEBKBIAM_01005	EGFJGOMM_00265	PLMLIHJO_00090	OGKBHDJD_00920	GECPNADO_01953	HADPLDBH_01277	ECPLKIGL_01815	GCJCDEBK_00459	KBDFKBDC_00464	AAMBPGOF_02070	INDEFMMF_00430	MKDNEMDO_00821	FNDICJOM_01968	KEOHMDFO_00118	PMOHMGFA_00573	DOLNGCLP_00253
metP		Methionine import system permease protein MetP	22	22	1	1	2313				695	695	695	MNLCFBOG_00339	APCDCEBA_00565	LFFCJEHP_00417	GOHFFEIP_01740	KKFCDDGP_00754	LCOPNDKF_00957	JEBKBIAM_02106	EGFJGOMM_02357	PLMLIHJO_00556	OGKBHDJD_00114	GECPNADO_01063	HADPLDBH_01713	ECPLKIGL_00179	GCJCDEBK_02080	KBDFKBDC_01428	AAMBPGOF_00421	INDEFMMF_02067	MKDNEMDO_01640	FNDICJOM_01484	KEOHMDFO_01771	PMOHMGFA_02305	DOLNGCLP_01909
cdaR		CdaA regulatory protein CdaR	22	22	1	1	419				932	932	932	MNLCFBOG_00704	APCDCEBA_00094	LFFCJEHP_00753	GOHFFEIP_00886	KKFCDDGP_00333	LCOPNDKF_01941	JEBKBIAM_00460	EGFJGOMM_00480	PLMLIHJO_00834	OGKBHDJD_00210	GECPNADO_02231	HADPLDBH_01377	ECPLKIGL_01343	GCJCDEBK_00643	KBDFKBDC_00822	AAMBPGOF_01574	INDEFMMF_00900	MKDNEMDO_01963	FNDICJOM_02128	KEOHMDFO_00593	PMOHMGFA_02422	DOLNGCLP_00726
typA		GTP-binding protein TypA/BipA	22	22	1	1	3781				1847	1847	1847	MNLCFBOG_01391	APCDCEBA_01126	LFFCJEHP_01045	GOHFFEIP_01396	KKFCDDGP_01839	LCOPNDKF_02345	JEBKBIAM_01266	EGFJGOMM_01852	PLMLIHJO_01391	OGKBHDJD_00552	GECPNADO_01893	HADPLDBH_02288	ECPLKIGL_00432	GCJCDEBK_01821	KBDFKBDC_01686	AAMBPGOF_00610	INDEFMMF_01805	MKDNEMDO_01678	FNDICJOM_01156	KEOHMDFO_01584	PMOHMGFA_02118	DOLNGCLP_01725
folB		Dihydroneopterin aldolase	22	22	1	1	1954				365	365	365	MNLCFBOG_02331	APCDCEBA_02181	LFFCJEHP_00963	GOHFFEIP_00680	KKFCDDGP_00744	LCOPNDKF_01087	JEBKBIAM_01444	EGFJGOMM_01827	PLMLIHJO_01633	OGKBHDJD_01557	GECPNADO_00368	HADPLDBH_02475	ECPLKIGL_02240	GCJCDEBK_01086	KBDFKBDC_01010	AAMBPGOF_00037	INDEFMMF_02378	MKDNEMDO_02315	FNDICJOM_00836	KEOHMDFO_02091	PMOHMGFA_01410	DOLNGCLP_02239
ctaA		Heme A synthase	22	22	1	1	3775				923	926	925	MNLCFBOG_01385	APCDCEBA_01132	LFFCJEHP_01039	GOHFFEIP_01402	KKFCDDGP_01891	LCOPNDKF_02351	JEBKBIAM_01272	EGFJGOMM_01846	PLMLIHJO_01397	OGKBHDJD_00546	GECPNADO_01899	HADPLDBH_02282	ECPLKIGL_00438	GCJCDEBK_01815	KBDFKBDC_01692	AAMBPGOF_00616	INDEFMMF_01799	MKDNEMDO_01672	FNDICJOM_01162	KEOHMDFO_01578	PMOHMGFA_02112	DOLNGCLP_01719
nupC		Nucleoside permease NupC	22	22	1	1	1972				1211	1211	1211	MNLCFBOG_00638	APCDCEBA_00864	LFFCJEHP_00715	GOHFFEIP_01032	KKFCDDGP_01019	LCOPNDKF_00232	JEBKBIAM_02426	EGFJGOMM_02058	PLMLIHJO_00258	OGKBHDJD_02205	GECPNADO_01362	HADPLDBH_01414	ECPLKIGL_02262	GCJCDEBK_02379	KBDFKBDC_00918	AAMBPGOF_00053	INDEFMMF_02363	MKDNEMDO_02300	FNDICJOM_00371	KEOHMDFO_02069	PMOHMGFA_00127	DOLNGCLP_02221
copA		Copper-exporting P-type ATPase	22	22	1	1	816				2387	2387	2387	MNLCFBOG_02154	APCDCEBA_01945	LFFCJEHP_02162	GOHFFEIP_00281	KKFCDDGP_01431	LCOPNDKF_00924	JEBKBIAM_01094	EGFJGOMM_01082	PLMLIHJO_02267	OGKBHDJD_01010	GECPNADO_00083	HADPLDBH_00351	ECPLKIGL_01724	GCJCDEBK_00368	KBDFKBDC_00370	AAMBPGOF_01972	INDEFMMF_00521	MKDNEMDO_00730	FNDICJOM_02388	KEOHMDFO_00213	PMOHMGFA_00671	DOLNGCLP_00342
group_3544		hypothetical protein	22	22	1	1	2040				452	452	452	MNLCFBOG_00569	APCDCEBA_00795	LFFCJEHP_00645	GOHFFEIP_01003	KKFCDDGP_01086	LCOPNDKF_00163	JEBKBIAM_02358	EGFJGOMM_02127	PLMLIHJO_00327	OGKBHDJD_02136	GECPNADO_01293	HADPLDBH_01483	ECPLKIGL_02328	GCJCDEBK_02310	KBDFKBDC_00984	AAMBPGOF_00119	INDEFMMF_02296	MKDNEMDO_02095	FNDICJOM_00305	KEOHMDFO_01999	PMOHMGFA_00061	DOLNGCLP_02154
tsaB		tRNA threonylcarbamoyladenosine biosynthesis protein TsaB	22	22	1	1	3528				662	662	662	MNLCFBOG_01597	APCDCEBA_02032	LFFCJEHP_00913	GOHFFEIP_01311	KKFCDDGP_00698	LCOPNDKF_02490	JEBKBIAM_01365	EGFJGOMM_01609	PLMLIHJO_01811	OGKBHDJD_01786	GECPNADO_00686	HADPLDBH_00420	ECPLKIGL_01236	GCJCDEBK_00984	KBDFKBDC_02398	AAMBPGOF_01470	INDEFMMF_01003	MKDNEMDO_01446	FNDICJOM_00697	KEOHMDFO_00698	PMOHMGFA_01180	DOLNGCLP_00831
group_3546		putative protein	22	22	1	1	3210				362	362	362	MNLCFBOG_00935	APCDCEBA_01701	LFFCJEHP_01579	GOHFFEIP_00477	KKFCDDGP_00137	LCOPNDKF_00551	JEBKBIAM_00811	EGFJGOMM_00734	PLMLIHJO_00977	OGKBHDJD_02282	GECPNADO_00462	HADPLDBH_00951	ECPLKIGL_00822	GCJCDEBK_01429	KBDFKBDC_02078	AAMBPGOF_01001	INDEFMMF_01411	MKDNEMDO_00134	FNDICJOM_02381	KEOHMDFO_01189	PMOHMGFA_01730	DOLNGCLP_01252
phnE_2		Phosphate-import permease protein PhnE	22	22	1	1	1038				809	809	809	MNLCFBOG_00240	APCDCEBA_02289	LFFCJEHP_00305	GOHFFEIP_00398	KKFCDDGP_01797	LCOPNDKF_00396	JEBKBIAM_00438	EGFJGOMM_01482	PLMLIHJO_00236	OGKBHDJD_00340	GECPNADO_00849	HADPLDBH_00436	ECPLKIGL_01891	GCJCDEBK_00827	KBDFKBDC_00536	AAMBPGOF_02172	INDEFMMF_00343	MKDNEMDO_01339	FNDICJOM_00226	KEOHMDFO_00041	PMOHMGFA_00475	DOLNGCLP_00177
fusA		Elongation factor G	22	22	1	1	1998				2081	2081	2081	MNLCFBOG_00612	APCDCEBA_00838	LFFCJEHP_00689	GOHFFEIP_01058	KKFCDDGP_01045	LCOPNDKF_00206	JEBKBIAM_02400	EGFJGOMM_02084	PLMLIHJO_00284	OGKBHDJD_02179	GECPNADO_01336	HADPLDBH_01440	ECPLKIGL_02288	GCJCDEBK_02353	KBDFKBDC_00944	AAMBPGOF_00079	INDEFMMF_02337	MKDNEMDO_02274	FNDICJOM_00345	KEOHMDFO_02043	PMOHMGFA_00101	DOLNGCLP_02195
group_3549		Phosphomevalonate kinase	22	22	1	1	2047				1076	1076	1076	MNLCFBOG_00562	APCDCEBA_00788	LFFCJEHP_00638	GOHFFEIP_01010	KKFCDDGP_01093	LCOPNDKF_00156	JEBKBIAM_02351	EGFJGOMM_02134	PLMLIHJO_00334	OGKBHDJD_02129	GECPNADO_01286	HADPLDBH_01490	ECPLKIGL_02335	GCJCDEBK_02303	KBDFKBDC_00991	AAMBPGOF_00126	INDEFMMF_02289	MKDNEMDO_02102	FNDICJOM_00298	KEOHMDFO_01992	PMOHMGFA_00054	DOLNGCLP_02147
group_355		hypothetical protein	22	22	1	1	1071				269	464	455	MNLCFBOG_00207	APCDCEBA_02256	LFFCJEHP_01248	GOHFFEIP_01413	KKFCDDGP_01763	LCOPNDKF_00363	JEBKBIAM_00407	EGFJGOMM_01449	PLMLIHJO_00203	OGKBHDJD_00307	GECPNADO_00882	HADPLDBH_00469	ECPLKIGL_01924	GCJCDEBK_00861	KBDFKBDC_00569	AAMBPGOF_02207	INDEFMMF_00311	MKDNEMDO_01307	FNDICJOM_01696	KEOHMDFO_00008	PMOHMGFA_00440	DOLNGCLP_00145
tadA_1		tRNA-specific adenosine deaminase	22	22	1	1	3272				461	461	461	MNLCFBOG_00997	APCDCEBA_01639	LFFCJEHP_01641	GOHFFEIP_00539	KKFCDDGP_00073	LCOPNDKF_00613	JEBKBIAM_00749	EGFJGOMM_00672	PLMLIHJO_00915	OGKBHDJD_02344	GECPNADO_00524	HADPLDBH_01013	ECPLKIGL_00884	GCJCDEBK_01367	KBDFKBDC_02140	AAMBPGOF_01065	INDEFMMF_01349	MKDNEMDO_00072	FNDICJOM_02149	KEOHMDFO_01127	PMOHMGFA_01667	DOLNGCLP_01189
ponA		Penicillin-binding protein 1A/1B	22	22	1	1	3146				2234	2237	2236	MNLCFBOG_00871	APCDCEBA_01765	LFFCJEHP_01515	GOHFFEIP_02236	KKFCDDGP_00201	LCOPNDKF_00487	JEBKBIAM_02082	EGFJGOMM_00603	PLMLIHJO_01041	OGKBHDJD_02218	GECPNADO_00398	HADPLDBH_00887	ECPLKIGL_00758	GCJCDEBK_01493	KBDFKBDC_02014	AAMBPGOF_00937	INDEFMMF_01475	MKDNEMDO_00198	FNDICJOM_02260	KEOHMDFO_01253	PMOHMGFA_01794	DOLNGCLP_01316
moaC		Cyclic pyranopterin monophosphate synthase	22	22	1	1	519				488	488	488	MNLCFBOG_01847	APCDCEBA_01355	LFFCJEHP_01380	GOHFFEIP_02093	KKFCDDGP_00583	LCOPNDKF_01600	JEBKBIAM_01541	EGFJGOMM_00238	PLMLIHJO_00849	OGKBHDJD_01324	GECPNADO_00793	HADPLDBH_01994	ECPLKIGL_01446	GCJCDEBK_00093	KBDFKBDC_00093	AAMBPGOF_01680	INDEFMMF_00799	MKDNEMDO_01779	FNDICJOM_00917	KEOHMDFO_00489	PMOHMGFA_00959	DOLNGCLP_00622
alsS		Acetolactate synthase	22	22	1	1	870				1664	1664	1664	MNLCFBOG_02194	APCDCEBA_01905	LFFCJEHP_02122	GOHFFEIP_01592	KKFCDDGP_01476	LCOPNDKF_00884	JEBKBIAM_01055	EGFJGOMM_01121	PLMLIHJO_02307	OGKBHDJD_00970	GECPNADO_00043	HADPLDBH_00391	ECPLKIGL_01765	GCJCDEBK_00408	KBDFKBDC_00413	AAMBPGOF_02020	INDEFMMF_00481	MKDNEMDO_00770	FNDICJOM_02019	KEOHMDFO_00169	PMOHMGFA_00624	DOLNGCLP_00303
ppaX_2		Pyrophosphatase PpaX	22	22	1	1	2010				701	701	701	MNLCFBOG_00598	APCDCEBA_00824	LFFCJEHP_00674	GOHFFEIP_01072	KKFCDDGP_01056	LCOPNDKF_00192	JEBKBIAM_02389	EGFJGOMM_02098	PLMLIHJO_00298	OGKBHDJD_02165	GECPNADO_01322	HADPLDBH_01454	ECPLKIGL_02299	GCJCDEBK_02339	KBDFKBDC_00955	AAMBPGOF_00090	INDEFMMF_02325	MKDNEMDO_02066	FNDICJOM_00334	KEOHMDFO_02028	PMOHMGFA_00090	DOLNGCLP_02184
rodA		Peptidoglycan glycosyltransferase RodA	22	22	1	1	342				1211	1211	1211	MNLCFBOG_01573	APCDCEBA_00885	LFFCJEHP_00826	GOHFFEIP_00849	KKFCDDGP_00407	LCOPNDKF_01281	JEBKBIAM_00532	EGFJGOMM_00812	PLMLIHJO_00188	OGKBHDJD_01586	GECPNADO_00929	HADPLDBH_00588	ECPLKIGL_01268	GCJCDEBK_00570	KBDFKBDC_00895	AAMBPGOF_01501	INDEFMMF_00973	MKDNEMDO_01890	FNDICJOM_00124	KEOHMDFO_00666	PMOHMGFA_02348	DOLNGCLP_00798
yodC		Putative NAD(P)H nitroreductase YodC	22	22	1	1	654				629	629	629	MNLCFBOG_02003	APCDCEBA_02380	LFFCJEHP_02312	GOHFFEIP_02316	KKFCDDGP_01269	LCOPNDKF_01401	JEBKBIAM_01668	EGFJGOMM_00931	PLMLIHJO_02116	OGKBHDJD_01161	GECPNADO_00234	HADPLDBH_00200	ECPLKIGL_01572	GCJCDEBK_00217	KBDFKBDC_00217	AAMBPGOF_01811	INDEFMMF_00672	MKDNEMDO_00578	FNDICJOM_00215	KEOHMDFO_00364	PMOHMGFA_00831	DOLNGCLP_00494
group_3557		hypothetical protein	22	22	1	1	646				947	947	947	MNLCFBOG_01995	APCDCEBA_02388	LFFCJEHP_01497	GOHFFEIP_02060	KKFCDDGP_01260	LCOPNDKF_01393	JEBKBIAM_01660	EGFJGOMM_00923	PLMLIHJO_02108	OGKBHDJD_01169	GECPNADO_00242	HADPLDBH_00192	ECPLKIGL_01564	GCJCDEBK_00209	KBDFKBDC_00209	AAMBPGOF_01803	INDEFMMF_00680	MKDNEMDO_00570	FNDICJOM_02221	KEOHMDFO_00372	PMOHMGFA_00839	DOLNGCLP_00502
argS		Arginine--tRNA ligase	22	22	1	1	2069				1661	1661	1661	MNLCFBOG_00545	APCDCEBA_00771	LFFCJEHP_00621	GOHFFEIP_00757	KKFCDDGP_01110	LCOPNDKF_00139	JEBKBIAM_02335	EGFJGOMM_02151	PLMLIHJO_00351	OGKBHDJD_02112	GECPNADO_01269	HADPLDBH_01507	ECPLKIGL_02352	GCJCDEBK_02286	KBDFKBDC_01223	AAMBPGOF_00144	INDEFMMF_02272	MKDNEMDO_02119	FNDICJOM_01125	KEOHMDFO_01975	PMOHMGFA_00036	DOLNGCLP_02130
hutH		Histidine ammonia-lyase	22	22	1	1	1760				1505	1505	1505	MNLCFBOG_01640	APCDCEBA_00292	LFFCJEHP_00290	GOHFFEIP_02414	KKFCDDGP_01671	LCOPNDKF_01664	JEBKBIAM_00293	EGFJGOMM_00131	PLMLIHJO_01464	OGKBHDJD_01375	GECPNADO_01651	HADPLDBH_01816	ECPLKIGL_02051	GCJCDEBK_00686	KBDFKBDC_00674	AAMBPGOF_02326	INDEFMMF_00136	MKDNEMDO_01095	FNDICJOM_00645	KEOHMDFO_02269	PMOHMGFA_00348	DOLNGCLP_00008
sufT		Fe-S protein maturation auxiliary factor SufT	22	22	1	1	2382				308	308	308	MNLCFBOG_00277	APCDCEBA_00503	LFFCJEHP_00355	GOHFFEIP_01678	KKFCDDGP_02338	LCOPNDKF_01019	JEBKBIAM_00058	EGFJGOMM_02419	PLMLIHJO_00618	OGKBHDJD_00176	GECPNADO_01001	HADPLDBH_01775	ECPLKIGL_00241	GCJCDEBK_02018	KBDFKBDC_01490	AAMBPGOF_00484	INDEFMMF_02004	MKDNEMDO_01577	FNDICJOM_01422	KEOHMDFO_01709	PMOHMGFA_02243	DOLNGCLP_01847
ghrB_2		Glyoxylate/hydroxypyruvate reductase B	22	22	1	1	3698				950	950	950	MNLCFBOG_01318	APCDCEBA_00376	LFFCJEHP_01151	GOHFFEIP_02342	KKFCDDGP_00865	LCOPNDKF_01937	JEBKBIAM_00929	EGFJGOMM_01401	PLMLIHJO_02001	OGKBHDJD_00713	GECPNADO_02317	HADPLDBH_00608	ECPLKIGL_01138	GCJCDEBK_01006	KBDFKBDC_01147	AAMBPGOF_01370	INDEFMMF_01101	MKDNEMDO_01544	FNDICJOM_01736	KEOHMDFO_00796	PMOHMGFA_01058	DOLNGCLP_00929
nupG		Purine nucleoside transport protein NupG	22	22	1	1	2118				1229	1229	1229	MNLCFBOG_00506	APCDCEBA_00732	LFFCJEHP_00582	GOHFFEIP_00718	KKFCDDGP_02030	LCOPNDKF_00100	JEBKBIAM_02295	EGFJGOMM_02190	PLMLIHJO_00390	OGKBHDJD_02073	GECPNADO_01230	HADPLDBH_01546	ECPLKIGL_00012	GCJCDEBK_02247	KBDFKBDC_01263	AAMBPGOF_00254	INDEFMMF_02233	MKDNEMDO_01044	FNDICJOM_01304	KEOHMDFO_01936	PMOHMGFA_01220	DOLNGCLP_02090
group_3563		hypothetical protein	22	22	1	1	3712				1058	1058	1058	MNLCFBOG_01811	APCDCEBA_02213	LFFCJEHP_00101	GOHFFEIP_00434	KKFCDDGP_00870	LCOPNDKF_01614	JEBKBIAM_01293	EGFJGOMM_01320	PLMLIHJO_01169	OGKBHDJD_00702	GECPNADO_02071	HADPLDBH_01100	ECPLKIGL_01103	GCJCDEBK_01148	KBDFKBDC_02359	AAMBPGOF_01340	INDEFMMF_01132	MKDNEMDO_02233	FNDICJOM_01553	KEOHMDFO_00831	PMOHMGFA_01445	DOLNGCLP_00964
aldA_2		Putative aldehyde dehydrogenase AldA	22	22	1	1	763				1493	1493	1493	MNLCFBOG_02105	APCDCEBA_01994	LFFCJEHP_02211	GOHFFEIP_00634	KKFCDDGP_01379	LCOPNDKF_01503	JEBKBIAM_01143	EGFJGOMM_01033	PLMLIHJO_02218	OGKBHDJD_01059	GECPNADO_00132	HADPLDBH_00302	ECPLKIGL_01674	GCJCDEBK_00319	KBDFKBDC_00319	AAMBPGOF_01921	INDEFMMF_00570	MKDNEMDO_00681	FNDICJOM_01269	KEOHMDFO_00262	PMOHMGFA_00721	DOLNGCLP_00391
gluD		NAD-specific glutamate dehydrogenase	22	22	1	1	2366				1244	1244	1244	MNLCFBOG_00291	APCDCEBA_00517	LFFCJEHP_00369	GOHFFEIP_01692	KKFCDDGP_02352	LCOPNDKF_01005	JEBKBIAM_00044	EGFJGOMM_02405	PLMLIHJO_00604	OGKBHDJD_00162	GECPNADO_01015	HADPLDBH_01761	ECPLKIGL_00227	GCJCDEBK_02032	KBDFKBDC_01476	AAMBPGOF_00470	INDEFMMF_02018	MKDNEMDO_01591	FNDICJOM_01436	KEOHMDFO_01723	PMOHMGFA_02257	DOLNGCLP_01861
fecD		Fe(3+) dicitrate transport system permease protein FecD	22	22	1	1	436				968	968	968	MNLCFBOG_00776	APCDCEBA_00963	LFFCJEHP_01298	GOHFFEIP_00383	KKFCDDGP_00502	LCOPNDKF_00741	JEBKBIAM_01459	EGFJGOMM_01577	PLMLIHJO_00672	OGKBHDJD_00011	GECPNADO_00711	HADPLDBH_00693	ECPLKIGL_01365	GCJCDEBK_00011	KBDFKBDC_00011	AAMBPGOF_01599	INDEFMMF_00881	MKDNEMDO_01861	FNDICJOM_00998	KEOHMDFO_00571	PMOHMGFA_01040	DOLNGCLP_00704
glmU		Bifunctional protein GlmU	22	22	1	1	1938				1355	1355	1355	MNLCFBOG_02347	APCDCEBA_02165	LFFCJEHP_00979	GOHFFEIP_00664	KKFCDDGP_00728	LCOPNDKF_01071	JEBKBIAM_01428	EGFJGOMM_01811	PLMLIHJO_01617	OGKBHDJD_01541	GECPNADO_00352	HADPLDBH_02459	ECPLKIGL_02224	GCJCDEBK_01102	KBDFKBDC_01026	AAMBPGOF_00021	INDEFMMF_02394	MKDNEMDO_02331	FNDICJOM_00820	KEOHMDFO_02107	PMOHMGFA_01394	DOLNGCLP_02255
group_3568		hypothetical protein	22	22	1	1	758				1049	1049	1049	MNLCFBOG_02100	APCDCEBA_01999	LFFCJEHP_02216	GOHFFEIP_00629	KKFCDDGP_01372	LCOPNDKF_01498	JEBKBIAM_01148	EGFJGOMM_01028	PLMLIHJO_02213	OGKBHDJD_01064	GECPNADO_00137	HADPLDBH_00297	ECPLKIGL_01669	GCJCDEBK_00314	KBDFKBDC_00314	AAMBPGOF_01914	INDEFMMF_00575	MKDNEMDO_00676	FNDICJOM_01274	KEOHMDFO_00267	PMOHMGFA_00728	DOLNGCLP_00396
nhaK_2		Sodium, potassium, lithium and rubidium/H(+) antiporter	22	22	1	1	2099				2039	2039	2039	MNLCFBOG_00521	APCDCEBA_00747	LFFCJEHP_00597	GOHFFEIP_00733	KKFCDDGP_02014	LCOPNDKF_00115	JEBKBIAM_02310	EGFJGOMM_02175	PLMLIHJO_00375	OGKBHDJD_02088	GECPNADO_01245	HADPLDBH_01531	ECPLKIGL_02377	GCJCDEBK_02262	KBDFKBDC_01248	AAMBPGOF_00238	INDEFMMF_02248	MKDNEMDO_01059	FNDICJOM_02189	KEOHMDFO_01951	PMOHMGFA_01204	DOLNGCLP_02105
rluB		Ribosomal large subunit pseudouridine synthase B	22	22	1	1	3181				737	737	737	MNLCFBOG_00906	APCDCEBA_01730	LFFCJEHP_01550	GOHFFEIP_02271	KKFCDDGP_00166	LCOPNDKF_00522	JEBKBIAM_00840	EGFJGOMM_00763	PLMLIHJO_01006	OGKBHDJD_02253	GECPNADO_00433	HADPLDBH_00922	ECPLKIGL_00793	GCJCDEBK_01458	KBDFKBDC_02049	AAMBPGOF_00972	INDEFMMF_01440	MKDNEMDO_00163	FNDICJOM_02295	KEOHMDFO_01218	PMOHMGFA_01759	DOLNGCLP_01281
nirQ		Denitrification regulatory protein NirQ	22	22	1	1	3102				791	791	791	MNLCFBOG_00036	APCDCEBA_00433	LFFCJEHP_00037	GOHFFEIP_00024	KKFCDDGP_00244	LCOPNDKF_00442	JEBKBIAM_02038	EGFJGOMM_00176	PLMLIHJO_01888	OGKBHDJD_00432	GECPNADO_00619	HADPLDBH_00842	ECPLKIGL_00715	GCJCDEBK_01537	KBDFKBDC_01970	AAMBPGOF_00892	INDEFMMF_01519	MKDNEMDO_00242	FNDICJOM_00074	KEOHMDFO_01300	PMOHMGFA_01837	DOLNGCLP_01360
truA		tRNA pseudouridine synthase A	22	22	1	1	463				803	803	803	MNLCFBOG_00803	APCDCEBA_00990	LFFCJEHP_01325	GOHFFEIP_00115	KKFCDDGP_00528	LCOPNDKF_00768	JEBKBIAM_01486	EGFJGOMM_01550	PLMLIHJO_00699	OGKBHDJD_00038	GECPNADO_00738	HADPLDBH_00720	ECPLKIGL_01391	GCJCDEBK_00038	KBDFKBDC_00038	AAMBPGOF_01625	INDEFMMF_00854	MKDNEMDO_01834	FNDICJOM_00972	KEOHMDFO_00544	PMOHMGFA_01014	DOLNGCLP_00677
coaE		Dephospho-CoA kinase	22	22	1	1	3369				599	599	599	MNLCFBOG_00100	APCDCEBA_01270	LFFCJEHP_01725	GOHFFEIP_01919	KKFCDDGP_00912	LCOPNDKF_01180	JEBKBIAM_00665	EGFJGOMM_00379	PLMLIHJO_01082	OGKBHDJD_01858	GECPNADO_01446	HADPLDBH_00073	ECPLKIGL_00968	GCJCDEBK_01282	KBDFKBDC_02224	AAMBPGOF_01149	INDEFMMF_01265	MKDNEMDO_01356	FNDICJOM_01587	KEOHMDFO_01043	PMOHMGFA_01582	DOLNGCLP_01099
tcdA		tRNA threonylcarbamoyladenosine dehydratase	22	22	1	1	3307				773	773	773	MNLCFBOG_01031	APCDCEBA_01605	LFFCJEHP_01675	GOHFFEIP_00573	KKFCDDGP_00038	LCOPNDKF_00647	JEBKBIAM_00715	EGFJGOMM_00638	PLMLIHJO_00881	OGKBHDJD_02378	GECPNADO_00558	HADPLDBH_01047	ECPLKIGL_00918	GCJCDEBK_01332	KBDFKBDC_02174	AAMBPGOF_01100	INDEFMMF_01315	MKDNEMDO_00038	FNDICJOM_00762	KEOHMDFO_01093	PMOHMGFA_01632	DOLNGCLP_01155
topA		DNA topoisomerase 1	22	22	1	1	2904				2069	2069	2069	MNLCFBOG_01166	APCDCEBA_02125	LFFCJEHP_02423	GOHFFEIP_02154	KKFCDDGP_02176	LCOPNDKF_01826	JEBKBIAM_01876	EGFJGOMM_02035	PLMLIHJO_01233	OGKBHDJD_01729	GECPNADO_02338	HADPLDBH_02087	ECPLKIGL_00558	GCJCDEBK_01692	KBDFKBDC_01816	AAMBPGOF_00736	INDEFMMF_01676	MKDNEMDO_00400	FNDICJOM_01495	KEOHMDFO_01455	PMOHMGFA_01993	DOLNGCLP_01527
sirB		Sirohydrochlorin ferrochelatase	22	22	1	1	669				719	719	719	MNLCFBOG_02017	APCDCEBA_02366	LFFCJEHP_02298	GOHFFEIP_02302	KKFCDDGP_01283	LCOPNDKF_01415	JEBKBIAM_01683	EGFJGOMM_00945	PLMLIHJO_02130	OGKBHDJD_01147	GECPNADO_00220	HADPLDBH_00214	ECPLKIGL_01586	GCJCDEBK_00231	KBDFKBDC_00231	AAMBPGOF_01825	INDEFMMF_00658	MKDNEMDO_00592	FNDICJOM_02357	KEOHMDFO_00350	PMOHMGFA_00817	DOLNGCLP_00480
group_3577		hypothetical protein	22	22	1	1	2432				800	800	800	MNLCFBOG_01552	APCDCEBA_00058	LFFCJEHP_00150	GOHFFEIP_00892	KKFCDDGP_02301	LCOPNDKF_02402	JEBKBIAM_00093	EGFJGOMM_00409	PLMLIHJO_00035	OGKBHDJD_01301	GECPNADO_02444	HADPLDBH_01956	ECPLKIGL_00277	GCJCDEBK_01983	KBDFKBDC_01525	AAMBPGOF_00520	INDEFMMF_01969	MKDNEMDO_02060	FNDICJOM_00476	KEOHMDFO_01674	PMOHMGFA_02207	DOLNGCLP_01812
modB		Molybdenum transport system permease protein ModB	22	22	1	1	523				671	671	671	MNLCFBOG_01851	APCDCEBA_01359	LFFCJEHP_01384	GOHFFEIP_02097	KKFCDDGP_00587	LCOPNDKF_01596	JEBKBIAM_01545	EGFJGOMM_00234	PLMLIHJO_00845	OGKBHDJD_01328	GECPNADO_00797	HADPLDBH_01990	ECPLKIGL_01450	GCJCDEBK_00097	KBDFKBDC_00097	AAMBPGOF_01684	INDEFMMF_00795	MKDNEMDO_01775	FNDICJOM_00913	KEOHMDFO_00485	PMOHMGFA_00955	DOLNGCLP_00618
group_3579		hypothetical protein	22	22	1	1	2138				617	617	617	MNLCFBOG_00489	APCDCEBA_00715	LFFCJEHP_00565	GOHFFEIP_00701	KKFCDDGP_02047	LCOPNDKF_00083	JEBKBIAM_02278	EGFJGOMM_02207	PLMLIHJO_00407	OGKBHDJD_02056	GECPNADO_01213	HADPLDBH_01563	ECPLKIGL_00029	GCJCDEBK_02229	KBDFKBDC_01280	AAMBPGOF_00271	INDEFMMF_02216	MKDNEMDO_01027	FNDICJOM_01321	KEOHMDFO_01919	PMOHMGFA_01237	DOLNGCLP_02073
mvaA		3-hydroxy-3-methylglutaryl-coenzyme A reductase	22	22	1	1	799				1277	1277	1277	MNLCFBOG_02141	APCDCEBA_01958	LFFCJEHP_02175	GOHFFEIP_00268	KKFCDDGP_01417	LCOPNDKF_01539	JEBKBIAM_01107	EGFJGOMM_01069	PLMLIHJO_02254	OGKBHDJD_01023	GECPNADO_00096	HADPLDBH_00338	ECPLKIGL_01711	GCJCDEBK_00355	KBDFKBDC_00356	AAMBPGOF_01959	INDEFMMF_00534	MKDNEMDO_00717	FNDICJOM_01232	KEOHMDFO_00226	PMOHMGFA_00683	DOLNGCLP_00355
group_3581		hypothetical protein	22	22	1	1	404				1376	1376	1376	MNLCFBOG_00689	APCDCEBA_00109	LFFCJEHP_00768	GOHFFEIP_01092	KKFCDDGP_00348	LCOPNDKF_01956	JEBKBIAM_00475	EGFJGOMM_00465	PLMLIHJO_00819	OGKBHDJD_00225	GECPNADO_02216	HADPLDBH_01362	ECPLKIGL_01328	GCJCDEBK_00628	KBDFKBDC_00837	AAMBPGOF_01559	INDEFMMF_00915	MKDNEMDO_01948	FNDICJOM_02113	KEOHMDFO_00608	PMOHMGFA_02407	DOLNGCLP_00741
emrB_4		Multidrug export protein EmrB	22	22	1	1	1099				1430	1430	1430	MNLCFBOG_00186	APCDCEBA_02235	LFFCJEHP_01269	GOHFFEIP_02231	KKFCDDGP_01740	LCOPNDKF_00342	JEBKBIAM_00117	EGFJGOMM_01428	PLMLIHJO_02428	OGKBHDJD_00286	GECPNADO_00903	HADPLDBH_00490	ECPLKIGL_01944	GCJCDEBK_00882	KBDFKBDC_00593	AAMBPGOF_02232	INDEFMMF_00290	MKDNEMDO_01284	FNDICJOM_01677	KEOHMDFO_02360	PMOHMGFA_00416	DOLNGCLP_00126
rplV		50S ribosomal protein L22	22	22	1	1	489				353	353	353	MNLCFBOG_00829	APCDCEBA_01320	LFFCJEHP_01351	GOHFFEIP_00141	KKFCDDGP_00554	LCOPNDKF_00794	JEBKBIAM_01512	EGFJGOMM_01524	PLMLIHJO_00725	OGKBHDJD_00064	GECPNADO_00764	HADPLDBH_00746	ECPLKIGL_01417	GCJCDEBK_00064	KBDFKBDC_00064	AAMBPGOF_01651	INDEFMMF_00828	MKDNEMDO_01808	FNDICJOM_00946	KEOHMDFO_00518	PMOHMGFA_00988	DOLNGCLP_00651
fbp		Fructose-1,6-bisphosphatase class 3	22	22	1	1	756				1964	1964	1964	MNLCFBOG_02098	APCDCEBA_02001	LFFCJEHP_02218	GOHFFEIP_00627	KKFCDDGP_01368	LCOPNDKF_01496	JEBKBIAM_01152	EGFJGOMM_01026	PLMLIHJO_02211	OGKBHDJD_01066	GECPNADO_00139	HADPLDBH_00295	ECPLKIGL_01667	GCJCDEBK_00312	KBDFKBDC_00312	AAMBPGOF_01910	INDEFMMF_00577	MKDNEMDO_00674	FNDICJOM_01276	KEOHMDFO_00269	PMOHMGFA_00732	DOLNGCLP_00400
rplA		50S ribosomal protein L1	22	22	1	1	1989				695	695	695	MNLCFBOG_00621	APCDCEBA_00847	LFFCJEHP_00698	GOHFFEIP_01049	KKFCDDGP_01036	LCOPNDKF_00215	JEBKBIAM_02409	EGFJGOMM_02075	PLMLIHJO_00275	OGKBHDJD_02188	GECPNADO_01345	HADPLDBH_01431	ECPLKIGL_02279	GCJCDEBK_02362	KBDFKBDC_00935	AAMBPGOF_00070	INDEFMMF_02346	MKDNEMDO_02283	FNDICJOM_00354	KEOHMDFO_02052	PMOHMGFA_00110	DOLNGCLP_02204
fdhD		Sulfur carrier protein FdhD	22	22	1	1	525				788	788	788	MNLCFBOG_01853	APCDCEBA_01361	LFFCJEHP_01386	GOHFFEIP_02099	KKFCDDGP_00589	LCOPNDKF_01594	JEBKBIAM_01547	EGFJGOMM_00232	PLMLIHJO_00843	OGKBHDJD_01330	GECPNADO_00799	HADPLDBH_01988	ECPLKIGL_01452	GCJCDEBK_00099	KBDFKBDC_00099	AAMBPGOF_01686	INDEFMMF_00793	MKDNEMDO_01773	FNDICJOM_00911	KEOHMDFO_00483	PMOHMGFA_00953	DOLNGCLP_00616
yidK		putative symporter YidK	22	22	1	1	920				1592	1592	1592	MNLCFBOG_02239	APCDCEBA_01860	LFFCJEHP_02077	GOHFFEIP_01637	KKFCDDGP_00466	LCOPNDKF_00839	JEBKBIAM_01010	EGFJGOMM_00270	PLMLIHJO_00085	OGKBHDJD_00925	GECPNADO_01948	HADPLDBH_01282	ECPLKIGL_01810	GCJCDEBK_00454	KBDFKBDC_00459	AAMBPGOF_02065	INDEFMMF_00435	MKDNEMDO_00816	FNDICJOM_01973	KEOHMDFO_00123	PMOHMGFA_00578	DOLNGCLP_00258
mqo1		putative malate:quinone oxidoreductase 1	22	22	1	1	625				1478	1478	1478	MNLCFBOG_01975	APCDCEBA_02408	LFFCJEHP_01477	GOHFFEIP_02040	KKFCDDGP_01240	LCOPNDKF_01373	JEBKBIAM_01640	EGFJGOMM_00903	PLMLIHJO_02088	OGKBHDJD_01189	GECPNADO_00262	HADPLDBH_00172	ECPLKIGL_01544	GCJCDEBK_00189	KBDFKBDC_00189	AAMBPGOF_01782	INDEFMMF_00702	MKDNEMDO_00549	FNDICJOM_00591	KEOHMDFO_00392	PMOHMGFA_00859	DOLNGCLP_00522
ribBA		Riboflavin biosynthesis protein RibBA	22	22	1	1	3450				1181	1181	1181	MNLCFBOG_01898	APCDCEBA_02465	LFFCJEHP_01801	GOHFFEIP_00416	KKFCDDGP_00992	LCOPNDKF_01552	JEBKBIAM_00591	EGFJGOMM_00507	PLMLIHJO_00751	OGKBHDJD_00360	GECPNADO_00821	HADPLDBH_01405	ECPLKIGL_01045	GCJCDEBK_01206	KBDFKBDC_02301	AAMBPGOF_01228	INDEFMMF_01189	MKDNEMDO_01432	FNDICJOM_00275	KEOHMDFO_00967	PMOHMGFA_01503	DOLNGCLP_01022
dnaK		Chaperone protein DnaK	22	22	1	1	3264				1829	1829	1829	MNLCFBOG_00989	APCDCEBA_01647	LFFCJEHP_01633	GOHFFEIP_00531	KKFCDDGP_00082	LCOPNDKF_00605	JEBKBIAM_00757	EGFJGOMM_00680	PLMLIHJO_00923	OGKBHDJD_02336	GECPNADO_00516	HADPLDBH_01005	ECPLKIGL_00876	GCJCDEBK_01375	KBDFKBDC_02132	AAMBPGOF_01056	INDEFMMF_01357	MKDNEMDO_00080	FNDICJOM_02157	KEOHMDFO_01135	PMOHMGFA_01676	DOLNGCLP_01197
liaF		hypothetical protein	22	22	1	1	3674				701	701	701	MNLCFBOG_01294	APCDCEBA_00352	LFFCJEHP_01175	GOHFFEIP_02366	KKFCDDGP_00841	LCOPNDKF_01913	JEBKBIAM_00905	EGFJGOMM_01377	PLMLIHJO_01977	OGKBHDJD_00737	GECPNADO_02293	HADPLDBH_00632	ECPLKIGL_01162	GCJCDEBK_01030	KBDFKBDC_01123	AAMBPGOF_01394	INDEFMMF_01077	MKDNEMDO_01520	FNDICJOM_01760	KEOHMDFO_00772	PMOHMGFA_01082	DOLNGCLP_00905
mleN_1		Malate-2H(+)/Na(+)-lactate antiporter	22	22	1	1	546				1397	1397	1397	MNLCFBOG_01903	APCDCEBA_01156	LFFCJEHP_01405	GOHFFEIP_01968	KKFCDDGP_01168	LCOPNDKF_01301	JEBKBIAM_01566	EGFJGOMM_00831	PLMLIHJO_02016	OGKBHDJD_01261	GECPNADO_01379	HADPLDBH_00100	ECPLKIGL_01472	GCJCDEBK_00118	KBDFKBDC_00118	AAMBPGOF_01706	INDEFMMF_00774	MKDNEMDO_01754	FNDICJOM_00892	KEOHMDFO_00464	PMOHMGFA_00933	DOLNGCLP_00597
mntH_2		Divalent metal cation transporter MntH	22	22	1	1	3786				1346	1346	1346	MNLCFBOG_01395	APCDCEBA_01122	LFFCJEHP_01049	GOHFFEIP_01392	KKFCDDGP_01835	LCOPNDKF_02341	JEBKBIAM_01262	EGFJGOMM_01856	PLMLIHJO_01387	OGKBHDJD_00556	GECPNADO_01889	HADPLDBH_02292	ECPLKIGL_00428	GCJCDEBK_01825	KBDFKBDC_01682	AAMBPGOF_00606	INDEFMMF_01809	MKDNEMDO_01682	FNDICJOM_01152	KEOHMDFO_01588	PMOHMGFA_02122	DOLNGCLP_01729
hdl IVa		(S)-2-haloacid dehalogenase 4A	22	22	1	1	2076				728	728	728	MNLCFBOG_00539	APCDCEBA_00765	LFFCJEHP_00615	GOHFFEIP_00751	KKFCDDGP_01117	LCOPNDKF_00133	JEBKBIAM_02328	EGFJGOMM_02157	PLMLIHJO_00357	OGKBHDJD_02106	GECPNADO_01263	HADPLDBH_01513	ECPLKIGL_02359	GCJCDEBK_02280	KBDFKBDC_01230	AAMBPGOF_00151	INDEFMMF_02266	MKDNEMDO_02125	FNDICJOM_01132	KEOHMDFO_01969	PMOHMGFA_00029	DOLNGCLP_02123
pyrP		Uracil permease	22	22	1	1	2842				1307	1307	1307	MNLCFBOG_02429	APCDCEBA_01415	LFFCJEHP_02369	GOHFFEIP_00187	KKFCDDGP_02124	LCOPNDKF_02105	JEBKBIAM_01822	EGFJGOMM_01167	PLMLIHJO_01553	OGKBHDJD_02442	GECPNADO_01705	HADPLDBH_02141	ECPLKIGL_00505	GCJCDEBK_01746	KBDFKBDC_01762	AAMBPGOF_00684	INDEFMMF_01730	MKDNEMDO_00454	FNDICJOM_01548	KEOHMDFO_01509	PMOHMGFA_02046	DOLNGCLP_01581
group_3596		Arabinogalactan biosynthesis recruiting protein	22	22	1	1	691				380	380	380	MNLCFBOG_02036	APCDCEBA_02347	LFFCJEHP_02280	GOHFFEIP_00913	KKFCDDGP_01303	LCOPNDKF_01434	JEBKBIAM_01703	EGFJGOMM_00964	PLMLIHJO_02149	OGKBHDJD_01128	GECPNADO_00201	HADPLDBH_00233	ECPLKIGL_01605	GCJCDEBK_00249	KBDFKBDC_00250	AAMBPGOF_01845	INDEFMMF_00639	MKDNEMDO_00612	FNDICJOM_02338	KEOHMDFO_00331	PMOHMGFA_00797	DOLNGCLP_00461
cvfB		Conserved virulence factor B	22	22	1	1	3082				896	896	896	MNLCFBOG_00053	APCDCEBA_00450	LFFCJEHP_00054	GOHFFEIP_00041	KKFCDDGP_00261	LCOPNDKF_00425	JEBKBIAM_02018	EGFJGOMM_00193	PLMLIHJO_01871	OGKBHDJD_00415	GECPNADO_00636	HADPLDBH_00825	ECPLKIGL_00698	GCJCDEBK_01554	KBDFKBDC_01953	AAMBPGOF_00875	INDEFMMF_01536	MKDNEMDO_00259	FNDICJOM_00204	KEOHMDFO_01317	PMOHMGFA_01854	DOLNGCLP_01380
mraZ		Transcriptional regulator MraZ	22	22	1	1	2820				431	431	431	MNLCFBOG_02409	APCDCEBA_01435	LFFCJEHP_02349	GOHFFEIP_00167	KKFCDDGP_02104	LCOPNDKF_02125	JEBKBIAM_01802	EGFJGOMM_01187	PLMLIHJO_01533	OGKBHDJD_02462	GECPNADO_01725	HADPLDBH_02161	ECPLKIGL_00485	GCJCDEBK_01766	KBDFKBDC_01742	AAMBPGOF_00664	INDEFMMF_01750	MKDNEMDO_00474	FNDICJOM_00016	KEOHMDFO_01529	PMOHMGFA_02066	DOLNGCLP_01601
group_3599		Protein	22	22	1	1	2344				359	359	359	MNLCFBOG_00309	APCDCEBA_00535	LFFCJEHP_00387	GOHFFEIP_01710	KKFCDDGP_00785	LCOPNDKF_00987	JEBKBIAM_00026	EGFJGOMM_02387	PLMLIHJO_00586	OGKBHDJD_00144	GECPNADO_01033	HADPLDBH_01743	ECPLKIGL_00209	GCJCDEBK_02050	KBDFKBDC_01458	AAMBPGOF_00452	INDEFMMF_02037	MKDNEMDO_01610	FNDICJOM_01454	KEOHMDFO_01741	PMOHMGFA_02275	DOLNGCLP_01879
yfkN_1		Trifunctional nucleotide phosphoesterase protein YfkN	22	22	1	1	1044				1136	1535	1516	MNLCFBOG_00235	APCDCEBA_02284	LFFCJEHP_00310	GOHFFEIP_00971	KKFCDDGP_01792	LCOPNDKF_00391	JEBKBIAM_00433	EGFJGOMM_01477	PLMLIHJO_00231	OGKBHDJD_00335	GECPNADO_00854	HADPLDBH_00441	ECPLKIGL_01896	GCJCDEBK_00833	KBDFKBDC_00541	AAMBPGOF_02177	INDEFMMF_00338	MKDNEMDO_01334	FNDICJOM_00624	KEOHMDFO_00036	PMOHMGFA_00470	DOLNGCLP_00172
isaA_2		putative transglycosylase IsaA	22	22	1	1	689				410	410	410	MNLCFBOG_02034	APCDCEBA_02349	LFFCJEHP_02282	GOHFFEIP_00911	KKFCDDGP_01301	LCOPNDKF_01432	JEBKBIAM_01701	EGFJGOMM_00962	PLMLIHJO_02147	OGKBHDJD_01130	GECPNADO_00203	HADPLDBH_00231	ECPLKIGL_01603	GCJCDEBK_00247	KBDFKBDC_00248	AAMBPGOF_01843	INDEFMMF_00641	MKDNEMDO_00610	FNDICJOM_02340	KEOHMDFO_00333	PMOHMGFA_00799	DOLNGCLP_00463
cysK		Cysteine synthase	22	22	1	1	1952				932	932	932	MNLCFBOG_02333	APCDCEBA_02179	LFFCJEHP_00965	GOHFFEIP_00678	KKFCDDGP_00742	LCOPNDKF_01085	JEBKBIAM_01442	EGFJGOMM_01825	PLMLIHJO_01631	OGKBHDJD_01555	GECPNADO_00366	HADPLDBH_02473	ECPLKIGL_02238	GCJCDEBK_01088	KBDFKBDC_01012	AAMBPGOF_00035	INDEFMMF_02380	MKDNEMDO_02317	FNDICJOM_00834	KEOHMDFO_02093	PMOHMGFA_01408	DOLNGCLP_02241
group_3602		2-haloacrylate reductase	22	22	1	1	1013				1016	1016	1016	MNLCFBOG_02308	APCDCEBA_01791	LFFCJEHP_02008	GOHFFEIP_01451	KKFCDDGP_00661	LCOPNDKF_02019	JEBKBIAM_00949	EGFJGOMM_01706	PLMLIHJO_00154	OGKBHDJD_00856	GECPNADO_02017	HADPLDBH_01213	ECPLKIGL_01873	GCJCDEBK_00523	KBDFKBDC_00518	AAMBPGOF_02147	INDEFMMF_00364	MKDNEMDO_00886	FNDICJOM_00855	KEOHMDFO_00060	PMOHMGFA_00497	DOLNGCLP_00196
fhs		Formate--tetrahydrofolate ligase	22	22	1	1	3412				1667	1667	1667	MNLCFBOG_00142	APCDCEBA_01228	LFFCJEHP_01767	GOHFFEIP_01877	KKFCDDGP_00955	LCOPNDKF_01138	JEBKBIAM_00623	EGFJGOMM_00337	PLMLIHJO_01124	OGKBHDJD_01900	GECPNADO_01404	HADPLDBH_00031	ECPLKIGL_01010	GCJCDEBK_01240	KBDFKBDC_02266	AAMBPGOF_01192	INDEFMMF_01223	MKDNEMDO_01398	FNDICJOM_01629	KEOHMDFO_01001	PMOHMGFA_01539	DOLNGCLP_01057
murG		UDP-N-acetylglucosamine--N-acetylmuramyl-(pentapeptide) pyrophosphoryl-undecaprenol N-acetylglucosamine transferase	22	22	1	1	3122				1073	1073	1073	MNLCFBOG_00016	APCDCEBA_00413	LFFCJEHP_00016	GOHFFEIP_02208	KKFCDDGP_00225	LCOPNDKF_00462	JEBKBIAM_02057	EGFJGOMM_00156	PLMLIHJO_01908	OGKBHDJD_00452	GECPNADO_00599	HADPLDBH_00862	ECPLKIGL_00734	GCJCDEBK_01517	KBDFKBDC_01990	AAMBPGOF_00912	INDEFMMF_01499	MKDNEMDO_00222	FNDICJOM_01896	KEOHMDFO_01280	PMOHMGFA_01818	DOLNGCLP_01341
group_3605		hypothetical protein	22	22	1	1	3257				989	989	989	MNLCFBOG_00982	APCDCEBA_01654	LFFCJEHP_01626	GOHFFEIP_00524	KKFCDDGP_00089	LCOPNDKF_00598	JEBKBIAM_00764	EGFJGOMM_00687	PLMLIHJO_00930	OGKBHDJD_02329	GECPNADO_00509	HADPLDBH_00998	ECPLKIGL_00869	GCJCDEBK_01382	KBDFKBDC_02125	AAMBPGOF_01049	INDEFMMF_01364	MKDNEMDO_00087	FNDICJOM_02164	KEOHMDFO_01142	PMOHMGFA_01683	DOLNGCLP_01204
pyrC		Dihydroorotase	22	22	1	1	2844				1277	1277	1277	MNLCFBOG_02431	APCDCEBA_01413	LFFCJEHP_02371	GOHFFEIP_00189	KKFCDDGP_02126	LCOPNDKF_02103	JEBKBIAM_01824	EGFJGOMM_01165	PLMLIHJO_01555	OGKBHDJD_02440	GECPNADO_01703	HADPLDBH_02139	ECPLKIGL_00507	GCJCDEBK_01744	KBDFKBDC_01764	AAMBPGOF_00686	INDEFMMF_01728	MKDNEMDO_00452	FNDICJOM_01546	KEOHMDFO_01507	PMOHMGFA_02044	DOLNGCLP_01579
modA		Molybdate-binding protein ModA	22	22	1	1	524				794	794	794	MNLCFBOG_01852	APCDCEBA_01360	LFFCJEHP_01385	GOHFFEIP_02098	KKFCDDGP_00588	LCOPNDKF_01595	JEBKBIAM_01546	EGFJGOMM_00233	PLMLIHJO_00844	OGKBHDJD_01329	GECPNADO_00798	HADPLDBH_01989	ECPLKIGL_01451	GCJCDEBK_00098	KBDFKBDC_00098	AAMBPGOF_01685	INDEFMMF_00794	MKDNEMDO_01774	FNDICJOM_00912	KEOHMDFO_00484	PMOHMGFA_00954	DOLNGCLP_00617
pdhB		Pyruvate dehydrogenase E1 component subunit beta	22	22	1	1	3801				977	977	977	MNLCFBOG_01406	APCDCEBA_01111	LFFCJEHP_01060	GOHFFEIP_01381	KKFCDDGP_01824	LCOPNDKF_02330	JEBKBIAM_01251	EGFJGOMM_01867	PLMLIHJO_01376	OGKBHDJD_00567	GECPNADO_01878	HADPLDBH_02303	ECPLKIGL_00417	GCJCDEBK_01836	KBDFKBDC_01671	AAMBPGOF_00595	INDEFMMF_01820	MKDNEMDO_01693	FNDICJOM_01141	KEOHMDFO_01599	PMOHMGFA_02133	DOLNGCLP_01740
group_3609		hypothetical protein	22	22	1	1	3198				977	977	977	MNLCFBOG_00923	APCDCEBA_01713	LFFCJEHP_01567	GOHFFEIP_02288	KKFCDDGP_00149	LCOPNDKF_00539	JEBKBIAM_00823	EGFJGOMM_00746	PLMLIHJO_00989	OGKBHDJD_02270	GECPNADO_00450	HADPLDBH_00939	ECPLKIGL_00810	GCJCDEBK_01441	KBDFKBDC_02066	AAMBPGOF_00989	INDEFMMF_01423	MKDNEMDO_00146	FNDICJOM_02312	KEOHMDFO_01201	PMOHMGFA_01742	DOLNGCLP_01264
group_361		hypothetical protein	22	22	1	1	1036				776	1328	1248	MNLCFBOG_00242	APCDCEBA_02291	LFFCJEHP_00303	GOHFFEIP_00396	KKFCDDGP_01799	LCOPNDKF_00398	JEBKBIAM_00440	EGFJGOMM_01484	PLMLIHJO_00238	OGKBHDJD_00342	GECPNADO_00847	HADPLDBH_00434	ECPLKIGL_01889	GCJCDEBK_00825	KBDFKBDC_00534	AAMBPGOF_02170	INDEFMMF_00345	MKDNEMDO_01341	FNDICJOM_00224	KEOHMDFO_00043	PMOHMGFA_00477	DOLNGCLP_00179
group_3610		Putative 2-hydroxyacid dehydrogenase	22	22	1	1	552				959	959	959	MNLCFBOG_01909	APCDCEBA_01162	LFFCJEHP_01411	GOHFFEIP_01974	KKFCDDGP_01174	LCOPNDKF_01307	JEBKBIAM_01572	EGFJGOMM_00837	PLMLIHJO_02022	OGKBHDJD_01255	GECPNADO_01373	HADPLDBH_00106	ECPLKIGL_01478	GCJCDEBK_00124	KBDFKBDC_00124	AAMBPGOF_01712	INDEFMMF_00768	MKDNEMDO_00483	FNDICJOM_01852	KEOHMDFO_00458	PMOHMGFA_00927	DOLNGCLP_00591
group_3611	murJ_2	Lipid II flippase MurJ	22	22	1	1	3438				1661	1661	1661	MNLCFBOG_00164	APCDCEBA_01206	LFFCJEHP_01789	GOHFFEIP_01855	KKFCDDGP_00977	LCOPNDKF_01116	JEBKBIAM_00578	EGFJGOMM_00315	PLMLIHJO_01146	OGKBHDJD_01922	GECPNADO_01382	HADPLDBH_00009	ECPLKIGL_01032	GCJCDEBK_01218	KBDFKBDC_02288	AAMBPGOF_01215	INDEFMMF_01201	MKDNEMDO_01420	FNDICJOM_01651	KEOHMDFO_00979	PMOHMGFA_01517	DOLNGCLP_01034
rpsC		30S ribosomal protein S3	22	22	1	1	488				653	653	653	MNLCFBOG_00828	APCDCEBA_01321	LFFCJEHP_01350	GOHFFEIP_00140	KKFCDDGP_00553	LCOPNDKF_00793	JEBKBIAM_01511	EGFJGOMM_01525	PLMLIHJO_00724	OGKBHDJD_00063	GECPNADO_00763	HADPLDBH_00745	ECPLKIGL_01416	GCJCDEBK_00063	KBDFKBDC_00063	AAMBPGOF_01650	INDEFMMF_00829	MKDNEMDO_01809	FNDICJOM_00947	KEOHMDFO_00519	PMOHMGFA_00989	DOLNGCLP_00652
cmk		Cytidylate kinase	22	22	1	1	3171				659	659	659	MNLCFBOG_00896	APCDCEBA_01740	LFFCJEHP_01540	GOHFFEIP_02261	KKFCDDGP_00176	LCOPNDKF_00512	JEBKBIAM_00850	EGFJGOMM_00578	PLMLIHJO_01016	OGKBHDJD_02243	GECPNADO_00423	HADPLDBH_00912	ECPLKIGL_00783	GCJCDEBK_01468	KBDFKBDC_02039	AAMBPGOF_00962	INDEFMMF_01450	MKDNEMDO_00173	FNDICJOM_02285	KEOHMDFO_01228	PMOHMGFA_01769	DOLNGCLP_01291
mtlA		PTS system mannitol-specific EIICB component	22	22	1	1	414				1568	1568	1568	MNLCFBOG_00699	APCDCEBA_00099	LFFCJEHP_00758	GOHFFEIP_01082	KKFCDDGP_00338	LCOPNDKF_01946	JEBKBIAM_00465	EGFJGOMM_00475	PLMLIHJO_00829	OGKBHDJD_00215	GECPNADO_02226	HADPLDBH_01372	ECPLKIGL_01338	GCJCDEBK_00638	KBDFKBDC_00827	AAMBPGOF_01569	INDEFMMF_00905	MKDNEMDO_01958	FNDICJOM_02123	KEOHMDFO_00598	PMOHMGFA_02417	DOLNGCLP_00731
rplM		50S ribosomal protein L13	22	22	1	1	462				437	437	437	MNLCFBOG_00802	APCDCEBA_00989	LFFCJEHP_01324	GOHFFEIP_00114	KKFCDDGP_00527	LCOPNDKF_00767	JEBKBIAM_01485	EGFJGOMM_01551	PLMLIHJO_00698	OGKBHDJD_00037	GECPNADO_00737	HADPLDBH_00719	ECPLKIGL_01390	GCJCDEBK_00037	KBDFKBDC_00037	AAMBPGOF_01624	INDEFMMF_00855	MKDNEMDO_01835	FNDICJOM_00973	KEOHMDFO_00545	PMOHMGFA_01015	DOLNGCLP_00678
fabI		Enoyl-[acyl-carrier-protein] reductase [NADPH] FabI	22	22	1	1	2421				770	770	770	MNLCFBOG_00251	APCDCEBA_00477	LFFCJEHP_00141	GOHFFEIP_01789	KKFCDDGP_02310	LCOPNDKF_01045	JEBKBIAM_00084	EGFJGOMM_02445	PLMLIHJO_00644	OGKBHDJD_00202	GECPNADO_00975	HADPLDBH_01801	ECPLKIGL_00268	GCJCDEBK_01992	KBDFKBDC_01516	AAMBPGOF_00511	INDEFMMF_01978	MKDNEMDO_01551	FNDICJOM_00467	KEOHMDFO_01683	PMOHMGFA_02216	DOLNGCLP_01821
araQ		L-arabinose transport system permease protein AraQ	22	22	1	1	3117				896	896	896	MNLCFBOG_00021	APCDCEBA_00418	LFFCJEHP_00022	GOHFFEIP_02213	KKFCDDGP_00230	LCOPNDKF_00457	JEBKBIAM_02052	EGFJGOMM_00161	PLMLIHJO_01903	OGKBHDJD_00447	GECPNADO_00604	HADPLDBH_00857	ECPLKIGL_00729	GCJCDEBK_01522	KBDFKBDC_01985	AAMBPGOF_00907	INDEFMMF_01504	MKDNEMDO_00227	FNDICJOM_01891	KEOHMDFO_01285	PMOHMGFA_01823	DOLNGCLP_01346
mscL		Large-conductance mechanosensitive channel	22	22	1	1	3026				356	356	356	MNLCFBOG_00743	APCDCEBA_01556	LFFCJEHP_00095	GOHFFEIP_00085	KKFCDDGP_00303	LCOPNDKF_01234	JEBKBIAM_01978	EGFJGOMM_00550	PLMLIHJO_02381	OGKBHDJD_01629	GECPNADO_02395	HADPLDBH_00539	ECPLKIGL_00655	GCJCDEBK_01595	KBDFKBDC_01912	AAMBPGOF_00832	INDEFMMF_01577	MKDNEMDO_00300	FNDICJOM_00733	KEOHMDFO_01358	PMOHMGFA_01896	DOLNGCLP_01421
ackA		Acetate kinase	22	22	1	1	3390				1244	1244	1244	MNLCFBOG_00121	APCDCEBA_01249	LFFCJEHP_01746	GOHFFEIP_01898	KKFCDDGP_00933	LCOPNDKF_01159	JEBKBIAM_00644	EGFJGOMM_00358	PLMLIHJO_01103	OGKBHDJD_01879	GECPNADO_01425	HADPLDBH_00052	ECPLKIGL_00989	GCJCDEBK_01261	KBDFKBDC_02245	AAMBPGOF_01170	INDEFMMF_01244	MKDNEMDO_01377	FNDICJOM_01608	KEOHMDFO_01022	PMOHMGFA_01561	DOLNGCLP_01078
group_3620		hypothetical protein	22	22	1	1	2048				341	341	341	MNLCFBOG_00561	APCDCEBA_00787	LFFCJEHP_00637	GOHFFEIP_01011	KKFCDDGP_01094	LCOPNDKF_00155	JEBKBIAM_02350	EGFJGOMM_02135	PLMLIHJO_00335	OGKBHDJD_02128	GECPNADO_01285	HADPLDBH_01491	ECPLKIGL_02336	GCJCDEBK_02302	KBDFKBDC_00992	AAMBPGOF_00127	INDEFMMF_02288	MKDNEMDO_02103	FNDICJOM_00297	KEOHMDFO_01991	PMOHMGFA_00053	DOLNGCLP_02146
pucK		Uric acid permease PucK	22	22	1	1	1869				1268	1268	1268	MNLCFBOG_01730	APCDCEBA_00202	LFFCJEHP_00200	GOHFFEIP_01236	KKFCDDGP_01571	LCOPNDKF_01754	JEBKBIAM_00200	EGFJGOMM_00041	PLMLIHJO_01742	OGKBHDJD_01465	GECPNADO_01561	HADPLDBH_01906	ECPLKIGL_02150	GCJCDEBK_00777	KBDFKBDC_00768	AAMBPGOF_02421	INDEFMMF_00046	MKDNEMDO_01186	FNDICJOM_01780	KEOHMDFO_02176	PMOHMGFA_00247	DOLNGCLP_02345
ychF		Ribosome-binding ATPase YchF	22	22	1	1	1833				1097	1097	1097	MNLCFBOG_01696	APCDCEBA_00236	LFFCJEHP_00234	GOHFFEIP_01202	KKFCDDGP_01607	LCOPNDKF_01720	JEBKBIAM_00234	EGFJGOMM_00075	PLMLIHJO_01708	OGKBHDJD_01431	GECPNADO_01595	HADPLDBH_01872	ECPLKIGL_02115	GCJCDEBK_00742	KBDFKBDC_00734	AAMBPGOF_02385	INDEFMMF_00080	MKDNEMDO_01152	FNDICJOM_01814	KEOHMDFO_02210	PMOHMGFA_00284	DOLNGCLP_02379
tal		Transaldolase	22	22	1	1	3459				713	713	713	MNLCFBOG_01889	APCDCEBA_02456	LFFCJEHP_01810	GOHFFEIP_00425	KKFCDDGP_01001	LCOPNDKF_01561	JEBKBIAM_00600	EGFJGOMM_00498	PLMLIHJO_00760	OGKBHDJD_00369	GECPNADO_00830	HADPLDBH_01396	ECPLKIGL_01054	GCJCDEBK_01197	KBDFKBDC_02310	AAMBPGOF_01237	INDEFMMF_01181	MKDNEMDO_02184	FNDICJOM_01350	KEOHMDFO_00958	PMOHMGFA_01494	DOLNGCLP_01013
vraS		Sensor protein VraS	22	22	1	1	3675				1046	1046	1046	MNLCFBOG_01295	APCDCEBA_00353	LFFCJEHP_01174	GOHFFEIP_02365	KKFCDDGP_00842	LCOPNDKF_01914	JEBKBIAM_00906	EGFJGOMM_01378	PLMLIHJO_01978	OGKBHDJD_00736	GECPNADO_02294	HADPLDBH_00631	ECPLKIGL_01161	GCJCDEBK_01029	KBDFKBDC_01124	AAMBPGOF_01393	INDEFMMF_01078	MKDNEMDO_01521	FNDICJOM_01759	KEOHMDFO_00773	PMOHMGFA_01081	DOLNGCLP_00906
nhaX		Stress response protein NhaX	22	22	1	1	3385				413	413	413	MNLCFBOG_00116	APCDCEBA_01254	LFFCJEHP_01741	GOHFFEIP_01903	KKFCDDGP_00928	LCOPNDKF_01164	JEBKBIAM_00649	EGFJGOMM_00363	PLMLIHJO_01098	OGKBHDJD_01874	GECPNADO_01430	HADPLDBH_00057	ECPLKIGL_00984	GCJCDEBK_01266	KBDFKBDC_02240	AAMBPGOF_01165	INDEFMMF_01249	MKDNEMDO_01372	FNDICJOM_01603	KEOHMDFO_01027	PMOHMGFA_01566	DOLNGCLP_01083
lysP_1		Lysine-specific permease	22	22	1	1	3363				1499	1499	1499	MNLCFBOG_00094	APCDCEBA_01276	LFFCJEHP_01719	GOHFFEIP_01925	KKFCDDGP_00906	LCOPNDKF_01186	JEBKBIAM_00671	EGFJGOMM_00385	PLMLIHJO_01076	OGKBHDJD_01852	GECPNADO_01452	HADPLDBH_00079	ECPLKIGL_00962	GCJCDEBK_01288	KBDFKBDC_02218	AAMBPGOF_01143	INDEFMMF_01271	MKDNEMDO_01350	FNDICJOM_01581	KEOHMDFO_01049	PMOHMGFA_01588	DOLNGCLP_01105
yccS		Inner membrane protein YccS	22	22	1	1	747				1955	1955	1955	MNLCFBOG_02089	APCDCEBA_02010	LFFCJEHP_02227	GOHFFEIP_00618	KKFCDDGP_01358	LCOPNDKF_01487	JEBKBIAM_01161	EGFJGOMM_01017	PLMLIHJO_02202	OGKBHDJD_01075	GECPNADO_00148	HADPLDBH_00286	ECPLKIGL_01658	GCJCDEBK_00303	KBDFKBDC_00303	AAMBPGOF_01900	INDEFMMF_00586	MKDNEMDO_00665	FNDICJOM_01285	KEOHMDFO_00278	PMOHMGFA_00742	DOLNGCLP_00409
murC		UDP-N-acetylmuramate--L-alanine ligase	22	22	1	1	3422				1313	1313	1313	MNLCFBOG_00150	APCDCEBA_01220	LFFCJEHP_01775	GOHFFEIP_01869	KKFCDDGP_00963	LCOPNDKF_01130	JEBKBIAM_00564	EGFJGOMM_00329	PLMLIHJO_01132	OGKBHDJD_01908	GECPNADO_01396	HADPLDBH_00023	ECPLKIGL_01018	GCJCDEBK_01232	KBDFKBDC_02274	AAMBPGOF_01200	INDEFMMF_01215	MKDNEMDO_01406	FNDICJOM_01637	KEOHMDFO_00993	PMOHMGFA_01531	DOLNGCLP_01049
ctsR		Transcriptional regulator CtsR	22	22	1	1	1973				461	461	461	MNLCFBOG_00637	APCDCEBA_00863	LFFCJEHP_00714	GOHFFEIP_01033	KKFCDDGP_01020	LCOPNDKF_00231	JEBKBIAM_02425	EGFJGOMM_02059	PLMLIHJO_00259	OGKBHDJD_02204	GECPNADO_01361	HADPLDBH_01415	ECPLKIGL_02263	GCJCDEBK_02378	KBDFKBDC_00919	AAMBPGOF_00054	INDEFMMF_02362	MKDNEMDO_02299	FNDICJOM_00370	KEOHMDFO_02068	PMOHMGFA_00126	DOLNGCLP_02220
mnhC1_1		Na(+)/H(+) antiporter subunit C1	22	22	1	1	2357				347	347	347	MNLCFBOG_00299	APCDCEBA_00525	LFFCJEHP_00377	GOHFFEIP_01700	KKFCDDGP_02360	LCOPNDKF_00997	JEBKBIAM_00036	EGFJGOMM_02397	PLMLIHJO_00596	OGKBHDJD_00154	GECPNADO_01023	HADPLDBH_01753	ECPLKIGL_00219	GCJCDEBK_02040	KBDFKBDC_01468	AAMBPGOF_00462	INDEFMMF_02027	MKDNEMDO_01600	FNDICJOM_01444	KEOHMDFO_01731	PMOHMGFA_02265	DOLNGCLP_01869
fetA		putative iron export ATP-binding protein FetA	22	22	1	1	721				662	662	662	MNLCFBOG_02065	APCDCEBA_02318	LFFCJEHP_02251	GOHFFEIP_00942	KKFCDDGP_01333	LCOPNDKF_01463	JEBKBIAM_01732	EGFJGOMM_00993	PLMLIHJO_02178	OGKBHDJD_01099	GECPNADO_00172	HADPLDBH_00262	ECPLKIGL_01634	GCJCDEBK_00279	KBDFKBDC_00279	AAMBPGOF_01875	INDEFMMF_00610	MKDNEMDO_00641	FNDICJOM_02072	KEOHMDFO_00302	PMOHMGFA_00767	DOLNGCLP_00432
der_2		GTPase Der	22	22	1	1	3169				1310	1310	1310	MNLCFBOG_00894	APCDCEBA_01742	LFFCJEHP_01538	GOHFFEIP_02259	KKFCDDGP_00178	LCOPNDKF_00510	JEBKBIAM_00852	EGFJGOMM_00580	PLMLIHJO_01018	OGKBHDJD_02241	GECPNADO_00421	HADPLDBH_00910	ECPLKIGL_00781	GCJCDEBK_01470	KBDFKBDC_02037	AAMBPGOF_00960	INDEFMMF_01452	MKDNEMDO_00175	FNDICJOM_02283	KEOHMDFO_01230	PMOHMGFA_01771	DOLNGCLP_01293
ywaC		GTP pyrophosphokinase YwaC	22	22	1	1	745				695	695	695	MNLCFBOG_02087	APCDCEBA_02012	LFFCJEHP_02229	GOHFFEIP_00616	KKFCDDGP_01356	LCOPNDKF_01485	JEBKBIAM_01163	EGFJGOMM_01015	PLMLIHJO_02200	OGKBHDJD_01077	GECPNADO_00150	HADPLDBH_00284	ECPLKIGL_01656	GCJCDEBK_00301	KBDFKBDC_00301	AAMBPGOF_01898	INDEFMMF_00588	MKDNEMDO_00663	FNDICJOM_01287	KEOHMDFO_00280	PMOHMGFA_00744	DOLNGCLP_00411
glcR		HTH-type transcriptional repressor GlcR	22	22	1	1	3114				767	767	767	MNLCFBOG_00024	APCDCEBA_00421	LFFCJEHP_00025	GOHFFEIP_02216	KKFCDDGP_00233	LCOPNDKF_00454	JEBKBIAM_02049	EGFJGOMM_00164	PLMLIHJO_01900	OGKBHDJD_00444	GECPNADO_00607	HADPLDBH_00854	ECPLKIGL_00726	GCJCDEBK_01525	KBDFKBDC_01982	AAMBPGOF_00904	INDEFMMF_01507	MKDNEMDO_00230	FNDICJOM_01888	KEOHMDFO_01288	PMOHMGFA_01826	DOLNGCLP_01349
argR_1		Arginine repressor	22	22	1	1	3205				452	452	452	MNLCFBOG_00930	APCDCEBA_01706	LFFCJEHP_01574	GOHFFEIP_00472	KKFCDDGP_00142	LCOPNDKF_00546	JEBKBIAM_00816	EGFJGOMM_00739	PLMLIHJO_00982	OGKBHDJD_02277	GECPNADO_00457	HADPLDBH_00946	ECPLKIGL_00817	GCJCDEBK_01434	KBDFKBDC_02073	AAMBPGOF_00996	INDEFMMF_01416	MKDNEMDO_00139	FNDICJOM_02319	KEOHMDFO_01194	PMOHMGFA_01735	DOLNGCLP_01257
tagO		putative undecaprenyl-phosphate N-acetylglucosaminyl 1-phosphate transferase	22	22	1	1	2237				1085	1085	1085	MNLCFBOG_00405	APCDCEBA_00631	LFFCJEHP_00483	GOHFFEIP_01568	KKFCDDGP_01939	LCOPNDKF_00042	JEBKBIAM_02197	EGFJGOMM_02291	PLMLIHJO_00491	OGKBHDJD_01972	GECPNADO_01129	HADPLDBH_01647	ECPLKIGL_00112	GCJCDEBK_02146	KBDFKBDC_01362	AAMBPGOF_00353	INDEFMMF_02133	MKDNEMDO_00944	FNDICJOM_01369	KEOHMDFO_01837	PMOHMGFA_01319	DOLNGCLP_01991
znuB		High-affinity zinc uptake system membrane protein ZnuB	22	22	1	1	3239				863	863	863	MNLCFBOG_00964	APCDCEBA_01672	LFFCJEHP_01608	GOHFFEIP_00506	KKFCDDGP_00107	LCOPNDKF_00580	JEBKBIAM_00782	EGFJGOMM_00705	PLMLIHJO_00948	OGKBHDJD_02311	GECPNADO_00491	HADPLDBH_00980	ECPLKIGL_00851	GCJCDEBK_01400	KBDFKBDC_02107	AAMBPGOF_01031	INDEFMMF_01382	MKDNEMDO_00105	FNDICJOM_01874	KEOHMDFO_01160	PMOHMGFA_01701	DOLNGCLP_01222
rarD		Protein RarD	22	22	1	1	1077				902	902	902	MNLCFBOG_00201	APCDCEBA_02250	LFFCJEHP_01254	GOHFFEIP_00011	KKFCDDGP_01758	LCOPNDKF_00357	JEBKBIAM_00134	EGFJGOMM_01443	PLMLIHJO_02443	OGKBHDJD_00301	GECPNADO_00888	HADPLDBH_00475	ECPLKIGL_01926	GCJCDEBK_00867	KBDFKBDC_00575	AAMBPGOF_02212	INDEFMMF_00305	MKDNEMDO_01301	FNDICJOM_01694	KEOHMDFO_00006	PMOHMGFA_00435	DOLNGCLP_00143
group_3638		hypothetical protein	22	22	1	1	3098				626	626	626	MNLCFBOG_00040	APCDCEBA_00437	LFFCJEHP_00041	GOHFFEIP_00028	KKFCDDGP_00248	LCOPNDKF_00438	JEBKBIAM_02034	EGFJGOMM_00180	PLMLIHJO_01884	OGKBHDJD_00428	GECPNADO_00623	HADPLDBH_00838	ECPLKIGL_00711	GCJCDEBK_01541	KBDFKBDC_01966	AAMBPGOF_00888	INDEFMMF_01523	MKDNEMDO_00246	FNDICJOM_00078	KEOHMDFO_01304	PMOHMGFA_01841	DOLNGCLP_01364
speG		Spermidine N(1)-acetyltransferase	22	22	1	1	1919				527	527	527	MNLCFBOG_02366	APCDCEBA_02146	LFFCJEHP_02460	GOHFFEIP_00645	KKFCDDGP_00709	LCOPNDKF_01052	JEBKBIAM_01409	EGFJGOMM_01792	PLMLIHJO_01598	OGKBHDJD_01522	GECPNADO_00333	HADPLDBH_02440	ECPLKIGL_02205	GCJCDEBK_01121	KBDFKBDC_01045	AAMBPGOF_00002	INDEFMMF_02413	MKDNEMDO_02350	FNDICJOM_00801	KEOHMDFO_02126	PMOHMGFA_01375	DOLNGCLP_02274
group_364		hypothetical protein	22	22	1	1	2296				257	260	257	MNLCFBOG_00354	APCDCEBA_00580	LFFCJEHP_00432	GOHFFEIP_01755	KKFCDDGP_01504	LCOPNDKF_00942	JEBKBIAM_02121	EGFJGOMM_02342	PLMLIHJO_00541	OGKBHDJD_00099	GECPNADO_01078	HADPLDBH_01698	ECPLKIGL_00164	GCJCDEBK_02095	KBDFKBDC_01413	AAMBPGOF_00406	INDEFMMF_02082	MKDNEMDO_01655	FNDICJOM_00599	KEOHMDFO_01786	PMOHMGFA_02320	DOLNGCLP_01924
ssaA_2		Staphylococcal secretory antigen SsaA	22	22	1	1	798				434	434	434	MNLCFBOG_02140	APCDCEBA_01959	LFFCJEHP_02176	GOHFFEIP_00267	KKFCDDGP_01416	LCOPNDKF_01538	JEBKBIAM_01108	EGFJGOMM_01068	PLMLIHJO_02253	OGKBHDJD_01024	GECPNADO_00097	HADPLDBH_00337	ECPLKIGL_01710	GCJCDEBK_00354	KBDFKBDC_00355	AAMBPGOF_01958	INDEFMMF_00535	MKDNEMDO_00716	FNDICJOM_01233	KEOHMDFO_00227	PMOHMGFA_00684	DOLNGCLP_00356
bicA		Bicarbonate transporter BicA	22	22	1	1	584				1178	1178	1178	MNLCFBOG_01937	APCDCEBA_01190	LFFCJEHP_01439	GOHFFEIP_02002	KKFCDDGP_01203	LCOPNDKF_01335	JEBKBIAM_01601	EGFJGOMM_00865	PLMLIHJO_02050	OGKBHDJD_01227	GECPNADO_00300	HADPLDBH_00134	ECPLKIGL_01507	GCJCDEBK_00152	KBDFKBDC_00152	AAMBPGOF_01744	INDEFMMF_00740	MKDNEMDO_00511	FNDICJOM_00554	KEOHMDFO_00430	PMOHMGFA_00896	DOLNGCLP_00562
group_3642		hypothetical protein	22	22	1	1	3818				1295	1295	1295	MNLCFBOG_01421	APCDCEBA_01096	LFFCJEHP_01075	GOHFFEIP_01366	KKFCDDGP_01808	LCOPNDKF_02315	JEBKBIAM_01236	EGFJGOMM_01882	PLMLIHJO_01361	OGKBHDJD_00582	GECPNADO_01863	HADPLDBH_02318	ECPLKIGL_00402	GCJCDEBK_01851	KBDFKBDC_01656	AAMBPGOF_00579	INDEFMMF_01835	MKDNEMDO_01708	FNDICJOM_00789	KEOHMDFO_01614	PMOHMGFA_02149	DOLNGCLP_01755
engB		putative GTP-binding protein EngB	22	22	1	1	3355				587	587	587	MNLCFBOG_00086	APCDCEBA_01284	LFFCJEHP_01711	GOHFFEIP_01933	KKFCDDGP_00002	LCOPNDKF_01194	JEBKBIAM_00679	EGFJGOMM_00393	PLMLIHJO_01068	OGKBHDJD_01844	GECPNADO_01460	HADPLDBH_00087	ECPLKIGL_00954	GCJCDEBK_01296	KBDFKBDC_02210	AAMBPGOF_01135	INDEFMMF_01279	MKDNEMDO_00002	FNDICJOM_01664	KEOHMDFO_01057	PMOHMGFA_01596	DOLNGCLP_01113
dus		putative tRNA-dihydrouridine synthase	22	22	1	1	1168				977	977	977	MNLCFBOG_01089	APCDCEBA_01514	LFFCJEHP_00954	GOHFFEIP_01021	KKFCDDGP_01697	LCOPNDKF_00291	JEBKBIAM_00356	EGFJGOMM_01254	PLMLIHJO_02322	OGKBHDJD_00833	GECPNADO_02061	HADPLDBH_01144	ECPLKIGL_01977	GCJCDEBK_00933	KBDFKBDC_00633	AAMBPGOF_02283	INDEFMMF_00239	MKDNEMDO_01233	FNDICJOM_00510	KEOHMDFO_02325	PMOHMGFA_00375	DOLNGCLP_00078
accD		Acetyl-coenzyme A carboxylase carboxyl transferase subunit beta	22	22	1	1	3380				857	857	857	MNLCFBOG_00111	APCDCEBA_01259	LFFCJEHP_01736	GOHFFEIP_01908	KKFCDDGP_00923	LCOPNDKF_01169	JEBKBIAM_00654	EGFJGOMM_00368	PLMLIHJO_01093	OGKBHDJD_01869	GECPNADO_01435	HADPLDBH_00062	ECPLKIGL_00979	GCJCDEBK_01271	KBDFKBDC_02235	AAMBPGOF_01160	INDEFMMF_01254	MKDNEMDO_01367	FNDICJOM_01598	KEOHMDFO_01032	PMOHMGFA_01571	DOLNGCLP_01088
group_3646		putative HTH-type transcriptional regulator	22	22	1	1	509				431	431	431	MNLCFBOG_00849	APCDCEBA_01300	LFFCJEHP_01371	GOHFFEIP_00161	KKFCDDGP_00574	LCOPNDKF_00814	JEBKBIAM_01532	EGFJGOMM_01504	PLMLIHJO_00745	OGKBHDJD_00084	GECPNADO_00784	HADPLDBH_00766	ECPLKIGL_01437	GCJCDEBK_00084	KBDFKBDC_00084	AAMBPGOF_01671	INDEFMMF_00808	MKDNEMDO_01788	FNDICJOM_00926	KEOHMDFO_00498	PMOHMGFA_00968	DOLNGCLP_00631
fumC		Fumarate hydratase class II	22	22	1	1	3720				1385	1385	1385	MNLCFBOG_01819	APCDCEBA_02205	LFFCJEHP_00109	GOHFFEIP_00442	KKFCDDGP_00878	LCOPNDKF_01622	JEBKBIAM_01302	EGFJGOMM_01312	PLMLIHJO_01177	OGKBHDJD_00694	GECPNADO_02079	HADPLDBH_01092	ECPLKIGL_01095	GCJCDEBK_01156	KBDFKBDC_02351	AAMBPGOF_01332	INDEFMMF_01140	MKDNEMDO_02225	FNDICJOM_01561	KEOHMDFO_00839	PMOHMGFA_01453	DOLNGCLP_00972
mntA		Manganese-binding lipoprotein MntA	22	22	1	1	2100				929	929	929	MNLCFBOG_00520	APCDCEBA_00746	LFFCJEHP_00596	GOHFFEIP_00732	KKFCDDGP_02015	LCOPNDKF_00114	JEBKBIAM_02309	EGFJGOMM_02176	PLMLIHJO_00376	OGKBHDJD_02087	GECPNADO_01244	HADPLDBH_01532	ECPLKIGL_02378	GCJCDEBK_02261	KBDFKBDC_01249	AAMBPGOF_00239	INDEFMMF_02247	MKDNEMDO_01058	FNDICJOM_02188	KEOHMDFO_01950	PMOHMGFA_01205	DOLNGCLP_02104
opuCA_2		Carnitine transport ATP-binding protein OpuCA	22	22	1	1	713				1265	1271	1266	MNLCFBOG_02058	APCDCEBA_02325	LFFCJEHP_02258	GOHFFEIP_00935	KKFCDDGP_01326	LCOPNDKF_01456	JEBKBIAM_01725	EGFJGOMM_00986	PLMLIHJO_02171	OGKBHDJD_01106	GECPNADO_00179	HADPLDBH_00255	ECPLKIGL_01627	GCJCDEBK_00271	KBDFKBDC_00272	AAMBPGOF_01868	INDEFMMF_00617	MKDNEMDO_00634	FNDICJOM_02065	KEOHMDFO_00309	PMOHMGFA_00774	DOLNGCLP_00439
cidB		Holin-like protein CidB	22	22	1	1	794				689	689	689	MNLCFBOG_02136	APCDCEBA_01963	LFFCJEHP_02180	GOHFFEIP_00263	KKFCDDGP_01412	LCOPNDKF_01534	JEBKBIAM_01112	EGFJGOMM_01064	PLMLIHJO_02249	OGKBHDJD_01028	GECPNADO_00101	HADPLDBH_00333	ECPLKIGL_01706	GCJCDEBK_00350	KBDFKBDC_00351	AAMBPGOF_01954	INDEFMMF_00539	MKDNEMDO_00712	FNDICJOM_01237	KEOHMDFO_00231	PMOHMGFA_00688	DOLNGCLP_00360
ydcP_2		putative protease YdcP	22	22	1	1	3292				1268	1268	1268	MNLCFBOG_01016	APCDCEBA_01620	LFFCJEHP_01660	GOHFFEIP_00558	KKFCDDGP_00053	LCOPNDKF_00632	JEBKBIAM_00730	EGFJGOMM_00653	PLMLIHJO_00896	OGKBHDJD_02363	GECPNADO_00543	HADPLDBH_01032	ECPLKIGL_00903	GCJCDEBK_01347	KBDFKBDC_02159	AAMBPGOF_01085	INDEFMMF_01330	MKDNEMDO_00053	FNDICJOM_00878	KEOHMDFO_01108	PMOHMGFA_01647	DOLNGCLP_01170
tycC		Tyrocidine synthase 3	22	22	1	1	1095				7166	7166	7166	MNLCFBOG_00190	APCDCEBA_02239	LFFCJEHP_01265	GOHFFEIP_02227	KKFCDDGP_01744	LCOPNDKF_00346	JEBKBIAM_00121	EGFJGOMM_01432	PLMLIHJO_02432	OGKBHDJD_00290	GECPNADO_00899	HADPLDBH_00486	ECPLKIGL_01940	GCJCDEBK_00878	KBDFKBDC_00589	AAMBPGOF_02228	INDEFMMF_00294	MKDNEMDO_01289	FNDICJOM_01681	KEOHMDFO_02364	PMOHMGFA_00420	DOLNGCLP_00130
nrdF		Ribonucleoside-diphosphate reductase subunit beta	22	22	1	1	2226				968	968	968	MNLCFBOG_00416	APCDCEBA_00642	LFFCJEHP_00494	GOHFFEIP_01557	KKFCDDGP_01950	LCOPNDKF_00053	JEBKBIAM_02208	EGFJGOMM_02280	PLMLIHJO_00480	OGKBHDJD_01983	GECPNADO_01140	HADPLDBH_01636	ECPLKIGL_00101	GCJCDEBK_02157	KBDFKBDC_01351	AAMBPGOF_00342	INDEFMMF_02144	MKDNEMDO_00955	FNDICJOM_01358	KEOHMDFO_01848	PMOHMGFA_01308	DOLNGCLP_02002
pdhA		Pyruvate dehydrogenase E1 component subunit alpha	22	22	1	1	3802				1112	1112	1112	MNLCFBOG_01407	APCDCEBA_01110	LFFCJEHP_01061	GOHFFEIP_01380	KKFCDDGP_01823	LCOPNDKF_02329	JEBKBIAM_01250	EGFJGOMM_01868	PLMLIHJO_01375	OGKBHDJD_00568	GECPNADO_01877	HADPLDBH_02304	ECPLKIGL_00416	GCJCDEBK_01837	KBDFKBDC_01670	AAMBPGOF_00594	INDEFMMF_01821	MKDNEMDO_01694	FNDICJOM_01140	KEOHMDFO_01600	PMOHMGFA_02134	DOLNGCLP_01741
ald2		Alanine dehydrogenase 2	22	22	1	1	3388				1118	1118	1118	MNLCFBOG_00119	APCDCEBA_01251	LFFCJEHP_01744	GOHFFEIP_01900	KKFCDDGP_00931	LCOPNDKF_01161	JEBKBIAM_00646	EGFJGOMM_00360	PLMLIHJO_01101	OGKBHDJD_01877	GECPNADO_01427	HADPLDBH_00054	ECPLKIGL_00987	GCJCDEBK_01263	KBDFKBDC_02243	AAMBPGOF_01168	INDEFMMF_01246	MKDNEMDO_01375	FNDICJOM_01606	KEOHMDFO_01024	PMOHMGFA_01563	DOLNGCLP_01080
group_3656		hypothetical protein	22	22	1	1	1867				407	407	407	MNLCFBOG_01728	APCDCEBA_00204	LFFCJEHP_00202	GOHFFEIP_01234	KKFCDDGP_01573	LCOPNDKF_01752	JEBKBIAM_00202	EGFJGOMM_00043	PLMLIHJO_01740	OGKBHDJD_01463	GECPNADO_01563	HADPLDBH_01904	ECPLKIGL_02148	GCJCDEBK_00775	KBDFKBDC_00766	AAMBPGOF_02419	INDEFMMF_00048	MKDNEMDO_01184	FNDICJOM_01782	KEOHMDFO_02178	PMOHMGFA_00249	DOLNGCLP_02347
group_3657		hypothetical protein	22	22	1	1	694				698	698	698	MNLCFBOG_02039	APCDCEBA_02344	LFFCJEHP_02277	GOHFFEIP_00916	KKFCDDGP_01306	LCOPNDKF_01437	JEBKBIAM_01706	EGFJGOMM_00967	PLMLIHJO_02152	OGKBHDJD_01125	GECPNADO_00198	HADPLDBH_00236	ECPLKIGL_01608	GCJCDEBK_00252	KBDFKBDC_00253	AAMBPGOF_01848	INDEFMMF_00636	MKDNEMDO_00615	FNDICJOM_02334	KEOHMDFO_00328	PMOHMGFA_00794	DOLNGCLP_00458
gltS		Sodium/glutamate symporter	22	22	1	1	604				1208	1208	1208	MNLCFBOG_01957	APCDCEBA_02426	LFFCJEHP_01458	GOHFFEIP_02022	KKFCDDGP_01222	LCOPNDKF_01355	JEBKBIAM_01621	EGFJGOMM_00885	PLMLIHJO_02070	OGKBHDJD_01207	GECPNADO_00280	HADPLDBH_00154	ECPLKIGL_01526	GCJCDEBK_00171	KBDFKBDC_00171	AAMBPGOF_01763	INDEFMMF_00720	MKDNEMDO_00531	FNDICJOM_00573	KEOHMDFO_00410	PMOHMGFA_00877	DOLNGCLP_00541
pitA_2		Low-affinity inorganic phosphate transporter 1	22	22	1	1	2139				1010	1010	1010	MNLCFBOG_00488	APCDCEBA_00714	LFFCJEHP_00564	GOHFFEIP_00700	KKFCDDGP_02048	LCOPNDKF_00082	JEBKBIAM_02277	EGFJGOMM_02208	PLMLIHJO_00408	OGKBHDJD_02055	GECPNADO_01212	HADPLDBH_01564	ECPLKIGL_00030	GCJCDEBK_02228	KBDFKBDC_01281	AAMBPGOF_00272	INDEFMMF_02215	MKDNEMDO_01026	FNDICJOM_01322	KEOHMDFO_01918	PMOHMGFA_01238	DOLNGCLP_02072
metQ		Methionine-binding lipoprotein MetQ	22	22	1	1	2315				812	812	812	MNLCFBOG_00338	APCDCEBA_00564	LFFCJEHP_00416	GOHFFEIP_01739	KKFCDDGP_00755	LCOPNDKF_00958	JEBKBIAM_02105	EGFJGOMM_02358	PLMLIHJO_00557	OGKBHDJD_00115	GECPNADO_01062	HADPLDBH_01714	ECPLKIGL_00180	GCJCDEBK_02079	KBDFKBDC_01429	AAMBPGOF_00422	INDEFMMF_02066	MKDNEMDO_01639	FNDICJOM_01483	KEOHMDFO_01770	PMOHMGFA_02304	DOLNGCLP_01908
cshA		DEAD-box ATP-dependent RNA helicase CshA	22	22	1	1	339				1535	1535	1535	MNLCFBOG_01570	APCDCEBA_00882	LFFCJEHP_00829	GOHFFEIP_00846	KKFCDDGP_00410	LCOPNDKF_01284	JEBKBIAM_00535	EGFJGOMM_00815	PLMLIHJO_00185	OGKBHDJD_01589	GECPNADO_00932	HADPLDBH_00591	ECPLKIGL_01265	GCJCDEBK_00567	KBDFKBDC_00898	AAMBPGOF_01498	INDEFMMF_00976	MKDNEMDO_01887	FNDICJOM_00127	KEOHMDFO_00669	PMOHMGFA_02345	DOLNGCLP_00801
group_3662		PTS system EIIBC component	22	22	1	1	565				1442	1442	1442	MNLCFBOG_01922	APCDCEBA_01175	LFFCJEHP_01424	GOHFFEIP_01987	KKFCDDGP_01186	LCOPNDKF_01320	JEBKBIAM_01585	EGFJGOMM_00850	PLMLIHJO_02035	OGKBHDJD_01242	GECPNADO_00315	HADPLDBH_00119	ECPLKIGL_01491	GCJCDEBK_00137	KBDFKBDC_00137	AAMBPGOF_01725	INDEFMMF_00755	MKDNEMDO_00496	FNDICJOM_00538	KEOHMDFO_00445	PMOHMGFA_00914	DOLNGCLP_00578
greA		Transcription elongation factor GreA	22	22	1	1	3290				476	476	476	MNLCFBOG_01014	APCDCEBA_01622	LFFCJEHP_01658	GOHFFEIP_00556	KKFCDDGP_00055	LCOPNDKF_00630	JEBKBIAM_00732	EGFJGOMM_00655	PLMLIHJO_00898	OGKBHDJD_02361	GECPNADO_00541	HADPLDBH_01030	ECPLKIGL_00901	GCJCDEBK_01349	KBDFKBDC_02157	AAMBPGOF_01083	INDEFMMF_01332	MKDNEMDO_00055	FNDICJOM_00876	KEOHMDFO_01110	PMOHMGFA_01649	DOLNGCLP_01172
leuS		Leucine--tRNA ligase	22	22	1	1	3442				2417	2417	2417	MNLCFBOG_00168	APCDCEBA_01202	LFFCJEHP_01793	GOHFFEIP_02071	KKFCDDGP_00984	LCOPNDKF_01112	JEBKBIAM_00583	EGFJGOMM_00311	PLMLIHJO_01150	OGKBHDJD_01926	GECPNADO_00385	HADPLDBH_00005	ECPLKIGL_01037	GCJCDEBK_01214	KBDFKBDC_02293	AAMBPGOF_01220	INDEFMMF_01197	MKDNEMDO_01424	FNDICJOM_01655	KEOHMDFO_00975	PMOHMGFA_01511	DOLNGCLP_01030
group_3665		Arylesterase	22	22	1	1	744				872	872	872	MNLCFBOG_02086	APCDCEBA_02013	LFFCJEHP_02230	GOHFFEIP_00615	KKFCDDGP_01355	LCOPNDKF_01484	JEBKBIAM_01164	EGFJGOMM_01014	PLMLIHJO_02199	OGKBHDJD_01078	GECPNADO_00151	HADPLDBH_00283	ECPLKIGL_01655	GCJCDEBK_00300	KBDFKBDC_00300	AAMBPGOF_01897	INDEFMMF_00589	MKDNEMDO_00662	FNDICJOM_01288	KEOHMDFO_00281	PMOHMGFA_00745	DOLNGCLP_00412
narT		putative nitrate transporter NarT	22	22	1	1	657				1172	1172	1172	MNLCFBOG_02006	APCDCEBA_02377	LFFCJEHP_02309	GOHFFEIP_02313	KKFCDDGP_01272	LCOPNDKF_01404	JEBKBIAM_01671	EGFJGOMM_00934	PLMLIHJO_02119	OGKBHDJD_01158	GECPNADO_00231	HADPLDBH_00203	ECPLKIGL_01575	GCJCDEBK_00220	KBDFKBDC_00220	AAMBPGOF_01814	INDEFMMF_00669	MKDNEMDO_00581	FNDICJOM_02368	KEOHMDFO_00361	PMOHMGFA_00828	DOLNGCLP_00491
mgt		Monofunctional glycosyltransferase	22	22	1	1	3686				809	809	809	MNLCFBOG_01306	APCDCEBA_00364	LFFCJEHP_01163	GOHFFEIP_02354	KKFCDDGP_00853	LCOPNDKF_01925	JEBKBIAM_00917	EGFJGOMM_01389	PLMLIHJO_01989	OGKBHDJD_00725	GECPNADO_02305	HADPLDBH_00620	ECPLKIGL_01150	GCJCDEBK_01018	KBDFKBDC_01135	AAMBPGOF_01382	INDEFMMF_01089	MKDNEMDO_01532	FNDICJOM_01748	KEOHMDFO_00784	PMOHMGFA_01070	DOLNGCLP_00917
hemH		Ferrochelatase	22	22	1	1	3738				923	923	923	MNLCFBOG_01837	APCDCEBA_02187	LFFCJEHP_00127	GOHFFEIP_00460	KKFCDDGP_00896	LCOPNDKF_01640	JEBKBIAM_01320	EGFJGOMM_01294	PLMLIHJO_01195	OGKBHDJD_00676	GECPNADO_02097	HADPLDBH_01074	ECPLKIGL_01077	GCJCDEBK_01174	KBDFKBDC_02333	AAMBPGOF_01314	INDEFMMF_01158	MKDNEMDO_02207	FNDICJOM_01327	KEOHMDFO_00857	PMOHMGFA_01471	DOLNGCLP_00990
group_3669		hypothetical protein	22	22	1	1	3677				1253	1262	1253	MNLCFBOG_01297	APCDCEBA_00355	LFFCJEHP_01172	GOHFFEIP_02363	KKFCDDGP_00844	LCOPNDKF_01916	JEBKBIAM_00908	EGFJGOMM_01380	PLMLIHJO_01980	OGKBHDJD_00734	GECPNADO_02296	HADPLDBH_00629	ECPLKIGL_01159	GCJCDEBK_01027	KBDFKBDC_01126	AAMBPGOF_01391	INDEFMMF_01080	MKDNEMDO_01523	FNDICJOM_01757	KEOHMDFO_00775	PMOHMGFA_01079	DOLNGCLP_00908
codY		GTP-sensing transcriptional pleiotropic repressor CodY	22	22	1	1	2909				773	773	773	MNLCFBOG_01161	APCDCEBA_02120	LFFCJEHP_02428	GOHFFEIP_02149	KKFCDDGP_02181	LCOPNDKF_01831	JEBKBIAM_01881	EGFJGOMM_02030	PLMLIHJO_01238	OGKBHDJD_01724	GECPNADO_02343	HADPLDBH_02082	ECPLKIGL_00563	GCJCDEBK_01687	KBDFKBDC_01821	AAMBPGOF_00741	INDEFMMF_01671	MKDNEMDO_00395	FNDICJOM_01038	KEOHMDFO_01450	PMOHMGFA_01988	DOLNGCLP_01522
nfrA		NADPH-dependent oxidoreductase	22	22	1	1	1863				785	785	785	MNLCFBOG_01724	APCDCEBA_00208	LFFCJEHP_00206	GOHFFEIP_01230	KKFCDDGP_01577	LCOPNDKF_01748	JEBKBIAM_00206	EGFJGOMM_00047	PLMLIHJO_01736	OGKBHDJD_01459	GECPNADO_01567	HADPLDBH_01900	ECPLKIGL_02144	GCJCDEBK_00771	KBDFKBDC_00762	AAMBPGOF_02415	INDEFMMF_00052	MKDNEMDO_01180	FNDICJOM_01786	KEOHMDFO_02182	PMOHMGFA_00253	DOLNGCLP_02351
atpA		ATP synthase subunit alpha	22	22	1	1	363				1511	1511	1511	MNLCFBOG_00651	APCDCEBA_00147	LFFCJEHP_00806	GOHFFEIP_01130	KKFCDDGP_00386	LCOPNDKF_01994	JEBKBIAM_00512	EGFJGOMM_00427	PLMLIHJO_00781	OGKBHDJD_00263	GECPNADO_02178	HADPLDBH_01324	ECPLKIGL_01288	GCJCDEBK_00590	KBDFKBDC_00875	AAMBPGOF_01521	INDEFMMF_00953	MKDNEMDO_01910	FNDICJOM_00104	KEOHMDFO_00646	PMOHMGFA_02368	DOLNGCLP_00778
azoB_2		hypothetical protein	22	22	1	1	3140				638	638	638	MNLCFBOG_00865	APCDCEBA_01771	LFFCJEHP_01509	GOHFFEIP_00399	KKFCDDGP_00207	LCOPNDKF_00481	JEBKBIAM_02076	EGFJGOMM_00609	PLMLIHJO_01047	OGKBHDJD_02212	GECPNADO_00392	HADPLDBH_00881	ECPLKIGL_00752	GCJCDEBK_01499	KBDFKBDC_02008	AAMBPGOF_00931	INDEFMMF_01481	MKDNEMDO_00204	FNDICJOM_02254	KEOHMDFO_01259	PMOHMGFA_01800	DOLNGCLP_01322
zur		Zinc-specific metallo-regulatory protein	22	22	1	1	3238				416	416	416	MNLCFBOG_00963	APCDCEBA_01673	LFFCJEHP_01607	GOHFFEIP_00505	KKFCDDGP_00108	LCOPNDKF_00579	JEBKBIAM_00783	EGFJGOMM_00706	PLMLIHJO_00949	OGKBHDJD_02310	GECPNADO_00490	HADPLDBH_00979	ECPLKIGL_00850	GCJCDEBK_01401	KBDFKBDC_02106	AAMBPGOF_01030	INDEFMMF_01383	MKDNEMDO_00106	FNDICJOM_01873	KEOHMDFO_01161	PMOHMGFA_01702	DOLNGCLP_01223
mtnN		5'-methylthioadenosine/S-adenosylhomocysteine nucleosidase	22	22	1	1	3283				686	686	686	MNLCFBOG_01007	APCDCEBA_01629	LFFCJEHP_01651	GOHFFEIP_00549	KKFCDDGP_00062	LCOPNDKF_00623	JEBKBIAM_00739	EGFJGOMM_00662	PLMLIHJO_00905	OGKBHDJD_02354	GECPNADO_00534	HADPLDBH_01023	ECPLKIGL_00894	GCJCDEBK_01356	KBDFKBDC_02150	AAMBPGOF_01076	INDEFMMF_01339	MKDNEMDO_00062	FNDICJOM_02139	KEOHMDFO_01117	PMOHMGFA_01656	DOLNGCLP_01179
hslU		ATP-dependent protease ATPase subunit HslU	22	22	1	1	2908				1403	1403	1403	MNLCFBOG_01162	APCDCEBA_02121	LFFCJEHP_02427	GOHFFEIP_02150	KKFCDDGP_02180	LCOPNDKF_01830	JEBKBIAM_01880	EGFJGOMM_02031	PLMLIHJO_01237	OGKBHDJD_01725	GECPNADO_02342	HADPLDBH_02083	ECPLKIGL_00562	GCJCDEBK_01688	KBDFKBDC_01820	AAMBPGOF_00740	INDEFMMF_01672	MKDNEMDO_00396	FNDICJOM_01037	KEOHMDFO_01451	PMOHMGFA_01989	DOLNGCLP_01523
obg		GTPase Obg	22	22	1	1	3322				1292	1292	1292	MNLCFBOG_01046	APCDCEBA_01590	LFFCJEHP_01690	GOHFFEIP_00588	KKFCDDGP_00023	LCOPNDKF_00662	JEBKBIAM_00700	EGFJGOMM_00623	PLMLIHJO_00866	OGKBHDJD_02393	GECPNADO_00573	HADPLDBH_01062	ECPLKIGL_00933	GCJCDEBK_01317	KBDFKBDC_02189	AAMBPGOF_01115	INDEFMMF_01300	MKDNEMDO_00023	FNDICJOM_00747	KEOHMDFO_01078	PMOHMGFA_01617	DOLNGCLP_01140
rpiA		Ribose-5-phosphate isomerase A	22	22	1	1	590				686	686	686	MNLCFBOG_01943	APCDCEBA_01196	LFFCJEHP_01445	GOHFFEIP_02008	KKFCDDGP_01209	LCOPNDKF_01341	JEBKBIAM_01607	EGFJGOMM_00871	PLMLIHJO_02056	OGKBHDJD_01221	GECPNADO_00294	HADPLDBH_00140	ECPLKIGL_01513	GCJCDEBK_00158	KBDFKBDC_00158	AAMBPGOF_01750	INDEFMMF_00734	MKDNEMDO_00517	FNDICJOM_00560	KEOHMDFO_00424	PMOHMGFA_00890	DOLNGCLP_00556
yojF		putative protein YojF	22	22	1	1	2021				362	362	362	MNLCFBOG_00587	APCDCEBA_00813	LFFCJEHP_00663	GOHFFEIP_00985	KKFCDDGP_01068	LCOPNDKF_00181	JEBKBIAM_02378	EGFJGOMM_02109	PLMLIHJO_00309	OGKBHDJD_02154	GECPNADO_01311	HADPLDBH_01465	ECPLKIGL_02310	GCJCDEBK_02328	KBDFKBDC_00966	AAMBPGOF_00101	INDEFMMF_02314	MKDNEMDO_02077	FNDICJOM_00323	KEOHMDFO_02017	PMOHMGFA_00079	DOLNGCLP_02173
aroA_2		3-phosphoshikimate 1-carboxyvinyltransferase	22	22	1	1	3160				1301	1301	1301	MNLCFBOG_00885	APCDCEBA_01751	LFFCJEHP_01529	GOHFFEIP_02250	KKFCDDGP_00187	LCOPNDKF_00501	JEBKBIAM_02096	EGFJGOMM_00589	PLMLIHJO_01027	OGKBHDJD_02232	GECPNADO_00412	HADPLDBH_00901	ECPLKIGL_00772	GCJCDEBK_01479	KBDFKBDC_02028	AAMBPGOF_00951	INDEFMMF_01461	MKDNEMDO_00184	FNDICJOM_02274	KEOHMDFO_01239	PMOHMGFA_01780	DOLNGCLP_01302
citN		Citrate transporter	22	22	1	1	906				1370	1370	1370	MNLCFBOG_02226	APCDCEBA_01873	LFFCJEHP_02090	GOHFFEIP_01624	KKFCDDGP_00453	LCOPNDKF_00852	JEBKBIAM_01023	EGFJGOMM_00283	PLMLIHJO_00072	OGKBHDJD_00938	GECPNADO_01935	HADPLDBH_01295	ECPLKIGL_01797	GCJCDEBK_00441	KBDFKBDC_00446	AAMBPGOF_02052	INDEFMMF_00448	MKDNEMDO_00803	FNDICJOM_01986	KEOHMDFO_00136	PMOHMGFA_00592	DOLNGCLP_00271
dck		Deoxyadenosine/deoxycytidine kinase	22	22	1	1	2012				665	665	665	MNLCFBOG_00596	APCDCEBA_00822	LFFCJEHP_00672	GOHFFEIP_01074	KKFCDDGP_01058	LCOPNDKF_00190	JEBKBIAM_02387	EGFJGOMM_02100	PLMLIHJO_00300	OGKBHDJD_02163	GECPNADO_01320	HADPLDBH_01456	ECPLKIGL_02301	GCJCDEBK_02337	KBDFKBDC_00957	AAMBPGOF_00092	INDEFMMF_02323	MKDNEMDO_02068	FNDICJOM_00332	KEOHMDFO_02026	PMOHMGFA_00088	DOLNGCLP_02182
ydeN		Putative hydrolase YdeN	22	22	1	1	3740				554	554	554	MNLCFBOG_01839	APCDCEBA_02185	LFFCJEHP_00129	GOHFFEIP_00462	KKFCDDGP_00898	LCOPNDKF_01642	JEBKBIAM_01322	EGFJGOMM_01292	PLMLIHJO_01197	OGKBHDJD_00674	GECPNADO_02099	HADPLDBH_01072	ECPLKIGL_01075	GCJCDEBK_01176	KBDFKBDC_02331	AAMBPGOF_01312	INDEFMMF_01160	MKDNEMDO_02205	FNDICJOM_01329	KEOHMDFO_00859	PMOHMGFA_01473	DOLNGCLP_00992
dnaX_1		DNA polymerase III subunit tau	22	22	1	1	1916				1706	1715	1706	MNLCFBOG_01776	APCDCEBA_00159	LFFCJEHP_00846	GOHFFEIP_00961	KKFCDDGP_01524	LCOPNDKF_01797	JEBKBIAM_01744	EGFJGOMM_01499	PLMLIHJO_01788	OGKBHDJD_01517	GECPNADO_01669	HADPLDBH_01949	ECPLKIGL_02199	GCJCDEBK_00820	KBDFKBDC_00811	AAMBPGOF_02489	INDEFMMF_00003	MKDNEMDO_01229	FNDICJOM_01187	KEOHMDFO_02132	PMOHMGFA_00200	DOLNGCLP_02280
ydcP_1		putative protease YdcP	22	22	1	1	3293				923	923	923	MNLCFBOG_01017	APCDCEBA_01619	LFFCJEHP_01661	GOHFFEIP_00559	KKFCDDGP_00052	LCOPNDKF_00633	JEBKBIAM_00729	EGFJGOMM_00652	PLMLIHJO_00895	OGKBHDJD_02364	GECPNADO_00544	HADPLDBH_01033	ECPLKIGL_00904	GCJCDEBK_01346	KBDFKBDC_02160	AAMBPGOF_01086	INDEFMMF_01329	MKDNEMDO_00052	FNDICJOM_00879	KEOHMDFO_01107	PMOHMGFA_01646	DOLNGCLP_01169
pstC1		Phosphate transport system permease protein PstC 1	22	22	1	1	3080				926	926	926	MNLCFBOG_00055	APCDCEBA_00452	LFFCJEHP_00056	GOHFFEIP_00043	KKFCDDGP_00263	LCOPNDKF_00423	JEBKBIAM_02016	EGFJGOMM_00195	PLMLIHJO_01869	OGKBHDJD_00413	GECPNADO_00638	HADPLDBH_00823	ECPLKIGL_00696	GCJCDEBK_01556	KBDFKBDC_01951	AAMBPGOF_00873	INDEFMMF_01538	MKDNEMDO_00261	FNDICJOM_00202	KEOHMDFO_01319	PMOHMGFA_01856	DOLNGCLP_01382
exuT		Hexuronate transporter	22	22	1	1	2018				1298	1298	1298	MNLCFBOG_00590	APCDCEBA_00816	LFFCJEHP_00666	GOHFFEIP_01080	KKFCDDGP_01065	LCOPNDKF_00184	JEBKBIAM_02381	EGFJGOMM_02106	PLMLIHJO_00306	OGKBHDJD_02157	GECPNADO_01314	HADPLDBH_01462	ECPLKIGL_02307	GCJCDEBK_02331	KBDFKBDC_00963	AAMBPGOF_00098	INDEFMMF_02317	MKDNEMDO_02074	FNDICJOM_00326	KEOHMDFO_02020	PMOHMGFA_00082	DOLNGCLP_02176
group_3688		hypothetical protein	22	22	1	1	502				908	908	908	MNLCFBOG_00842	APCDCEBA_01307	LFFCJEHP_01364	GOHFFEIP_00154	KKFCDDGP_00567	LCOPNDKF_00807	JEBKBIAM_01525	EGFJGOMM_01511	PLMLIHJO_00738	OGKBHDJD_00077	GECPNADO_00777	HADPLDBH_00759	ECPLKIGL_01430	GCJCDEBK_00077	KBDFKBDC_00077	AAMBPGOF_01664	INDEFMMF_00815	MKDNEMDO_01795	FNDICJOM_00933	KEOHMDFO_00505	PMOHMGFA_00975	DOLNGCLP_00638
rsfS		Ribosomal silencing factor RsfS	22	22	1	1	3276				353	353	353	MNLCFBOG_01000	APCDCEBA_01636	LFFCJEHP_01644	GOHFFEIP_00542	KKFCDDGP_00069	LCOPNDKF_00616	JEBKBIAM_00746	EGFJGOMM_00669	PLMLIHJO_00912	OGKBHDJD_02347	GECPNADO_00527	HADPLDBH_01016	ECPLKIGL_00887	GCJCDEBK_01363	KBDFKBDC_02143	AAMBPGOF_01069	INDEFMMF_01346	MKDNEMDO_00069	FNDICJOM_02146	KEOHMDFO_01124	PMOHMGFA_01663	DOLNGCLP_01186
queA		S-adenosylmethionine:tRNA ribosyltransferase-isomerase	22	22	1	1	3318				1025	1025	1025	MNLCFBOG_01042	APCDCEBA_01594	LFFCJEHP_01686	GOHFFEIP_00584	KKFCDDGP_00027	LCOPNDKF_00658	JEBKBIAM_00704	EGFJGOMM_00627	PLMLIHJO_00870	OGKBHDJD_02389	GECPNADO_00569	HADPLDBH_01058	ECPLKIGL_00929	GCJCDEBK_01321	KBDFKBDC_02185	AAMBPGOF_01111	INDEFMMF_01304	MKDNEMDO_00027	FNDICJOM_00751	KEOHMDFO_01082	PMOHMGFA_01621	DOLNGCLP_01144
mntH_1		Divalent metal cation transporter MntH	22	22	1	1	3284				1256	1256	1256	MNLCFBOG_01008	APCDCEBA_01628	LFFCJEHP_01652	GOHFFEIP_00550	KKFCDDGP_00061	LCOPNDKF_00624	JEBKBIAM_00738	EGFJGOMM_00661	PLMLIHJO_00904	OGKBHDJD_02355	GECPNADO_00535	HADPLDBH_01024	ECPLKIGL_00895	GCJCDEBK_01355	KBDFKBDC_02151	AAMBPGOF_01077	INDEFMMF_01338	MKDNEMDO_00061	FNDICJOM_02138	KEOHMDFO_01116	PMOHMGFA_01655	DOLNGCLP_01178
emrB_1		Multidrug export protein EmrB	22	22	1	1	427				1442	1442	1442	MNLCFBOG_00767	APCDCEBA_00954	LFFCJEHP_01289	GOHFFEIP_00392	KKFCDDGP_00493	LCOPNDKF_00732	JEBKBIAM_01450	EGFJGOMM_01586	PLMLIHJO_00663	OGKBHDJD_00002	GECPNADO_00702	HADPLDBH_00684	ECPLKIGL_01356	GCJCDEBK_00002	KBDFKBDC_00002	AAMBPGOF_01590	INDEFMMF_00890	MKDNEMDO_01870	FNDICJOM_01007	KEOHMDFO_00580	PMOHMGFA_01049	DOLNGCLP_00713
radA		DNA repair protein RadA	22	22	1	1	1977				1367	1367	1367	MNLCFBOG_00633	APCDCEBA_00859	LFFCJEHP_00710	GOHFFEIP_01037	KKFCDDGP_01024	LCOPNDKF_00227	JEBKBIAM_02421	EGFJGOMM_02063	PLMLIHJO_00263	OGKBHDJD_02200	GECPNADO_01357	HADPLDBH_01419	ECPLKIGL_02267	GCJCDEBK_02374	KBDFKBDC_00923	AAMBPGOF_00058	INDEFMMF_02358	MKDNEMDO_02295	FNDICJOM_00366	KEOHMDFO_02064	PMOHMGFA_00122	DOLNGCLP_02216
grpE		Protein GrpE	22	22	1	1	3265				635	635	635	MNLCFBOG_00990	APCDCEBA_01646	LFFCJEHP_01634	GOHFFEIP_00532	KKFCDDGP_00081	LCOPNDKF_00606	JEBKBIAM_00756	EGFJGOMM_00679	PLMLIHJO_00922	OGKBHDJD_02337	GECPNADO_00517	HADPLDBH_01006	ECPLKIGL_00877	GCJCDEBK_01374	KBDFKBDC_02133	AAMBPGOF_01057	INDEFMMF_01356	MKDNEMDO_00079	FNDICJOM_02156	KEOHMDFO_01134	PMOHMGFA_01675	DOLNGCLP_01196
cysE		Serine acetyltransferase	22	22	1	1	1980				641	641	641	MNLCFBOG_00630	APCDCEBA_00856	LFFCJEHP_00707	GOHFFEIP_01040	KKFCDDGP_01027	LCOPNDKF_00224	JEBKBIAM_02418	EGFJGOMM_02066	PLMLIHJO_00266	OGKBHDJD_02197	GECPNADO_01354	HADPLDBH_01422	ECPLKIGL_02270	GCJCDEBK_02371	KBDFKBDC_00926	AAMBPGOF_00061	INDEFMMF_02355	MKDNEMDO_02292	FNDICJOM_00363	KEOHMDFO_02061	PMOHMGFA_00119	DOLNGCLP_02213
rsmE		Ribosomal RNA small subunit methyltransferase E	22	22	1	1	3261				752	752	752	MNLCFBOG_00986	APCDCEBA_01650	LFFCJEHP_01630	GOHFFEIP_00528	KKFCDDGP_00085	LCOPNDKF_00602	JEBKBIAM_00760	EGFJGOMM_00683	PLMLIHJO_00926	OGKBHDJD_02333	GECPNADO_00513	HADPLDBH_01002	ECPLKIGL_00873	GCJCDEBK_01378	KBDFKBDC_02129	AAMBPGOF_01053	INDEFMMF_01360	MKDNEMDO_00083	FNDICJOM_02160	KEOHMDFO_01138	PMOHMGFA_01679	DOLNGCLP_01200
group_3697		Glucose 1-dehydrogenase	22	22	1	1	501				791	791	791	MNLCFBOG_00841	APCDCEBA_01308	LFFCJEHP_01363	GOHFFEIP_00153	KKFCDDGP_00566	LCOPNDKF_00806	JEBKBIAM_01524	EGFJGOMM_01512	PLMLIHJO_00737	OGKBHDJD_00076	GECPNADO_00776	HADPLDBH_00758	ECPLKIGL_01429	GCJCDEBK_00076	KBDFKBDC_00076	AAMBPGOF_01663	INDEFMMF_00816	MKDNEMDO_01796	FNDICJOM_00934	KEOHMDFO_00506	PMOHMGFA_00976	DOLNGCLP_00639
cysL		HTH-type transcriptional regulator CysL	22	22	1	1	1006				899	899	899	MNLCFBOG_02301	APCDCEBA_01798	LFFCJEHP_02015	GOHFFEIP_01444	KKFCDDGP_00653	LCOPNDKF_02026	JEBKBIAM_00956	EGFJGOMM_01713	PLMLIHJO_00147	OGKBHDJD_00863	GECPNADO_02010	HADPLDBH_01220	ECPLKIGL_01866	GCJCDEBK_00516	KBDFKBDC_00511	AAMBPGOF_02140	INDEFMMF_00371	MKDNEMDO_00879	FNDICJOM_00862	KEOHMDFO_00068	PMOHMGFA_00505	DOLNGCLP_00203
panE		2-dehydropantoate 2-reductase	22	22	1	1	706				932	932	932	MNLCFBOG_02051	APCDCEBA_02332	LFFCJEHP_02265	GOHFFEIP_00928	KKFCDDGP_01319	LCOPNDKF_01449	JEBKBIAM_01718	EGFJGOMM_00979	PLMLIHJO_02164	OGKBHDJD_01113	GECPNADO_00186	HADPLDBH_00248	ECPLKIGL_01620	GCJCDEBK_00264	KBDFKBDC_00265	AAMBPGOF_01861	INDEFMMF_00624	MKDNEMDO_00627	FNDICJOM_01412	KEOHMDFO_00316	PMOHMGFA_00781	DOLNGCLP_00446
group_370		hypothetical protein	22	22	1	1	2229				518	518	518	MNLCFBOG_00413	APCDCEBA_00639	LFFCJEHP_00491	GOHFFEIP_01560	KKFCDDGP_01947	LCOPNDKF_00050	JEBKBIAM_02205	EGFJGOMM_02283	PLMLIHJO_00483	OGKBHDJD_01980	GECPNADO_01137	HADPLDBH_01639	ECPLKIGL_00104	GCJCDEBK_02154	KBDFKBDC_01354	AAMBPGOF_00345	INDEFMMF_02141	MKDNEMDO_00952	FNDICJOM_01361	KEOHMDFO_01845	PMOHMGFA_01311	DOLNGCLP_01999
accA		Acetyl-coenzyme A carboxylase carboxyl transferase subunit alpha	22	22	1	1	3379				944	944	944	MNLCFBOG_00110	APCDCEBA_01260	LFFCJEHP_01735	GOHFFEIP_01909	KKFCDDGP_00922	LCOPNDKF_01170	JEBKBIAM_00655	EGFJGOMM_00369	PLMLIHJO_01092	OGKBHDJD_01868	GECPNADO_01436	HADPLDBH_00063	ECPLKIGL_00978	GCJCDEBK_01272	KBDFKBDC_02234	AAMBPGOF_01159	INDEFMMF_01255	MKDNEMDO_01366	FNDICJOM_01597	KEOHMDFO_01033	PMOHMGFA_01572	DOLNGCLP_01089
hepT		Heptaprenyl diphosphate synthase component 2	22	22	1	1	3164				959	959	959	MNLCFBOG_00889	APCDCEBA_01747	LFFCJEHP_01533	GOHFFEIP_02254	KKFCDDGP_00183	LCOPNDKF_00505	JEBKBIAM_02100	EGFJGOMM_00585	PLMLIHJO_01023	OGKBHDJD_02236	GECPNADO_00416	HADPLDBH_00905	ECPLKIGL_00776	GCJCDEBK_01475	KBDFKBDC_02032	AAMBPGOF_00955	INDEFMMF_01457	MKDNEMDO_00180	FNDICJOM_02278	KEOHMDFO_01235	PMOHMGFA_01776	DOLNGCLP_01298
group_3702	guaB_2	Inosine-5'-monophosphate dehydrogenase	22	22	1	1	3384				1298	1298	1298	MNLCFBOG_00115	APCDCEBA_01255	LFFCJEHP_01740	GOHFFEIP_01904	KKFCDDGP_00927	LCOPNDKF_01165	JEBKBIAM_00650	EGFJGOMM_00364	PLMLIHJO_01097	OGKBHDJD_01873	GECPNADO_01431	HADPLDBH_00058	ECPLKIGL_00983	GCJCDEBK_01267	KBDFKBDC_02239	AAMBPGOF_01164	INDEFMMF_01250	MKDNEMDO_01371	FNDICJOM_01602	KEOHMDFO_01028	PMOHMGFA_01567	DOLNGCLP_01084
ccsA		Cytochrome c biogenesis protein CcsA	22	22	1	1	3353				812	812	812	MNLCFBOG_00084	APCDCEBA_01286	LFFCJEHP_01709	GOHFFEIP_01935	KKFCDDGP_00004	LCOPNDKF_01196	JEBKBIAM_00681	EGFJGOMM_00395	PLMLIHJO_01066	OGKBHDJD_01842	GECPNADO_01462	HADPLDBH_00089	ECPLKIGL_00952	GCJCDEBK_01298	KBDFKBDC_02208	AAMBPGOF_01133	INDEFMMF_01281	MKDNEMDO_00004	FNDICJOM_01666	KEOHMDFO_01059	PMOHMGFA_01598	DOLNGCLP_01115
dnaD		DNA replication protein DnaD	22	22	1	1	3149				692	692	692	MNLCFBOG_00874	APCDCEBA_01762	LFFCJEHP_01518	GOHFFEIP_02239	KKFCDDGP_00198	LCOPNDKF_00490	JEBKBIAM_02085	EGFJGOMM_00600	PLMLIHJO_01038	OGKBHDJD_02221	GECPNADO_00401	HADPLDBH_00890	ECPLKIGL_00761	GCJCDEBK_01490	KBDFKBDC_02017	AAMBPGOF_00940	INDEFMMF_01472	MKDNEMDO_00195	FNDICJOM_02263	KEOHMDFO_01250	PMOHMGFA_01791	DOLNGCLP_01313
srrA		Transcriptional regulatory protein SrrA	22	22	1	1	3180				725	725	725	MNLCFBOG_00905	APCDCEBA_01731	LFFCJEHP_01549	GOHFFEIP_02270	KKFCDDGP_00167	LCOPNDKF_00521	JEBKBIAM_00841	EGFJGOMM_00764	PLMLIHJO_01007	OGKBHDJD_02252	GECPNADO_00432	HADPLDBH_00921	ECPLKIGL_00792	GCJCDEBK_01459	KBDFKBDC_02048	AAMBPGOF_00971	INDEFMMF_01441	MKDNEMDO_00164	FNDICJOM_02294	KEOHMDFO_01219	PMOHMGFA_01760	DOLNGCLP_01282
metK		S-adenosylmethionine synthase	22	22	1	1	3465				1193	1193	1193	MNLCFBOG_01883	APCDCEBA_02450	LFFCJEHP_01816	GOHFFEIP_02421	KKFCDDGP_01007	LCOPNDKF_01567	JEBKBIAM_00606	EGFJGOMM_00492	PLMLIHJO_00766	OGKBHDJD_00375	GECPNADO_00836	HADPLDBH_01390	ECPLKIGL_01060	GCJCDEBK_01191	KBDFKBDC_02316	AAMBPGOF_01243	INDEFMMF_01175	MKDNEMDO_02190	FNDICJOM_01344	KEOHMDFO_00952	PMOHMGFA_01488	DOLNGCLP_01007
lacR		Lactose phosphotransferase system repressor	22	22	1	1	459				755	755	755	MNLCFBOG_00799	APCDCEBA_00986	LFFCJEHP_01321	GOHFFEIP_00111	KKFCDDGP_00524	LCOPNDKF_00764	JEBKBIAM_01482	EGFJGOMM_01554	PLMLIHJO_00695	OGKBHDJD_00034	GECPNADO_00734	HADPLDBH_00716	ECPLKIGL_01387	GCJCDEBK_00034	KBDFKBDC_00034	AAMBPGOF_01621	INDEFMMF_00858	MKDNEMDO_01838	FNDICJOM_00976	KEOHMDFO_00548	PMOHMGFA_01018	DOLNGCLP_00681
rho		Transcription termination factor Rho	22	22	1	1	380				1316	1316	1316	MNLCFBOG_00667	APCDCEBA_00131	LFFCJEHP_00790	GOHFFEIP_01114	KKFCDDGP_00369	LCOPNDKF_01978	JEBKBIAM_00496	EGFJGOMM_00443	PLMLIHJO_00797	OGKBHDJD_00247	GECPNADO_02194	HADPLDBH_01340	ECPLKIGL_01305	GCJCDEBK_00606	KBDFKBDC_00859	AAMBPGOF_01538	INDEFMMF_00937	MKDNEMDO_01926	FNDICJOM_00087	KEOHMDFO_00630	PMOHMGFA_02385	DOLNGCLP_00762
ilvE		putative branched-chain-amino-acid aminotransferase	22	22	1	1	2009				1076	1079	1077	MNLCFBOG_00602	APCDCEBA_00828	LFFCJEHP_00679	GOHFFEIP_01068	KKFCDDGP_01055	LCOPNDKF_00196	JEBKBIAM_02390	EGFJGOMM_02094	PLMLIHJO_00294	OGKBHDJD_02169	GECPNADO_01326	HADPLDBH_01450	ECPLKIGL_02298	GCJCDEBK_02343	KBDFKBDC_00954	AAMBPGOF_00089	INDEFMMF_02327	MKDNEMDO_02264	FNDICJOM_00335	KEOHMDFO_02033	PMOHMGFA_00091	DOLNGCLP_02185
ecsA		ABC-type transporter ATP-binding protein EcsA	22	22	1	1	3734				740	740	740	MNLCFBOG_01833	APCDCEBA_02191	LFFCJEHP_00123	GOHFFEIP_00456	KKFCDDGP_00892	LCOPNDKF_01636	JEBKBIAM_01316	EGFJGOMM_01298	PLMLIHJO_01191	OGKBHDJD_00680	GECPNADO_02093	HADPLDBH_01078	ECPLKIGL_01081	GCJCDEBK_01170	KBDFKBDC_02337	AAMBPGOF_01318	INDEFMMF_01154	MKDNEMDO_02211	FNDICJOM_01575	KEOHMDFO_00853	PMOHMGFA_01467	DOLNGCLP_00986
fda		Fructose-bisphosphate aldolase class 1	22	22	1	1	881				890	890	890	MNLCFBOG_02204	APCDCEBA_01895	LFFCJEHP_02112	GOHFFEIP_01602	KKFCDDGP_01486	LCOPNDKF_00874	JEBKBIAM_01045	EGFJGOMM_01131	PLMLIHJO_02317	OGKBHDJD_00960	GECPNADO_00033	HADPLDBH_00401	ECPLKIGL_01775	GCJCDEBK_00418	KBDFKBDC_00423	AAMBPGOF_02030	INDEFMMF_00470	MKDNEMDO_00781	FNDICJOM_02008	KEOHMDFO_00159	PMOHMGFA_00614	DOLNGCLP_00293
secY_1		Protein translocase subunit SecY	22	22	1	1	474				1292	1292	1292	MNLCFBOG_00814	APCDCEBA_01001	LFFCJEHP_01336	GOHFFEIP_00126	KKFCDDGP_00539	LCOPNDKF_00779	JEBKBIAM_01497	EGFJGOMM_01539	PLMLIHJO_00710	OGKBHDJD_00049	GECPNADO_00749	HADPLDBH_00731	ECPLKIGL_01402	GCJCDEBK_00049	KBDFKBDC_00049	AAMBPGOF_01636	INDEFMMF_00843	MKDNEMDO_01823	FNDICJOM_00961	KEOHMDFO_00533	PMOHMGFA_01003	DOLNGCLP_00666
yqfL_1		Putative pyruvate, phosphate dikinase regulatory protein	22	22	1	1	3247				818	818	818	MNLCFBOG_00972	APCDCEBA_01664	LFFCJEHP_01616	GOHFFEIP_00514	KKFCDDGP_00099	LCOPNDKF_00588	JEBKBIAM_00774	EGFJGOMM_00697	PLMLIHJO_00940	OGKBHDJD_02319	GECPNADO_00499	HADPLDBH_00988	ECPLKIGL_00859	GCJCDEBK_01392	KBDFKBDC_02115	AAMBPGOF_01039	INDEFMMF_01374	MKDNEMDO_00097	FNDICJOM_01882	KEOHMDFO_01152	PMOHMGFA_01693	DOLNGCLP_01214
murF_2		UDP-N-acetylmuramoyl-tripeptide--D-alanyl-D-alanine ligase	22	22	1	1	3667				1313	1313	1313	MNLCFBOG_01288	APCDCEBA_00346	LFFCJEHP_01181	GOHFFEIP_02372	KKFCDDGP_00835	LCOPNDKF_01907	JEBKBIAM_00899	EGFJGOMM_01371	PLMLIHJO_01971	OGKBHDJD_00743	GECPNADO_02287	HADPLDBH_00638	ECPLKIGL_01168	GCJCDEBK_01036	KBDFKBDC_01117	AAMBPGOF_01400	INDEFMMF_01071	MKDNEMDO_01514	FNDICJOM_01766	KEOHMDFO_00766	PMOHMGFA_01088	DOLNGCLP_00899
uvrC		UvrABC system protein C	22	22	1	1	2802				1784	1784	1784	MNLCFBOG_01351	APCDCEBA_00919	LFFCJEHP_02332	GOHFFEIP_01484	KKFCDDGP_02090	LCOPNDKF_02187	JEBKBIAM_01785	EGFJGOMM_01651	PLMLIHJO_01667	OGKBHDJD_00512	GECPNADO_02138	HADPLDBH_02248	ECPLKIGL_00470	GCJCDEBK_01783	KBDFKBDC_01725	AAMBPGOF_00650	INDEFMMF_01767	MKDNEMDO_02391	FNDICJOM_00031	KEOHMDFO_01546	PMOHMGFA_02080	DOLNGCLP_01687
group_3716		hypothetical protein	22	22	1	1	2323				1397	1397	1397	MNLCFBOG_00330	APCDCEBA_00556	LFFCJEHP_00408	GOHFFEIP_01731	KKFCDDGP_00764	LCOPNDKF_00966	JEBKBIAM_00005	EGFJGOMM_02366	PLMLIHJO_00565	OGKBHDJD_00123	GECPNADO_01054	HADPLDBH_01722	ECPLKIGL_00188	GCJCDEBK_02071	KBDFKBDC_01437	AAMBPGOF_00431	INDEFMMF_02058	MKDNEMDO_01631	FNDICJOM_01475	KEOHMDFO_01762	PMOHMGFA_02296	DOLNGCLP_01900
yifK		putative transport protein YifK	22	22	1	1	567				1418	1418	1418	MNLCFBOG_01924	APCDCEBA_01177	LFFCJEHP_01426	GOHFFEIP_01989	KKFCDDGP_01188	LCOPNDKF_01322	JEBKBIAM_01587	EGFJGOMM_00852	PLMLIHJO_02037	OGKBHDJD_01240	GECPNADO_00313	HADPLDBH_00121	ECPLKIGL_01493	GCJCDEBK_00139	KBDFKBDC_00139	AAMBPGOF_01727	INDEFMMF_00753	MKDNEMDO_00498	FNDICJOM_00540	KEOHMDFO_00443	PMOHMGFA_00912	DOLNGCLP_00576
cysS		Cysteine--tRNA ligase	22	22	1	1	1981				1400	1400	1400	MNLCFBOG_00629	APCDCEBA_00855	LFFCJEHP_00706	GOHFFEIP_01041	KKFCDDGP_01028	LCOPNDKF_00223	JEBKBIAM_02417	EGFJGOMM_02067	PLMLIHJO_00267	OGKBHDJD_02196	GECPNADO_01353	HADPLDBH_01423	ECPLKIGL_02271	GCJCDEBK_02370	KBDFKBDC_00927	AAMBPGOF_00062	INDEFMMF_02354	MKDNEMDO_02291	FNDICJOM_00362	KEOHMDFO_02060	PMOHMGFA_00118	DOLNGCLP_02212
nth_1		Endonuclease III	22	22	1	1	3148				659	659	659	MNLCFBOG_00873	APCDCEBA_01763	LFFCJEHP_01517	GOHFFEIP_02238	KKFCDDGP_00199	LCOPNDKF_00489	JEBKBIAM_02084	EGFJGOMM_00601	PLMLIHJO_01039	OGKBHDJD_02220	GECPNADO_00400	HADPLDBH_00889	ECPLKIGL_00760	GCJCDEBK_01491	KBDFKBDC_02016	AAMBPGOF_00939	INDEFMMF_01473	MKDNEMDO_00196	FNDICJOM_02262	KEOHMDFO_01251	PMOHMGFA_01792	DOLNGCLP_01314
apaH_1		Bis(5'-nucleosyl)-tetraphosphatase, symmetrical	22	22	1	1	410				731	731	731	MNLCFBOG_00695	APCDCEBA_00103	LFFCJEHP_00762	GOHFFEIP_01086	KKFCDDGP_00342	LCOPNDKF_01950	JEBKBIAM_00469	EGFJGOMM_00471	PLMLIHJO_00825	OGKBHDJD_00219	GECPNADO_02222	HADPLDBH_01368	ECPLKIGL_01334	GCJCDEBK_00634	KBDFKBDC_00831	AAMBPGOF_01565	INDEFMMF_00909	MKDNEMDO_01954	FNDICJOM_02119	KEOHMDFO_00602	PMOHMGFA_02413	DOLNGCLP_00735
ywpJ_2		Phosphatase YwpJ	22	22	1	1	2015				875	875	875	MNLCFBOG_00593	APCDCEBA_00819	LFFCJEHP_00669	GOHFFEIP_01077	KKFCDDGP_01061	LCOPNDKF_00187	JEBKBIAM_02384	EGFJGOMM_02103	PLMLIHJO_00303	OGKBHDJD_02160	GECPNADO_01317	HADPLDBH_01459	ECPLKIGL_02304	GCJCDEBK_02334	KBDFKBDC_00960	AAMBPGOF_00095	INDEFMMF_02320	MKDNEMDO_02071	FNDICJOM_00329	KEOHMDFO_02023	PMOHMGFA_00085	DOLNGCLP_02179
agrA		Accessory gene regulator A	22	22	1	1	3541				716	716	716	MNLCFBOG_01610	APCDCEBA_02045	LFFCJEHP_00900	GOHFFEIP_01283	KKFCDDGP_00685	LCOPNDKF_02477	JEBKBIAM_01378	EGFJGOMM_01596	PLMLIHJO_01798	OGKBHDJD_01799	GECPNADO_00673	HADPLDBH_00407	ECPLKIGL_01223	GCJCDEBK_00971	KBDFKBDC_02411	AAMBPGOF_01457	INDEFMMF_01016	MKDNEMDO_01459	FNDICJOM_00684	KEOHMDFO_00711	PMOHMGFA_01167	DOLNGCLP_00844
metG		Methionine--tRNA ligase	22	22	1	1	1929				1970	1970	1970	MNLCFBOG_02356	APCDCEBA_02156	LFFCJEHP_00988	GOHFFEIP_00655	KKFCDDGP_00719	LCOPNDKF_01062	JEBKBIAM_01419	EGFJGOMM_01802	PLMLIHJO_01608	OGKBHDJD_01532	GECPNADO_00343	HADPLDBH_02450	ECPLKIGL_02215	GCJCDEBK_01111	KBDFKBDC_01035	AAMBPGOF_00012	INDEFMMF_02403	MKDNEMDO_02340	FNDICJOM_00811	KEOHMDFO_02116	PMOHMGFA_01385	DOLNGCLP_02264
znuC_1		High-affinity zinc uptake system ATP-binding protein ZnuC	22	22	1	1	3240				788	788	788	MNLCFBOG_00965	APCDCEBA_01671	LFFCJEHP_01609	GOHFFEIP_00507	KKFCDDGP_00106	LCOPNDKF_00581	JEBKBIAM_00781	EGFJGOMM_00704	PLMLIHJO_00947	OGKBHDJD_02312	GECPNADO_00492	HADPLDBH_00981	ECPLKIGL_00852	GCJCDEBK_01399	KBDFKBDC_02108	AAMBPGOF_01032	INDEFMMF_01381	MKDNEMDO_00104	FNDICJOM_01875	KEOHMDFO_01159	PMOHMGFA_01700	DOLNGCLP_01221
group_3725		hypothetical protein	22	22	1	1	3133				1112	1112	1112	MNLCFBOG_00005	APCDCEBA_00402	LFFCJEHP_00005	GOHFFEIP_02197	KKFCDDGP_00214	LCOPNDKF_00473	JEBKBIAM_02068	EGFJGOMM_00145	PLMLIHJO_01919	OGKBHDJD_00463	GECPNADO_00588	HADPLDBH_00873	ECPLKIGL_00745	GCJCDEBK_01506	KBDFKBDC_02001	AAMBPGOF_00923	INDEFMMF_01488	MKDNEMDO_00211	FNDICJOM_02247	KEOHMDFO_01269	PMOHMGFA_01807	DOLNGCLP_01330
group_3726		hypothetical protein	22	22	1	1	2217				1514	1514	1514	MNLCFBOG_00425	APCDCEBA_00651	LFFCJEHP_00503	GOHFFEIP_01548	KKFCDDGP_01125	LCOPNDKF_00238	JEBKBIAM_02217	EGFJGOMM_02271	PLMLIHJO_00471	OGKBHDJD_01992	GECPNADO_01149	HADPLDBH_01627	ECPLKIGL_00092	GCJCDEBK_02166	KBDFKBDC_01342	AAMBPGOF_00333	INDEFMMF_02153	MKDNEMDO_00964	FNDICJOM_02092	KEOHMDFO_01857	PMOHMGFA_01299	DOLNGCLP_02011
group_3727		hypothetical protein	22	22	1	1	508				761	761	761	MNLCFBOG_00848	APCDCEBA_01301	LFFCJEHP_01370	GOHFFEIP_00160	KKFCDDGP_00573	LCOPNDKF_00813	JEBKBIAM_01531	EGFJGOMM_01505	PLMLIHJO_00744	OGKBHDJD_00083	GECPNADO_00783	HADPLDBH_00765	ECPLKIGL_01436	GCJCDEBK_00083	KBDFKBDC_00083	AAMBPGOF_01670	INDEFMMF_00809	MKDNEMDO_01789	FNDICJOM_00927	KEOHMDFO_00499	PMOHMGFA_00969	DOLNGCLP_00632
rbsD		D-ribose pyranase	22	22	1	1	776				404	404	404	MNLCFBOG_02118	APCDCEBA_01981	LFFCJEHP_02198	GOHFFEIP_00245	KKFCDDGP_01393	LCOPNDKF_01516	JEBKBIAM_01130	EGFJGOMM_01046	PLMLIHJO_02231	OGKBHDJD_01046	GECPNADO_00119	HADPLDBH_00315	ECPLKIGL_01687	GCJCDEBK_00332	KBDFKBDC_00333	AAMBPGOF_01935	INDEFMMF_00557	MKDNEMDO_00694	FNDICJOM_01256	KEOHMDFO_00249	PMOHMGFA_00707	DOLNGCLP_00378
group_3729		NAD-dependent malic enzyme	22	22	1	1	3381				1229	1229	1229	MNLCFBOG_00112	APCDCEBA_01258	LFFCJEHP_01737	GOHFFEIP_01907	KKFCDDGP_00924	LCOPNDKF_01168	JEBKBIAM_00653	EGFJGOMM_00367	PLMLIHJO_01094	OGKBHDJD_01870	GECPNADO_01434	HADPLDBH_00061	ECPLKIGL_00980	GCJCDEBK_01270	KBDFKBDC_02236	AAMBPGOF_01161	INDEFMMF_01253	MKDNEMDO_01368	FNDICJOM_01599	KEOHMDFO_01031	PMOHMGFA_01570	DOLNGCLP_01087
kipI_2		Kinase A inhibitor	22	22	1	1	2207				539	710	702	MNLCFBOG_00433	APCDCEBA_00659	LFFCJEHP_00510	GOHFFEIP_01540	KKFCDDGP_01132	LCOPNDKF_00246	JEBKBIAM_02224	EGFJGOMM_02263	PLMLIHJO_00463	OGKBHDJD_02000	GECPNADO_01157	HADPLDBH_01619	ECPLKIGL_00085	GCJCDEBK_02173	KBDFKBDC_01335	AAMBPGOF_00326	INDEFMMF_02160	MKDNEMDO_00971	FNDICJOM_02321	KEOHMDFO_01864	PMOHMGFA_01292	DOLNGCLP_02019
oxyR		Hydrogen peroxide-inducible genes activator	22	22	1	1	2148				854	854	854	MNLCFBOG_00480	APCDCEBA_00706	LFFCJEHP_00556	GOHFFEIP_00692	KKFCDDGP_02056	LCOPNDKF_00074	JEBKBIAM_02269	EGFJGOMM_02216	PLMLIHJO_00416	OGKBHDJD_02047	GECPNADO_01204	HADPLDBH_01572	ECPLKIGL_00039	GCJCDEBK_02219	KBDFKBDC_01289	AAMBPGOF_00281	INDEFMMF_02207	MKDNEMDO_01018	FNDICJOM_00180	KEOHMDFO_01910	PMOHMGFA_01246	DOLNGCLP_02064
zapA		Cell division protein ZapA	22	22	1	1	2797				266	266	266	MNLCFBOG_01356	APCDCEBA_00914	LFFCJEHP_02327	GOHFFEIP_01489	KKFCDDGP_02085	LCOPNDKF_02182	JEBKBIAM_01780	EGFJGOMM_01646	PLMLIHJO_01672	OGKBHDJD_00517	GECPNADO_02133	HADPLDBH_02253	ECPLKIGL_00465	GCJCDEBK_01788	KBDFKBDC_01720	AAMBPGOF_00645	INDEFMMF_01772	MKDNEMDO_02396	FNDICJOM_00036	KEOHMDFO_01551	PMOHMGFA_02085	DOLNGCLP_01692
group_3732		hypothetical protein	22	22	1	1	3680				206	206	206	MNLCFBOG_01300	APCDCEBA_00358	LFFCJEHP_01169	GOHFFEIP_02360	KKFCDDGP_00847	LCOPNDKF_01919	JEBKBIAM_00911	EGFJGOMM_01383	PLMLIHJO_01983	OGKBHDJD_00731	GECPNADO_02299	HADPLDBH_00626	ECPLKIGL_01156	GCJCDEBK_01024	KBDFKBDC_01129	AAMBPGOF_01388	INDEFMMF_01083	MKDNEMDO_01526	FNDICJOM_01754	KEOHMDFO_00778	PMOHMGFA_01076	DOLNGCLP_00911
arcC1		Carbamate kinase 1	22	22	1	1	1112				932	932	932	MNLCFBOG_00176	APCDCEBA_02225	LFFCJEHP_01143	GOHFFEIP_00821	KKFCDDGP_01727	LCOPNDKF_00332	JEBKBIAM_00105	EGFJGOMM_01418	PLMLIHJO_02418	OGKBHDJD_00276	GECPNADO_00913	HADPLDBH_00500	ECPLKIGL_01955	GCJCDEBK_00892	KBDFKBDC_00605	AAMBPGOF_02245	INDEFMMF_00280	MKDNEMDO_01274	FNDICJOM_00437	KEOHMDFO_02348	PMOHMGFA_00403	DOLNGCLP_00114
yacP		putative protein YacP	22	22	1	1	1984				527	527	527	MNLCFBOG_00626	APCDCEBA_00852	LFFCJEHP_00703	GOHFFEIP_01044	KKFCDDGP_01031	LCOPNDKF_00220	JEBKBIAM_02414	EGFJGOMM_02070	PLMLIHJO_00270	OGKBHDJD_02193	GECPNADO_01350	HADPLDBH_01426	ECPLKIGL_02274	GCJCDEBK_02367	KBDFKBDC_00930	AAMBPGOF_00065	INDEFMMF_02351	MKDNEMDO_02288	FNDICJOM_00359	KEOHMDFO_02057	PMOHMGFA_00115	DOLNGCLP_02209
fhuD		Iron(3+)-hydroxamate-binding protein FhuD	22	22	1	1	529				908	920	918	MNLCFBOG_01857	APCDCEBA_01365	LFFCJEHP_01390	GOHFFEIP_02103	KKFCDDGP_00593	LCOPNDKF_01590	JEBKBIAM_01551	EGFJGOMM_00228	PLMLIHJO_00839	OGKBHDJD_01334	GECPNADO_00803	HADPLDBH_01984	ECPLKIGL_01456	GCJCDEBK_00103	KBDFKBDC_00103	AAMBPGOF_01690	INDEFMMF_00789	MKDNEMDO_01769	FNDICJOM_00907	KEOHMDFO_00479	PMOHMGFA_00949	DOLNGCLP_00612
[truncated: 3,189 more rows]

## Sheet: S. caprae
Gene	Non-unique Gene name	Annotation	No. isolates	No. sequences	Avg sequences per isolate	Genome Fragment	Order within Fragment	Accessory Fragment	Accessory Order with Fragment	QC	Min group size nuc	Max group size nuc	Avg group size nuc	caprae_26D	caprae_9557	caprae_JMUB145	caprae_JMUB590	caprae_JMUB898	caprae_M23864_W1	caprae_NCTC_12196	caprae_OG2_2	caprae_SNUC_4023	caprae_SY333
[truncated: 3,853 more rows]

[truncated: 1 more sheets: S. epidermidis]
